# Supplementary material for: Where boundaries become bridges: Mosquito community composition, key vectors, and environmental associations at forest edges in the central Brazilian Amazon
Source: PLoS Negl Trop Dis. 2023 Apr 26;17(4):e0011296. doi: 10.1371/journal.pntd.0011296 (PMC10166490; doi:10.1371/journal.pntd.0011296)
Supplement: S1 Dataset — (XLSX) [file pntd.0011296.s001.xlsx]

## Sheet: BGS data
Site_ID	Lat	Lon	Location	Site_stratification	Coll_method	Dry_ice_g	Month	Sample_bout	Start_date	Start_time	End_date	End_time	Duration_mins	Elev_meters	Dist_edge_cat	Dist_edge_actual	NDVI_val	NDBI_val	j_Dist_LowNDBI	j_Dist_MedNDBI	j_Dist_HighNDBI	NDBI_max	NDBI_mean_50	NDBI_mean_100	NDBI_mean_500	NDBI_mean_1000	NDBI_mean_2000	ibutton_ID	Min_temp	Max_temp	Mean_temp	Daytime_mean_temp	Temp_range	Min_humidity	Max_humidity	Mean_humidity	Daytime_mean_humidity	Humidity_range	Canopy_dens	Canopy_visual	Grd_cov_N	Grd_cov_E	Grd_cov_S	Grd_cov_W	Grd_cov_avg	Palms	Mat_trees	TS_leaflit%	TS_soil%
D-1001-5	-2.93884	-59.9709	Ducke	Dist_NDVI	BG-Sentinel	500	1	1	2019-01-07	15:30:00	2019-01-08	10:37:00	1147	89	1000	991.768	0.858177	-0.728975	12.4242	1040.68	1605.9	-0.715838	-0.730755	-0.726198	-0.700078	-0.692961	-0.6891												85	50	1	1	1	1	1	29	4	80	0
D-2001-2	-2.9635	-59.9557	Ducke	Dist_NDVI	BG-Sentinel	500	1	1	2019-01-07	12:50:00	2019-01-08	10:25:00	1295	78	2000	1988.52	0.857143	-0.680598	9.22331	2009.1	2313.56	-0.680598	-0.695301	-0.693316	-0.688657	-0.69664	-0.694853												88	50	2	2	1	1	1.5	13	2	80	0
D-1-29	-3.01442	-59.9139	Ducke	Dist_NDVI	BG-Sentinel	1000	1	1	2019-01-10	13:17:00	2019-01-11	10:22:00	1265	90	0	0.667966	0.791418	-0.600702	15.3386	18.3137	340.195	-0.442837	-0.56244	-0.568473	-0.536555	-0.532918	-0.48709	13641	23.1	25.1	23.8	24.6	2	93.5	100	98.3	97.6	6.5	96	70	1	2	3	2	2	0	0	100	0
D-1-9	-3.00223	-59.8886	Ducke	Dist_NDVI	BG-Sentinel	1000	1	1	2019-01-10	11:08:00	2019-01-11	09:06:00	1318	75	0	22.0289	0.74985	-0.603423	8.82308	61.8697	523.926	-0.48743	-0.589848	-0.561906	-0.622255	-0.655812	-0.624721	33441	23.7	26.7	24.7	25.4	3	91.4	99.4	97.3	97.9	8	84	10	2	1	1	1	1.25	0	1	40	60
D-2001-9	-2.98857	-59.9377	Ducke	Dist_NDVI	BG-Sentinel	1000	1	1	2019-01-10	11:44:00	2019-01-11	10:29:00	1365	86	2000	2014.39	0.850987	-0.714612	8.1322	1805.37	2064.08	-0.69344	-0.71004	-0.698016	-0.684028	-0.694036	-0.688769	BF841	21.6	26.6	24.1	24.3	5	92.7	97.7	95.9	95.7	5	88	80	1	2	1	2	1.5	9	3	100	0
D-2002-3	-2.97357	-59.9544	Ducke	Dist_NDVI	BG-Sentinel	1000	1	1	2019-01-10	14:37:00	2019-01-11	12:18:00	1301	80	2000	1990.32	0.862046	-0.726111	16.1364	1076.32	2017.69	-0.70676	-0.72186	-0.724351	-0.701715	-0.696187	-0.690119	4BE427	22.7	26.2	23.6	24.3	3.5	92.9	100	97.8	97	7.1	88	80	1	2	2	2	1.75	6	3	100	0
D-2003-9	-2.98863	-59.9422	Ducke	Dist_NDVI	BG-Sentinel	1000	1	1	2019-01-10	10:45:00	2019-01-11	09:52:00	1387	64	2000	2002.98	0.877347	-0.700806	12.6028	1319.27	2138.51	-0.656712	-0.683886	-0.681567	-0.691418	-0.690877	-0.688378	502CC7	22.6	24.6	23.263	23.8	2	95.3	100	99.4413	99	4.7	86		1	1	1	1	1	3	3	100	0
D-2-22	-3.00565	-59.9163	Ducke	Dist_NDVI	BG-Sentinel	1000	1	1	2019-01-10	14:01:00	2019-01-11	10:52:00	1251	40	0	15.7813	0.856139	-0.692985	14.6332	54.7115	205.469	-0.419844	-0.633496	-0.527661	-0.619398	-0.613406	-0.574331	50441	23.1	27.1	24.0268	24.9	4	86.5	97	94.4122	93	10.5	87	65	1	1	1	1	1	5	0	0	100
D-3-26	-3.0082	-59.9055	Ducke	Dist_NDVI	BG-Sentinel	1000	1	1	2019-01-10	12:32:00	2019-01-11	09:50:00	1278	52	0	2.78243	0.742017	-0.610088	18.2168	21.8978	326.118	-0.369143	-0.58817	-0.632414	-0.565809	-0.569799	-0.605331	4FB41	23	29	24.7	25.6	6	82.1	100	96.1	93.7	17.9	34	0	3	3	3	3	3	0	0	0	20
D-3-8	-2.98338	-59.8704	Ducke	Dist_NDVI	BG-Sentinel	1000	1	1	2019-01-10	10:07:00	2019-01-11	08:25:00	1338	67	0	11.1848	0.874806	-0.703617	11.4373	58.262	246.255	-0.48969	-0.6533	-0.611435	-0.6429	-0.637748	-0.649748	501994	23.1	26.6	24	24.5	3.5	83.9	99	97.7	97.4	15.1	84	70	1	1	2	2	1.5	7	0	100	0
D-1001-1	-2.91889	-59.9163	Ducke	Dist_NDVI	BG-Sentinel	1000	1	1	2019-01-14	14:40:00	2019-01-15	13:00:00	1340	105	1000	999.115	0.850245	-0.719599	11.2769	988.202	1755.08	-0.679309	-0.711133	-0.708359	-0.696079	-0.690285	-0.675333	4BD1DB	22.6	28.6	24.6	25.7	6	88.9	99.2	96.4	94.7	10.3	90	95	2	3	3	2	2.5	5	3	70	20
D-1001-2	-2.9227	-59.9066	Ducke	Dist_NDVI	BG-Sentinel	1000	1	1	2019-01-14	13:22:00	2019-01-15	12:20:00	1378	110	1000	1001.12	0.853126	-0.677496	14.1064	993.724	1869.95	-0.677496	-0.689818	-0.697046	-0.702679	-0.68834	-0.681111	4BDA34	22.6	28.1	24.5	25.5	5.5	87.9	98.8	95.8	94.3	10.9	90	95	2	2	2	1	1.75	5	2	50	50
D-1-24	-3.00671	-59.9351	Ducke	Dist_NDVI	BG-Sentinel	1000	1	1	2019-01-14	12:07:00	2019-01-15	10:40:00	1353	110	0	20.7392	0.737864	-0.497774	9.71533	37.5901	37.417	0.0107811	-0.478788	-0.421343	-0.510653	-0.460218	-0.437812	B2841	22.6	27.6	24.5	25.4	5	82.4	100	94.1	91.3	17.6	95	90	1	1	1	2	1.25	2	1	100	0
D-2002-2	-2.93769	-59.9026	Ducke	Dist_NDVI	BG-Sentinel	1000	1	1	2019-01-14	11:30:00	2019-01-15	11:37:00	1447	72	2000	1988.71	0.863696	-0.698818	14.4432	1138.62	2848.02	-0.680771	-0.700118	-0.702907	-0.69213	-0.68762	-0.684262	4FB41	22.5	27	24.3	25.2	4.5	89.9	100	98.2	96.9	10.1	88	90	1	2	2	1	1.5	10	1	100	0
D-2-21	-3.00378	-59.8871	Ducke	Dist_NDVI	BG-Sentinel	1000	1	1	2019-01-14	09:37:00	2019-01-15	09:23:00	1426	60	0	6.33531	0.878915	-0.736438	15.9981	51.1011	311.144	-0.59066	-0.673685	-0.631192	-0.616788	-0.631917	-0.620581	BF841	22.7	26.2	24.3	24.9	3.5	100	100	100	100	0	95	75	2	2	2	3	2.25	2	0	20	50
D-2-24	-3.00622	-59.8809	Ducke	Dist_NDVI	BG-Sentinel	1000	1	1	2019-01-14	08:58:00	2019-01-15	09:02:00	1444	67	0	13.5953	0.860612	-0.674313	13.9016	33.4163	404.98	-0.330127	-0.495368	-0.455317	-0.581791	-0.58964	-0.605582	5016CC	21.6	39.6	26.2	29.4	18	61.9	100	94.2	89.2	38.1	0	0	4	4	4	4	4	0	0	0	30
D-2-25	-3.00752	-59.9225	Ducke	Dist_NDVI	BG-Sentinel	1000	1	1	2019-01-14	11:42:00	2019-01-15	10:28:00	1366	92	0	2.26979	0.861832	-0.697137	12.1419	48.3744	182.454	-0.58724	-0.628283	-0.568085	-0.546924	-0.524692	-0.500187	4BE427	22.2	29.2	24.4	25.8	7	74.6	100	95.2	90.4	25.4	86	30	1	2	1	3	1.75	5	0	80	20
D-3-29	-3.01353	-59.913	Ducke	Dist_NDVI	BG-Sentinel	1000	1	1	2019-01-14	10:51:00	2019-01-15	10:00:00	1389	87	0	21.5052	0.877202	-0.680681	9.09865	67.721	482.954	-0.566082	-0.65273	-0.599573	-0.533131	-0.546746	-0.506745	5016A3	22.6	30.6	24.9	26.3	8	80.8	100	96.8	93.7	19.2	82	75	3	2	2	2	2.25	0	0	30	70
D-1-11	-2.9052	-59.926	Ducke	Dist_NDVI	BG-Sentinel	1000	1	1	2019-01-17	12:26:00	2019-01-18	11:08:00	1362	95	0	6.30682	0.630079	-0.502633	17.5107	42.2826	199.402	-0.386091	-0.528735	-0.529907	-0.593921	-0.635104	-0.650927		21.6	37.6	24.8	25.4	16	64.5	100	98.1	94.6	35.5	0	0	3	3	3	3	3	0	0	0	0
D-2-3	-2.92398	-59.9896	Ducke	Dist_NDVI	BG-Sentinel	1000	1	1	2019-01-17	08:44:00	2019-01-18	08:36:00	1432	61	0	0.549077	0.859528	-0.598778	13.4677	16.5637	76.481	-0.129721	-0.445553	-0.475103	-0.635163	-0.62562	-0.628273												85	80	1	1	1	2	1.25	1	0	100	0
D-3-1	-2.90492	-59.9047	Ducke	Dist_NDVI	BG-Sentinel	1000	1	1	2019-01-17	11:30:00	2019-01-18	10:29:00	1379	63	0	1.12426	0.892289	-0.659848	20.9232	21.5033	76.6914	-0.106023	-0.445966	-0.414912	-0.577676	-0.589516	-0.629193												12	10	2	1	1	3	1.75	0	0	0	100
D-1001-4	-2.92443	-59.9412	Ducke	Dist_NDVI	BG-Sentinel	1000	1	1	2019-01-24	13:55:00	2019-01-25	09:40:00	1185	81	1000	999.447	0.854939	-0.719368	7.18855	1020.8	1143.71	-0.706393	-0.721802	-0.718776	-0.709845	-0.702926	-0.684735	4BDA34	22.6	26.1	23.9333	24.6	3.5	97	100	99.4641	99	3	90	80	2	3	1	1	1.75	21	2	100	0
D-2002-1	-2.93046	-59.9341	Ducke	Dist_NDVI	BG-Sentinel	1000	1	1	2019-01-24	11:17:00	2019-01-25	10:45:00	1408	70	2000	2002.88	0.8678	-0.662338	13.6949	1743.93	2145.31	-0.651587	-0.669881	-0.677399	-0.687639	-0.691757	-0.697208	13641	23.6	25.6	24.6	25	2	98.1	100	99.9	99.9	1.9	89	90	1	1	2	1	1.25	21	4	100	0
D-2003-1	-2.93087	-59.931	Ducke	Dist_NDVI	BG-Sentinel	1000	1	1	2019-01-24	12:00:00	2019-01-25	11:28:00	1408	69	2000	1981.02	0.873589	-0.687377	5.19374	1642.53	2445.18	-0.669497	-0.687434	-0.693805	-0.691133	-0.689605	-0.698866	33441	23.2	26.7	24.7	24.7	3.5	91.9	100	99.3	99.8	8.1	89	95	1	4	3	1	2.25	7	5	90	0
D-2003-3	-2.93428	-59.9372	Ducke	Dist_NDVI	BG-Sentinel	1000	1	1	2019-01-24	12:35:00	2019-01-25	11:07:00	1352	70	2000	1993.04	0.871785	-0.646772	19.629	2017.3	2123.07	-0.6	-0.652159	-0.653524	-0.684807	-0.695762	-0.695809	B2841	23.1	27.1	24.4	25.2	4	100	100	100	100	0	89	75	1	3	1	2	1.75	7	3	50	50
D-2003-5	-2.93715	-59.941	Ducke	Dist_NDVI	BG-Sentinel	1000	1	1	2019-01-24	13:40:00	2019-01-25	11:56:00	1336	81	2000	2002.9	0.869509	-0.69279	6.86815	2026.35	2112.75	-0.684417	-0.704024	-0.709209	-0.694822	-0.693948	-0.695127	5D441	22.6	27.6	24.3	25.2	5	95.2	100	99.3	98.7	4.8	92	90	1	1	2	1	1.25	10	1	50	50
D-1-32	-2.96142	-59.9844	Ducke	Dist_NDVI	BG-Sentinel	1000	1	1	2019-01-29	10:07:00	2019-01-30	08:36:00	1349	41	0	9.0375	0.827803	-0.664966	8.86127	26.1019	141.947	-0.35368	-0.533321	-0.535058	-0.491691	-0.475934	-0.526319	5D441	22.6	31.1	25.3	27	8.5	77.2	100	95	87.7	22.8	90	75	1	4	4	3	3	0	4	90	0
D-1-36	-2.98826	-59.9755	Ducke	Dist_NDVI	BG-Sentinel	1000	1	1	2019-01-29	13:00:00	2019-01-30	09:38:00	1238	41	0	105.436	0.798574	-0.64082	8.53725	59.8826	297.459	-0.511415	-0.632594	-0.574048	-0.522729	-0.463445	-0.426347	4BD2CC	23.6	30.1	25.3	26.4	6.5	85.7	100	98.5	96.5	14.3	94	90	4	4	2	3	3.25	4		90	0
D-3-37	-3.00038	-59.969	Ducke	Dist_NDVI	BG-Sentinel	750	1	1	2019-01-29	13:58:00	2019-01-30	10:01:00	1203	86	0	16.7607	0.546651	-0.305203	30.8449	2.18106	29.2934	0.159964	-0.3456	-0.37678	-0.450445	-0.442172	-0.382977	503658	23	31.5	24.8	25.8	8.5	72.8	100	98.2	96.1	27.2	91	80	1	1	3	1	1.5	2	4	100	0
D-3-31	-2.96824	-59.9737	Ducke	Dist_NDVI	BG-Sentinel	1000	1	2	2019-01-29	12:08:00	2019-01-30	09:07:00	1259	96	0	15.798	0.422351	-0.360168	33.1527	13.1095	512.138	-0.360168	-0.501582	-0.569046	-0.647562	-0.610943	-0.572701	3C941	23.6	43.1	26.8	29.7	19.5	49.3	100	93.6	85.9	50.7	0		4	3	4	3	3.5	0	0	0	80
D-1001-7	-2.99146	-59.8938	Ducke	Dist_NDVI	BG-Sentinel	750	1	1	2019-01-31	10:37:00	2019-02-01	09:29:00	1372	93	1000	1014.44	0.854569	-0.679905	4.29161	1063.92	1307.12	-0.648948	-0.670625	-0.66838	-0.69736	-0.696046	-0.681207	4BD2CC	24.1	30.6	25.2	26.3	6.5	93.7	100	99.6	99.3	6.3	82	85	1	1	2	1	1.25	7	3	100	0
D-1002-7	-2.99124	-59.8917	Ducke	Dist_NDVI	BG-Sentinel	750	1	1	2019-01-31	11:30:00	2019-02-01	09:42:00	1332	102	1000	989.885	0.868587	-0.706335	4.43947	1021.18	1436.76	-0.703015	-0.710133	-0.713631	-0.696147	-0.699532	-0.679427	33441	23.2	28.7	24.6	25.5	5.5	90	100	99.2	98.4	10	88	85	1	2	1	1	1.25	15	2	100	0
D-1-2	-2.91657	-59.9603	Ducke	Dist_NDVI	BG-Sentinel	750	1	1	2019-01-31	12:50:00	2019-02-01	10:42:00	1312	76	0	20.0098	0.832939	-0.676298	3.49527	96.053	747.889	-0.475925	-0.652151	-0.678961	-0.654053	-0.641208	-0.644303	D5D41	23.6	35.1	25	36.6	11.5	70.4	100	97.9	95.3	29.6	79	20	1	1	2	2	1.5	3	0	100	0
D-1-37	-2.99954	-59.97	Ducke	Dist_NDVI	BG-Sentinel	750	1	1	2019-01-31	10:06:00	2019-02-01	10:00:00	1434	81	0	6.67971	0.237743	-0.00736176	20.7239	30.2253	9.39649	0.114146	-0.150312	-0.161411	-0.39299	-0.420348	-0.385606	502CDA	24.1	32.1	25.8	27.2	8	75.8	100	97.1	94.4	24.2	88	70	1	1	1	2	1.25	0	2	60	40
D-2001-4	-2.98272	-59.8963	Ducke	Dist_NDVI	BG-Sentinel	500	1	1	2019-01-31	13:05:00	2019-02-01	10:29:00	1284	72	2000	2008.38	0.853693	-0.704434	11.3041	2027.72	2182.85	-0.673247	-0.711371	-0.706127	-0.684296	-0.694919	-0.696215	3C941	24.1	28.6	24.8	25.7	4.5	98.2	100	99.8	99.6	1.8	94	90	1	3	1	1	1.5	6	3	100	0
D-2-37	-3.00536	-59.9226	Ducke	Dist_NDVI	BG-Sentinel	750	1	1	2019-01-31	10:01:00	2019-02-01	08:51:00	1370	97	0	5.95004	0.652587	-0.621451	10.2961	29.4969	40.1078	0.0127343	-0.488114	-0.5526	-0.605562	-0.565071	-0.535542	B2841	23.6	28.6	24.7	25.7	5	88.5	100	98.6	97.3	11.5	94		1	3	1	2	1.75	2	2	100	0
D-2-43	-3.00752	-59.9581	Ducke	Dist_NDVI	BG-Sentinel		1	1	2019-01-31	11:32:00	2019-02-01	09:10:00	1298	80	0	4.91017	0.615365	-0.36943	23.6943	18.0696	43.4925	-0.0344262	-0.408297	-0.419958	-0.427586	-0.41294	-0.346116	501994	23.6	29.1	24.6	25.7	5.5	82.6	100	98.5	96.7	17.4	94	90	1	2	1	1	1.25	9	1	20	80
D-3-38	-3.00288	-59.9711	Ducke	Dist_NDVI	BG-Sentinel	750	1	1	2019-01-31	10:40:00	2019-02-01	09:48:00	1388	81	0	7.88431	0.482112	-0.367973	23.3345	11.4743	38.9631	0.15	-0.447901	-0.423979	-0.298411	-0.346957	-0.322585	4FB41	24	29	25.3	26.3	5	81.9	100	98.8	97.5	18.1	90	60	2	1	2	1	1.5	0	0	50	50
D-1003-1	-2.93178	-59.9601	Ducke	Dist_NDVI	BG-Sentinel	750	2	1	2019-02-04	09:45:00	2019-02-05	09:37:00	1432	101	1000	987.361	0.87746	-0.70857	6.36974	1006.65	1580.1	-0.694006	-0.707076	-0.718007	-0.700228	-0.699111	-0.690467	4BDA34	23.1	26.6	24.3	25	3.5	93.4	100	98.9	98.2	6.6	91	95	1	1	1	1	1	4	3	75	25
D-1003-4	-2.94538	-59.9713	Ducke	Dist_NDVI	BG-Sentinel	750	2	1	2019-02-04	12:45:00	2019-02-05	11:09:00	1344	74	1000	977.144	0.854234	-0.705323	8.53496	1009.4	1183.95	-0.679107	-0.709011	-0.708212	-0.700851	-0.69883	-0.677789	4BD1DB	23.1	27.6	24.8	25.5	4.5	85.5	100	99.1	98.9	14.5	87	70	1	1	2	1	1.25	12	2	75	25
D-2-10	-2.90276	-59.9149	Ducke	Dist_NDVI	BG-Sentinel	1000	2	1	2019-02-04	11:00:00	2019-02-05	10:11:00	1391	81	0	136.491	0.843758	-0.693516	13.2459	153.186	244.783	-0.675525	-0.701388	-0.704032	-0.551845	-0.589091	-0.638905	D5D41	23.1	27.1	24.7087	25.5	4	94.9	100	99.537	99.1	5.1	94	88	1	2	1	1	1.25	3	0	60	40
D-2-17	-2.91299	-59.9021	Ducke	Dist_NDVI	BG-Sentinel	1000	2	1	2019-02-04	10:19:00	2019-02-05	09:45:00	1406	110	0	4.04656	0.786951	-0.560773	13.6119	22.0983	859.386	-0.426181	-0.599193	-0.588065	-0.666357	-0.661306	-0.631349	4BD2CC	24.1	33.6	25.9	27.3	9.5	75	100	97.5	95.3	25	56	30	2	2	3	3	2.5	0	0	50	0
D-22-1	-2.899	-59.9207	Ducke	Dist_NDVI	BG-Sentinel	1000	2	1	2019-02-04	12:26:00	2019-02-05	10:36:00	1330	65	0	1.01092	0.714697	-0.609215	15.2802	36.2203	108.411	-0.416928	-0.610631	-0.517095	-0.578398	-0.600927	-0.639467	4FB41	23.5	29	25	25.9	5.5	81.4	100	98.9	97.7	18.6	89	66	1	2	3	2	2	5	2	100	0
D-3-15	-2.91062	-59.8915	Ducke	Dist_NDVI	BG-Sentinel	1000	2	1	2019-02-04	09:41:00	2019-02-05	09:22:00	1421	33	0	3.2897	0.815232	-0.55278	14.5231	41.8727	202.554	-0.459002	-0.584784	-0.572892	-0.581811	-0.566591	-0.635298	B2841	23.6	31.6	25.7	27.2	8	73.7	100	96.5	93.3	26.3	86	25	3	2	2	3	2.5	2	1	40	0
D-1-39	-3.0055	-59.928	Ducke	Dist_NDVI	BG-Sentinel	750	2	1	2019-02-07	13:18:00	2019-02-08	10:44:00	1286	109	0	2.48367	0.848991	-0.66945	11.515	18.487	48.4866	-0.174862	-0.424701	-0.409386	-0.486738	-0.550093	-0.49709	3C941	24.1	29.1	25.5	26.1	5	87.5	100	98.4	97.2	12.5	88	87	1	1	2	1	1.25	2	2	80	20
D-1-38	-3.00506	-59.9689	Ducke	Dist_NDVI	BG-Sentinel	1000	2	1	2019-02-11	12:29:00	2019-02-12	11:00:00	1351	81	0	1.52103	0.421875	-0.388214	18.5216	17.655	45.6108	-0.0496107	-0.467849	-0.465817	-0.370898	-0.315991	-0.307242	4BDA34	22.6	27.6	23.8778	24.4	5	95.4	100	99.5089	99.2	4.6	96	90	1	1	3	4	2.25	0	2	100	0
D-2-18	-2.91554	-59.9676	Ducke	Dist_NDVI	BG-Sentinel	1000	2	1	2019-02-11	10:41:00	2019-02-12	09:22:00	1361	66	0	9.96617	0.86845	-0.712058	4.36496	196.296	565.357	-0.560638	-0.671977	-0.673768	-0.661763	-0.638662	-0.632052	4BD2CC											86	75	1	1	3	3	2	0	1	60	0
D-2-38	-3.00631	-59.9582	Ducke	Dist_NDVI	BG-Sentinel	1000	2	1	2019-02-11	12:00:00	2019-02-12	10:24:00	1344	77	0	14.2269	0.616517	-0.421655	28.3048	2.58561	39.8427	-0.0278146	-0.441983	-0.511673	-0.519908	-0.47045	-0.371857	B2841	23.1	26.6	24.2	24.6	3.5						90	70	1	1	1	1	1	8	3	70	10
D-3-16	-2.91171	-59.9511	Ducke	Dist_NDVI	BG-Sentinel	1000	2	1	2019-02-11	10:11:00	2019-02-12	08:46:00	1355	102	0	43.2328	0.458357	-0.584708	14.3718	72.2943	395.108	-0.486593	-0.550874	-0.562028	-0.609821	-0.614835	-0.65905	4BD1DB	21.6	30.6	24.3	26	9	83.9	100	98.3	97.9	16.1	0	0	4	4	4	4	4	0	0	100	0
D-2-42	-3.00694	-59.9196	Ducke	Dist_NDVI	BG-Sentinel	750	2	1	2019-02-14	10:35:00	2019-02-15	09:50:00	1395	52	0	9.54224	0.73464	-0.621751	9.31616	64.5502	332.837	-0.506103	-0.630259	-0.664044	-0.590879	-0.568397	-0.53507	3341	23.2	27.2	25	25.6	4	89.3	100	97.2	95.5	10.7	80	90	2	1	1	1	1.25	2	0	0	50
D-3-33	-2.96996	-59.9731	Ducke	Dist_NDVI	BG-Sentinel	750	2	1	2019-02-14	08:58:00	2019-02-15	08:51:00	1433	94	0	22.9045	0.880491	-0.404624	22.0018	10.942	392.628	-0.316676	-0.500713	-0.529245	-0.641979	-0.597438	-0.570763	D5D41	23.1	32.6	25.2111	26.3	9.5	70.6	100	95.9733	93.1	29.4	39	30	3	1	2	1	1.75	3	2	100	0
D-3-43	-3.00732	-59.92	Ducke	Dist_NDVI	BG-Sentinel	750	2	1	2019-02-14	10:10:00	2019-02-15	09:39:00	1409	56	0	19.4758	0.876923	-0.681635	7.90547	95.8399	389.385	-0.601471	-0.681892	-0.663036	-0.578875	-0.555198	-0.526888	3C941	24.1	27.6	25.3	25.7	3.5	88.9	99.7	97.2	96.1	10.8	88	95	1	1	1	1	1	2	1	0	75
D-2002-5	-2.98332	-59.9039	Ducke	Dist_NDVI	BG-Sentinel	500	2	1	2019-02-18	12:02:00	2019-02-19	10:19:00	1337	101	2000	2005.7	0.865562	-0.719829	12.5394	2052.44	2192.94	-0.709261	-0.72663	-0.72604	-0.701295	-0.69324	-0.696703	4BE456	24.1	28.6	25.6	26.5	4.5	85.9	100	96.4	94.2	14.1	83	85	1	1	1	1	1	8	3	100	0
D-2002-7	-2.98422	-59.9071	Ducke	Dist_NDVI	BG-Sentinel	750	2	1	2019-02-18	11:03:00	2019-02-19	09:50:00	1367	105	2000	1972.77	0.860155	-0.68823	8.81848	2015.33	2228.89	-0.68823	-0.704379	-0.705237	-0.705963	-0.696154	-0.696471	13641	23.6	28.1	25.1	26.2	4.5	94.3	100	99.2	98.3	5.7	95	95	1	1	1	1	1	11	0	75	25
D-502-8	-2.99793	-59.9093	Ducke	Dist_NDVI	BG-Sentinel	750	2	1	2019-02-18	09:40:00	2019-02-19	08:50:00	1390	75	500	517.105	0.872297	-0.708914	15.9826	550.85	1168.53	-0.708914	-0.72589	-0.728568	-0.70701	-0.680456	-0.651716	503658	23.5	27.5	25.4	26.2	4	94.5	100	98.5	97.4	5.5	84	75	1	2	2	2	1.75	4	0	75	0
D-501-3	-2.92692	-59.9706	Ducke	Dist_NDVI	BG-Sentinel	1000	2	1	2019-02-21	09:05:00	2019-02-22	10:47:00	1542	89	500	503.557	0.84769	-0.682385	1.2891	551.574	1565.87	-0.663029	-0.684295	-0.677093	-0.698754	-0.690048	-0.673383	4BD1DB	22.1	26.1	23.7	24	4	96.4	100	99.8	99.7	3.6	95	90	1	1	1	2	1.25	15	4	40	40
D-502-5	-2.92798	-59.97	Ducke	Dist_NDVI	BG-Sentinel	750	2	1	2019-02-21	08:30:00	2019-02-22	10:27:00	1557	96	500	513.071	0.860565	-0.65895	2.30097	561.96	1680.7	-0.649894	-0.670652	-0.673919	-0.6985	-0.691483	-0.679861	50441	22.1	26.6	23.6	24.1	4.5	78.4	100	99.6	99.2	21.6	95	90	3	2	2	3	2.5	13	4	60	40
D-503-6	-2.92574	-59.9657	Ducke	Dist_NDVI	BG-Sentinel	1000	2	1	2019-02-21	10:11:00	2019-02-22	11:26:00	1515	118	500	508.761	0.869366	-0.6968	9.28058	531.284	1613.96	-0.688085	-0.695807	-0.696839	-0.693625	-0.692821	-0.672156	33441	22.2	26.2	23.8	24.1	4	95.7	100	99.5	99.3	4.3	91	75	1	2	2	1	1.5	12	2	50	0
D-2-20	-3.00069	-59.883	Ducke	Dist_NDVI	BG-Sentinel	500	2	1	2019-02-25	13:40:00	2019-02-26	10:10:00	1230	55	0	17.2595	0.866869	-0.668797	8.01998	34.0737	417.496	-0.443187	-0.640099	-0.591615	-0.651169	-0.641025	-0.625183	13641	23.1	30.1	24.8	26.2	7	71.6	100	96.6	92.3	28.4	82	80	1	1	2	1	1.25	14	0	25	50
D-3-21	-3.00561	-59.8975	Ducke	Dist_NDVI	BG-Sentinel	750	2	1	2019-02-25	11:25:00	2019-02-26	09:22:00	1317	35	0	47.1506	0.851137	-0.68221	4.58724	63.2865	179.368	-0.497186	-0.618112	-0.58785	-0.567069	-0.600829	-0.617818	503658	23	31	25.1	26.7	8	77.7	100	96.5	92.7	22.3	91	85	1	1	3	1	1.5	0	1	50	50
D-3-24	-3.00568	-59.9075	Ducke	Dist_NDVI	BG-Sentinel	750	2	1	2019-02-25	10:18:00	2019-02-26	08:47:00	1349	42	0	6.10749	0.890135	-0.667337	8.69431	34.3916	573.158	-0.450646	-0.608664	-0.567652	-0.592006	-0.597507	-0.618251	4BE456	23.6	30.1	25.5	27	6.5	80.3	100	96	91.8	19.7	82	80	1	2	1	1	1.25	0	1	0	0
D-1002-3	-2.9317	-59.9647	Ducke	Dist_NDVI	BG-Sentinel	750	3	1	2019-03-25	09:35:00	2019-03-26	08:39:00	1384	107	1000	1008.38	0.867946	-0.638146	13.498	1029.18	1947.23	-0.612454	-0.652496	-0.66565	-0.691558	-0.696891	-0.690674	502CC7	23.1	25.1	24.1	24.2	2	98.7	100	99.9	99.9	1.3	92	90	1	2	2	1	1.5	9	3	50	50
D-502-4	-2.92393	-59.9459	Ducke	Dist_NDVI	BG-Sentinel	1000	3	1	2019-03-25	11:34:00	2019-03-26	10:29:00	1375	117	500	509.338	0.861166	-0.704145	15.8337	531.755	648.612	-0.680079	-0.705739	-0.710039	-0.704194	-0.693862	-0.680234	507994	23.6	26.6	24.3	24.5	3	100	100	100	100	0	84	70	4	1	2	2	2.25	6	2	75	0
D-1001-4	-2.92439	-59.9412	Ducke	Dist_NDVI	BG-Sentinel	750	3	2	2019-03-25	12:05:00	2019-03-26	11:07:00	1382	81	1000	1007.34	0.854939	-0.719368	3.91557	1028.63	1151.63	-0.706393	-0.721802	-0.718104	-0.709739	-0.702746	-0.684713	6016CC	23.1	26.6	24.3	24.6	3.5	99.3	100	99.9	99.9	0.7	92	95	3	1	2	2	2	4	5	100	0
D-1003-1	-2.93173	-59.9601	Ducke	Dist_NDVI	BG-Sentinel	750	3	2	2019-03-25	10:22:00	2019-03-26	09:26:00	1384	101	1000	982.835	0.87746	-0.70857	4.03305	1002.2	1572.28	-0.694006	-0.707076	-0.71775	-0.700402	-0.699063	-0.690393	503658											92	90	1	1	1	1	1	3	3	75	25
D-1-32	-2.96141	-59.9845	Ducke	Dist_NDVI	BG-Sentinel	500	3	2	2019-03-28	11:56:00	2019-03-29	12:20:00	1464	41	0	10.1644	0.827803	-0.664966	3.85061	26.1782	137.405	-0.35368	-0.513361	-0.530803	-0.492541	-0.475162	-0.526052	4BD5D4	24.1	35.6	26.6	27.9	11.5	62.2	100	93.2	88.7	37.8	85	80	1	1	2	2	1.5	0	0	80	10
D-22-1	-2.89903	-59.9207	Ducke	Dist_NDVI	BG-Sentinel	500	3	2	2019-03-28	10:49:00	2019-03-29	09:59:00	1390	66	0	2.30638	0.873884	-0.694436	12.0612	37.7079	111.632	-0.435126	-0.620554	-0.512539	-0.579246	-0.600835	-0.639467	5016CC	24.6	31.6	26.2	27.5	7	80.7	100	97.8	95.6	19.3	86	95	1	2	2	1	1.5	3	0	60	0
D-3-38	-3.00284	-59.971	Ducke	Dist_NDVI	BG-Sentinel	500	3	2	2019-03-28	13:18:00	2019-03-29	13:10:00	1432	81	0	2.31368	0.482112	-0.367973	16.7319	14.1773	43.841	0.15	-0.494508	-0.441842	-0.302535	-0.348917	-0.323951	501994	24.1	30.6	26.2	26.6	6.5	78.4	100	96	94.2	21.6	85	90	1	2	1	2	1.5	0	0	50	30
D-1001-1	-2.91881	-59.9164	Ducke	Dist_NDVI	BG-Sentinel	750	4	2	2019-04-01	11:31:00	2019-04-02	10:15:00	1364	105	1000	1001.24	0.850245	-0.719599	11.0794	979.54	1742.59	-0.679309	-0.709533	-0.707894	-0.696519	-0.690505	-0.674972	4BD5D4	24.1	28.6	25.1	26	4.5	92.4	99.6	98.3	97.5	7.2	92	90	1	1	1	1	1	12	3	50	50
D-1001-2	-2.92272	-59.9065	Ducke	Dist_NDVI	BG-Sentinel	750	4	2	2019-04-01	12:34:00	2019-04-02	11:00:00	1346	110	1000	1002.85	0.853126	-0.677496	13.6648	995.89	1872.06	-0.677496	-0.691151	-0.697379	-0.702771	-0.688295	-0.681113	4BE456	24.6	28.6	25.6	26.4	4	95.8	100	99.3	98.7	4.2	89	90	2	3	1	1	1.75	7	3	50	50
D-2002-2	-2.93775	-59.9027	Ducke	Dist_NDVI	BG-Sentinel	750	4	2	2019-04-01	13:38:00	2019-04-02	11:49:00	1331	75	2000	1999.77	0.864715	-0.710357	11.0052	1131.09	2860	-0.680771	-0.698738	-0.703341	-0.692413	-0.687747	-0.684353	501994	24.1	29.1	25.3	26.2	5	94.5	100	99.8	99.5	5.5	91	90	1	1	1	2	1.25	8	1	100	0
D-2-3	-2.92391	-59.9896	Ducke	Dist_NDVI	BG-Sentinel	500	4	2	2019-04-03	09:00:00	2019-04-04	08:50:00	1430	61	0	0.541909	0.859528	-0.598778	16.8114	17.609	82.1563	-0.129721	-0.474062	-0.49755	-0.634273	-0.625308	-0.62815	5016A3											85	90	1	2	3	4	2.5	1	4	80	10
D-3-26	-3.0082	-59.9055	Ducke	Dist_NDVI	BG-Sentinel	500	4	2	2019-04-03	12:21:00	2019-04-04	10:53:00	1352	52	0	2.78243	0.742017	-0.610088	18.2168	21.8978	326.118	-0.369143	-0.58817	-0.632414	-0.565809	-0.569799	-0.605331	503658											88	95	1	2	2	3	2	0	0	80	10
D-3-29	-3.01353	-59.9129	Ducke	Dist_NDVI	BG-Sentinel	500	4	2	2019-04-03	11:30:00	2019-04-04	10:15:00	1365	87	0	15.9469	0.877202	-0.680681	5.4894	62.1754	487.363	-0.566082	-0.653999	-0.579097	-0.533419	-0.547315	-0.507262	5016CC	24.6	28.1	25.8444	26.5	3.5	98	100	99.9089	99.8	2	89	70	1	1	2	1	1.25	0	1	60	20
D-1-11	-2.90516	-59.926	Ducke	Dist_NDVI	BG-Sentinel	1000	4	2	2019-04-08	11:26:00	2019-04-09	10:11:00	1365	95	0	10.7359	0.630079	-0.502633	13.4424	37.3613	200.746	-0.386091	-0.511104	-0.514732	-0.594283	-0.634891	-0.650831	33441	23.2	35.1	25.3766	26.3	11.9	70.4	100	99.0064	99.4	29.6	4	0	3	4	4	4	3.75	0	1	0	75
D-1-36	-2.98822	-59.9756	Ducke	Dist_NDVI	BG-Sentinel	750	4	2	2019-04-08	12:34:00	2019-04-09	11:11:00	1357	41	0	111.357	0.798574	-0.64082	6.30985	64.9544	302.954	-0.511415	-0.632594	-0.583992	-0.523044	-0.462942	-0.425861	B2841	24.1	27.1	24.9	25.5	3	97.7	100	99.9	99.8	2.3	90	90	3	2	2	2	2.25	3	1	100	0
D-3-15	-2.91061	-59.8915	Ducke	Dist_NDVI	BG-Sentinel	750	4	2	2019-04-08	10:34:00	2019-04-09	09:38:00	1384	33	0	1.06922	0.815232	-0.55278	16.9276	44.2981	204.38	-0.459002	-0.578886	-0.577069	-0.581508	-0.566371	-0.635396	4BDA34	23.1	27.1	24.6	25.3	4	94.6	100	99.8	99.5	5.4	76	80	4	4	4	3	3.75	1	0	0	0
D-3-37	-3.00038	-59.9681	Ducke	Dist_NDVI	BG-Sentinel	750	4	2	2019-04-08	13:05:00	2019-04-09	11:55:00	1370	86	0	86.6251	0.850765	-0.692354	12.9231	102.739	132.733	-0.668991	-0.692916	-0.697584	-0.525179	-0.462113	-0.393838	3C941	24.1	26.6	24.9	25.5	2.5	99.7	100	99.9	99.9	0.3	88	80	1	2	1	1	1.25	1	3	70	30
D-2002-1	-2.93035	-59.934	Ducke	Dist_NDVI	BG-Sentinel	500	4	2	2019-04-11	11:38:00	2019-04-12	10:38:00	1380	71	2000	2010.25	0.874758	-0.689135	11.1811	1725.66	2152.94	-0.660353	-0.67899	-0.680265	-0.68758	-0.6916	-0.697296	B2841	23.6	27.6	24.8	25.5	4	95.3	100	99.2	98.7	4.7	91	80	1	1	1	1	1	6	5	70	30
D-2003-1	-2.9309	-59.9309	Ducke	Dist_NDVI	BG-Sentinel	500	4	2	2019-04-11	12:21:00	2019-04-12	11:00:00	1359	69	2000	1983.05	0.873589	-0.687377	3.00626	1643.97	2447.88	-0.669497	-0.687434	-0.693805	-0.691189	-0.689606	-0.698889	4BDA34	23.6	27.1	24.4	25.1	3.5	96.1	100	99.8	99.6	3.9	93	90	3	1	1	3	2	2	5	100	0
D-2003-3	-2.93426	-59.9373	Ducke	Dist_NDVI	BG-Sentinel	500	4	2	2019-04-11	10:35:00	2019-04-12	10:08:00	1413	66	2000	1989.91	0.879469	-0.670779	19.7512	2014.16	2119.93	-0.612636	-0.652159	-0.653524	-0.684812	-0.695763	-0.695801	3C941	24.1	28.1	25.3	26	4	99	100	99.9	99.9	1	90	60	1	2	2	1	1.5	2	5	20	60
D-2003-5	-2.9372	-59.9409	Ducke	Dist_NDVI	BG-Sentinel	500	4	2	2019-04-11	13:25:00	2019-04-12	11:51:00	1346	81	2000	2009.9	0.869509	-0.69279	7.62174	2033.35	2119.79	-0.684417	-0.704024	-0.709336	-0.694591	-0.693849	-0.695156	33441	23.7	28.2	24.7	25.3	4.5	94.8	100	99.8	99.6	5.2	88	90	1	1	2	1	1.25	6	4	50	50
D-502-7	-2.99563	-59.8911	Ducke	Dist_NDVI	BG-Sentinel	500	4	1	2019-04-15	13:32:00	2019-04-16	12:00:00	1348	106	500	512.864	0.847848	-0.705724	11.815	554.282	1100.63	-0.695413	-0.705979	-0.705133	-0.698143	-0.684864	-0.655966	4BD1DB	23.1	27.1	24.2	24.8	4	99.5	100	99.9	99.9	0.5	94	85	2	1	1	1	1.25	6	2	75	25
D-1002-7	-2.99124	-59.8915	Ducke	Dist_NDVI	BG-Sentinel	500	4	2	2019-04-15	12:09:00	2019-04-16	11:17:00	1388	97	1000	983.321	0.8677	-0.70997	10.0578	1013.86	1447.86	-0.705976	-0.714223	-0.717521	-0.695768	-0.699647	-0.678831	501994	23.1	26.6	24.1	24.6	3.5	99.4	100	99.9	99.9	0.6	91	85	1	2	1	1	1.25	12	1	100	0
D-2002-5	-2.98322	-59.9039	Ducke	Dist_NDVI	BG-Sentinel	500	4	2	2019-04-15	10:28:00	2019-04-16	09:42:00	1394	102	2000	2016.61	0.865727	-0.727721	16.1302	2063.39	2203.26	-0.707152	-0.722139	-0.724636	-0.701432	-0.693217	-0.696665	4BE456	22.6	25.6	23.7957	23.7	3	98.3	100	99.9304	99.9	1.7	87	85	1	1	2	1	1.25	11	3	50	50
D-2002-7	-2.98418	-59.9071	Ducke	Dist_NDVI	BG-Sentinel	500	4	2	2019-04-15	09:59:00	2019-04-16	09:00:00	1381	105	2000	1975.23	0.860155	-0.68823	2.60275	2017.89	2229.97	-0.68823	-0.706572	-0.704536	-0.706057	-0.696083	-0.696456	4BD136	23.6	25.1	24.0674	24.3	1.5	100	100	100	100	0	89	90	1	1	1	2	1.25	11	3	50	50
D-1-2	-2.91657	-59.9603	Ducke	Dist_NDVI	BG-Sentinel	500	4	2	2019-04-17	09:15:00	2019-04-18	08:53:00	1418	76	0	20.6765	0.832939	-0.676298	2.69743	96.3772	747.883	-0.475925	-0.652151	-0.678961	-0.65447	-0.64123	-0.644335	4BD136	23.1	36.1	26.2	27.9	13	71.4	100	97.9	95.8	28.6	77	25	1	1	2	2	1.5	0	1	75	25
D-2-18	-2.91557	-59.9676	Ducke	Dist_NDVI	BG-Sentinel	750	4	2	2019-04-17	08:42:00	2019-04-18	08:35:00	1433	66	0	12.1986	0.86845	-0.712058	5.31645	196.638	569.351	-0.560638	-0.671977	-0.673608	-0.662562	-0.638949	-0.632081	501994	23.1	34.1	26.7	28.7	11	68.2	100	94.1	88.7	31.8	91	95	1	3	1	1	1.5	0	1	90	0
D-2-22	-3.0056	-59.9163	Ducke	Dist_NDVI	BG-Sentinel	500	4	2	2019-04-17	10:32:00	2019-04-18	09:44:00	1392	41	0	10.2462	0.863516	-0.69697	13.7855	53.6036	200.43	-0.47552	-0.633496	-0.514507	-0.620936	-0.614057	-0.574602	4BE456	24.1	30.6	27	28.6	6.5	75.5	92.4	92.4	86.3	16.9	75	50	1	1	2	2	1.5	2	1	10	80
D-3-21	-3.00552	-59.8974	Ducke	Dist_NDVI	BG-Sentinel	750	4	2	2019-04-17	10:27:00	2019-04-18	10:24:00	1437	38	0	63.8539	0.86751	-0.713078	12.0627	80.1969	189.273	-0.531436	-0.663074	-0.614928	-0.571033	-0.601787	-0.618262	4BD1DB	23.6	33.6	26.4	27.9	10	80	100	95.3	91.7	20	94	90	1	2	3	3	2.25	1	1	80	0
D-1003-5	-2.94704	-59.969	Ducke	Dist_NDVI	BG-Sentinel	750	4	1	2019-04-22	11:56:00	2019-04-23	10:55:00	1379	90	1000	1000.66	0.86849	-0.69972	16.5814	1023.87	1217.1	-0.676393	-0.693548	-0.67523	-0.694041	-0.698569	-0.678561	501994	23.1	27.6	24.9444	25.6	4.5	96.3	100	99.6511	99.3	3.7	84	70	2	2	2	1	1.75	5	0	0	50
D-501-4	-2.92376	-59.9764	Ducke	Dist_NDVI	BG-Sentinel	750	4	1	2019-04-22	10:49:00	2019-04-23	09:26:00	1357	117	500	544.55	0.867993	-0.67543	15.1418	567.091	831.23	-0.588612	-0.669397	-0.670676	-0.691004	-0.680537	-0.651103	B2841	23.6	26.6	24.9	25.6	3	98.9	100	99.9	99.6	1.1	90	80	1	2	1	1	1.25	8	5	80	0
D-1003-4	-2.94538	-59.9712	Ducke	Dist_NDVI	BG-Sentinel	750	4	2	2019-04-22	12:29:00	2019-04-23	11:11:00	1362	73	1000	983.824	0.868903	-0.722267	10.5957	1015.7	1191.18	-0.701956	-0.71804	-0.707804	-0.700738	-0.698874	-0.678025	502CC7	23.1	26.6	24.4111	24.9	3.5	98.8	100	99.9667	99.9	1.2	88	90	1	1	2	1	1.25	11	3	75	25
D-2001-2	-2.96338	-59.9555	Ducke	Dist_NDVI	BG-Sentinel	1000	4	2	2019-04-22	10:45:00	2019-04-23	09:44:00	1379	78	2000	2017.24	0.868364	-0.708376	14.8596	2037.9	2343	-0.680598	-0.702061	-0.691417	-0.688983	-0.69651	-0.694902	4BD136	23.1	26.6	24.8	25.5	3.5	100	100	100	100	0	88	85	1	2	1	1	1.25	13	3	50	50
D-3-31	-2.96824	-59.9737	Ducke	Dist_NDVI	BG-Sentinel	750	4	1	2019-04-25	09:27:00	2019-04-26	08:56:00	1409	96	0	15.798	0.422351	-0.360168	33.1527	13.1095	512.138	-0.360168	-0.501582	-0.569046	-0.647562	-0.610943	-0.572701	D5D41	24.6	50.6	28.6	31.2	26	36	100	92.5	85.3	64	81	96	2	3	3	2	2.5	0	0	0	80
D-2-24	-3.00622	-59.8809	Ducke	Dist_NDVI	BG-Sentinel	750	4	2	2019-04-25	11:58:00	2019-04-26	10:20:00	1342	67	0	13.5953	0.860612	-0.674313	13.9016	33.4163	404.98	-0.330127	-0.495368	-0.455317	-0.581791	-0.58964	-0.605582	502CC7	24.1	33.1	26.2	27.7	9	79.7	100	96.2	93.1	20.3	92	80	1	2	3	3	2.25	3	1	80	0
D-2-38	-3.00631	-59.9582	Ducke	Dist_NDVI	BG-Sentinel	750	4	2	2019-04-25	10:28:00	2019-04-26	09:40:00	1392	77	0	14.2269	0.616517	-0.421655	28.3048	2.58561	39.8427	-0.0278146	-0.441983	-0.511673	-0.519908	-0.47045	-0.371857	4BD136	24.1	30.1	26	27	6	80.5	100	99.4	98.7	19.5	88	80	1	2	1	1	1.25	1	0	80	0
D-3-8	-2.98338	-59.8704	Ducke	Dist_NDVI	BG-Sentinel	750	4	2	2019-04-25	12:49:00	2019-04-26	10:42:00	1313	67	0	11.1848	0.874806	-0.703617	11.4373	58.262	246.255	-0.48969	-0.6533	-0.611435	-0.6429	-0.637748	-0.649748	4BD1DB	24.1	29.1	25.6	26.6	5	89.6	100	98.7	97.6	10.4	92	85	1	1	2	2	1.5	3	0	90	0
D-2-37	-3.00536	-59.9226	Ducke	Dist_NDVI	BG-Sentinel	750	4	2	2019-04-29	13:40:00	2019-04-30	11:00:00	1280	97	0	5.95004	0.652587	-0.621451	10.2961	29.4969	40.1078	0.0127343	-0.488114	-0.5526	-0.605562	-0.565071	-0.535542	4BE456	24.6	27.6	25.6	26.3	3	80.4	99.9	97.9	96.8	19.5	89	80	1	3	3	1	2	1	1	70	0
D-3-1	-2.90492	-59.9047	Ducke	Dist_NDVI	BG-Sentinel	750	4	2	2019-04-29	11:30:00	2019-04-30	10:00:00	1350	63	0	1.12426	0.892289	-0.659848	20.9232	21.5033	76.6914	-0.106023	-0.445966	-0.414912	-0.577676	-0.589516	-0.629193	D5041	23.1	28.1	25.4	26.7	5	89.3	100	97.9	96	10.7	92	90	1	1	1	1	1	0	1	80	0
D-3-43	-3.00733	-59.9199	Ducke	Dist_NDVI	BG-Sentinel	750	4	2	2019-04-29	14:28:00	2019-04-30	11:24:00	1256	56	0	20.6161	0.876923	-0.681635	9.32957	83.7077	385.387	-0.601471	-0.684419	-0.665629	-0.579662	-0.556778	-0.527571	4B01DB	23.6	27.1	24.9537	25.8	3.5	97	100	99.4976	98.9	3	92	90	1	2	1	1	1.25	9	1	60	20
D-3-33	-2.96996	-59.973	Ducke	Dist_NDVI	BG-Sentinel	750	5	2	2019-05-02	12:03:00	2019-05-03	11:26:00	1403	94	0	28.463	0.880491	-0.404624	16.7435	15.8064	396.59	-0.316676	-0.550363	-0.531897	-0.642374	-0.598278	-0.571469	4B01DB	23.6	27.6	25	25.7	4	91.5	100	99.4	98.7	8.5	94	90	2	3	4	3	3	6	2	70	20
D-501-3	-2.92692	-59.9706	Ducke	Dist_NDVI	BG-Sentinel	750	5	2	2019-05-02	08:59:00	2019-05-03	08:52:00	1433	89	500	503.557	0.84769	-0.682385	1.2891	551.574	1565.87	-0.663029	-0.684295	-0.677093	-0.698754	-0.690048	-0.673383	466105											92	90	1	2	2	3	2	9	2	80	0
D-502-5	-2.92798	-59.97	Ducke	Dist_NDVI	BG-Sentinel	750	5	2	2019-05-02	09:33:00	2019-05-03	09:07:00	1414	96	500	513.071	0.860565	-0.65895	2.30097	561.96	1680.7	-0.649894	-0.670652	-0.673919	-0.6985	-0.691483	-0.679861	48E456	24.7	27.1	25.5	26	2.4	96.2	100	99.3	98.7	3.8	90	85	2	1	2	2	1.75	6	3	60	20
D-1-24	-3.00681	-59.935	Ducke	Dist_NDVI	BG-Sentinel	750	5	2	2019-05-06	12:23:00	2019-05-07	11:09:00	1366	110	0	8.75805	0.737864	-0.497774	6.80019	25.145	26.1854	0.0107811	-0.429152	-0.375939	-0.509224	-0.455697	-0.436073	502CC7											96	95	1	1	1	1	1	3	4	50	50
D-1-37	-2.99964	-59.9701	Ducke	Dist_NDVI	BG-Sentinel	750	5	2	2019-05-06	11:09:00	2019-05-07	10:31:00	1402	81	0	12.2687	0.237743	-0.00736176	28.0515	33.1423	10.4893	0.114146	-0.15221	-0.126942	-0.393466	-0.417004	-0.383726	B2841	24.1	30.6	26.5	27.7	6.5	79.1	100	95.1	91.6	20.9	68	50	1	1	2	4	2	0	0	0	0
D-1-38	-3.00504	-59.9688	Ducke	Dist_NDVI	BG-Sentinel	750	5	2	2019-05-06	11:45:00	2019-05-07	10:47:00	1382	77	0	2.93179	0.814199	-0.666004	13.5978	20.5179	49.5688	-0.229259	-0.51432	-0.48325	-0.375591	-0.316965	-0.307974	4BD1DB	24.1	30.6	26.4	27.6	6.5	76.1	100	94.4	90.4	23.9	74	50	1	3	4	4	3	0	0	100	0
D-503-6	-2.92573	-59.9658	Ducke	Dist_NDVI	BG-Sentinel	750	5	2	2019-05-06	09:42:00	2019-05-07	09:03:00	1401	118	500	509.874	0.869366	-0.6968	11.2123	532.386	1612.98	-0.688085	-0.695807	-0.697879	-0.693242	-0.692872	-0.672118	4BE456	24.6	30.1	26.4	27.4	5.5	88.5	99.4	96.1	94.2	10.9	94	90	2	4	2	1	2.25	6	1	100	0
D-1-29	-3.0144	-59.9138	Ducke	Dist_NDVI	BG-Sentinel	750	5	2	2019-05-09	10:12:00	2019-05-10	09:20:00	1388	94	0	2.87719	0.867398	-0.670407	18.3785	24.3378	347.834	-0.442837	-0.600241	-0.557304	-0.535893	-0.534382	-0.488086	48E456	24.1	29.1	26.2	27.1	5	84.9	100	97.8	95.9	15.1	92	80	1	3	3	3	2.5	0	0	70	20
D-1-39	-3.00545	-59.928	Ducke	Dist_NDVI	BG-Sentinel	750	5	2	2019-05-09	08:55:00	2019-05-10	08:45:00	1430	109	0	8.01877	0.848991	-0.66945	6.31248	24.1138	54.0657	-0.174862	-0.524806	-0.43238	-0.487957	-0.551201	-0.497731	4B01DB	23.6	28.1	25.4511	26.2	4.5	91.6	100	98.6617	97.4	8.4	90	85	1	2	3	2	2	5	2	80	0
D-1-9	-3.00228	-59.8886	Ducke	Dist_NDVI	BG-Sentinel	750	5	2	2019-05-09	11:28:00	2019-05-10	09:54:00	1346	75	0	16.4747	0.74985	-0.603423	12.7391	64.8985	513.533	-0.48743	-0.595774	-0.546218	-0.621675	-0.655281	-0.624588	4B0A34	23.6	33.1	26.2	27.9	9.5	78.7	100	96.7	93.4	21.3	77	90	1	2	2	2	1.75	0	0	90	0
D-2-20	-3.0007	-59.883	Ducke	Dist_NDVI	BG-Sentinel	750	5	2	2019-05-09	11:55:00	2019-05-10	10:12:00	1337	55	0	18.3431	0.866869	-0.668797	4.3887	34.3663	413.611	-0.443187	-0.61822	-0.582016	-0.650969	-0.641334	-0.625007	B2841	24.1	31.1	25.8	26.7	7	73.7	100	98.1	96	26.3	89	70	1	1	1	1	1	9	0	0	80
D-2001-9	-2.98867	-59.9375	Ducke	Dist_NDVI	BG-Sentinel	750	5	2	2019-05-13	09:54:00	2019-05-14	09:38:00	1424	82	2000	2004.66	0.858573	-0.712988	6.31904	1828.15	2047.68	-0.689151	-0.707701	-0.696742	-0.684173	-0.694467	-0.688991	4BDA34	23.1	27.1	25.1	25.8	4	93	100	98.4	97.6	7	94	85	1	1	1	1	1	7	1	25	75
D-2002-3	-2.97356	-59.9542	Ducke	Dist_NDVI	BG-Sentinel	1000	5	2	2019-05-13	11:35:00	2019-05-14	11:10:00	1415	80	2000	2008.12	0.862046	-0.726111	9.05783	1079.28	2035.46	-0.70676	-0.722597	-0.72522	-0.701193	-0.696291	-0.690181	4BD1DB	23.6	27.6	25.3	26	4	95.6	100	99.3	98.9	4.4	88	85	1	1	1	1	1	8	2	50	50
D-2003-9	-2.98878	-59.9421	Ducke	Dist_NDVI	BG-Sentinel	750	5	2	2019-05-13	09:15:00	2019-05-14	09:10:00	1435	64	2000	1984.66	0.872727	-0.674205	14.5627	1340.68	2118.86	-0.656712	-0.680642	-0.681447	-0.691445	-0.69093	-0.688248	4BE456	24.1	27.6	25.6	26.2	3.5	97.1	100	99.8	99.6	2.9	96	95	1	1	2	1	1.25	4	1	75	25
D-2-17	-2.913	-59.9021	Ducke	Dist_NDVI	BG-Sentinel	750	5	2	2019-05-16	09:21:00	2019-05-17	09:04:00	1423	110	0	7.38489	0.786951	-0.560773	12.3108	25.5953	859.079	-0.426181	-0.599193	-0.578665	-0.666324	-0.661668	-0.631394	5030A1	23.6	34.1	25.5	26.7	10.5	73.7	99.4	95.6	92.7	25.7	87	70	2	3	3	3	2.75	2	0	10	70
D-2-25	-3.00758	-59.9224	Ducke	Dist_NDVI	BG-Sentinel	750	5	2	2019-05-16	10:47:00	2019-05-17	10:08:00	1401	92	0	10.4568	0.861832	-0.697137	3.56669	56.4699	195.169	-0.58724	-0.658038	-0.567846	-0.547061	-0.523967	-0.500121	4FB41	24	29.5	25.1	26.1	5.5	83.1	100	97.8	95.8	16.9	86	80	2	2	1	2	1.75	6	1	10	70
D-2-42	-3.00703	-59.9195	Ducke	Dist_NDVI	BG-Sentinel	750	5	2	2019-05-16	11:21:00	2019-05-17	10:24:00	1383	49	0	12.4251	0.708297	-0.506103	7.50957	45.1592	331.149	-0.443664	-0.598817	-0.659638	-0.591418	-0.569494	-0.535235	D5D41	23.6	28.6	25.1	26	5	89.1	100	98.5	97	10.9	88	85	2	2	1	2	1.75	2	1	80	20
D-3-24	-3.00571	-59.9075	Ducke	Dist_NDVI	BG-Sentinel	750	5	2	2019-05-16	12:25:00	2019-05-17	11:05:00	1360	42	0	2.78389	0.890135	-0.667337	12.66	30.5754	569.915	-0.450646	-0.576996	-0.563987	-0.591905	-0.597094	-0.618151	5016CC	24.1	32.6	25.4	26.3	8.5	80.4	100	97.7	95.5	19.6	88	75	2	1	2	2	1.75	0	1	0	60
D-0-104	-3.00386	-59.9691	Ducke	Dist	BG-Sentinel	750	5	1	2019-05-20	10:41:00	2019-05-21	09:14:00	1353	72	0	2.137	0.777178	-0.660723	12.1858	55.2944	100.245	-0.507927	-0.603009	-0.597829	-0.372651	-0.348455	-0.32524	4BD136	22.6	26.6	24.1	24.8	4	100	100	100	100	0	78	90	2	3	2	2	2.25	0	0	0	0
D-0-131	-3.00593	-59.9299	Ducke	Dist	BG-Sentinel	750	5	1	2019-05-20	13:39:00	2019-05-21	10:56:00	1277	106	0	14.5202	0.546053	-0.375351	29.0185	5.47261	31.9034	0.0209303	-0.357206	-0.330584	-0.496718	-0.519325	-0.479149	4FB41	23	25	23.6	24	2	99.2	100	99.9	99.9	0.8	89	60	1	2	3	4	2.5	6	0	50	30
D-0-139	-3.00649	-59.9637	Ducke	Dist	BG-Sentinel	750	5	1	2019-05-20	11:33:00	2019-05-21	09:52:00	1339	79	0	23.988	0.757973	-0.589744	14.6172	41.4053	81.1935	-0.139519	-0.554405	-0.505991	-0.428587	-0.400361	-0.324782	5030A1	23.1	25.1	23.7	24.1	2	97.9	100	99.2	98.9	2.1	88	85	2	1	1	2	1.5	6	4	70	20
D-0-168	-3.00825	-59.9434	Ducke	Dist	BG-Sentinel	750	5	1	2019-05-20	12:11:00	2019-05-21	10:30:00	1339	94	0	2.89084	0.586583	-0.495377	11.5914	19.1831	101.161	-0.17381	-0.46377	-0.436245	-0.364632	-0.37005	-0.382966	D5D41	23.1	25.1	23.8	24.2	2	97.6	100	99.7	99.4	2.4	92	75	3	4	2	4	3.25	0	1	80	0
D-0-92	-2.99855	-59.9702	Ducke	Dist	BG-Sentinel	750	5	1	2019-05-20	09:43:00	2019-05-21	08:45:00	1382	75	0	25.0927	0.557187	-0.430467	40.4802	13.841	28.6304	0.11252	-0.405949	-0.32587	-0.367318	-0.425345	-0.400168	4BD5D4	23.1	25.6	23.5	23.8	2.5	98.2	100	99.9	99.9	1.8	89	80	3	2	2	1	2	0	0	70	20
D-2001-3	-2.98276	-59.897	Ducke	Dist_NDVI	BG-Sentinel	750	5	1	2019-05-23	11:22:00	2019-05-24	10:58:00	1416	80	2000	1999.8	0.851197	-0.709541	16.044	2018.65	2172.19	-0.699546	-0.713422	-0.705054	-0.682393	-0.694897	-0.696269	3C941											88	60	2	1	1	1	1.25	11	2	70	20
D-1001-7	-2.99141	-59.8939	Ducke	Dist_NDVI	BG-Sentinel	500	5	2	2019-05-23	12:31:00	2019-05-24	11:37:00	1386	93	1000	1021.94	0.854569	-0.679905	8.40294	1071.44	1309.21	-0.648948	-0.668595	-0.667535	-0.69741	-0.695786	-0.681261	5016CC	23.6	27.6	25.2	26	4	93.9	100	99.2	98.5	6.1	83	75	1	1	1	2	1.25	11	4	50	40
D-2001-4	-2.98286	-59.8963	Ducke	Dist_NDVI	BG-Sentinel	750	5	2	2019-05-23	10:52:00	2019-05-24	10:42:00	1430	72	2000	1992.77	0.853693	-0.704434	8.99024	2012.09	2167.2	-0.673247	-0.706854	-0.703469	-0.684374	-0.694985	-0.696285	B2841	23.6	26.6	25	25.5	3	95.8	100	99.9	99.8	4.2	89	90	1	1	2	1	1.25	5	4	20	60
D-502-8	-2.99794	-59.9093	Ducke	Dist_NDVI	BG-Sentinel	750	5	2	2019-05-23	09:25:00	2019-05-24	09:23:00	1438	75	500	514.759	0.872297	-0.708914	12.8137	549.854	1165.23	-0.708914	-0.724878	-0.728211	-0.707214	-0.680402	-0.651727	5035BF	23.6	27.1	25.3021	26	3.5	94.8	99.9	98.2085	97.5	5.1	81	70	3	4	4	3	3.5	5	2	20	80
D-0-111	-3.005	-59.9237	Ducke	Dist	BG-Sentinel	750	5	1	2019-05-27	12:41:00	2019-05-28	10:38:00	1317	105	0	14.1557	0.319303	-0.152346	32.7953	12.6932	42.549	0.0558636	-0.363424	-0.422478	-0.583997	-0.569304	-0.532262	5016CC	24.1	32.1	26.5	28.2	8	73	100	94.2	88.4	27	92	75	2	1	1	1	1.25	0	1	80	0
D-0-149	-3.00724	-59.9368	Ducke	Dist	BG-Sentinel	750	5	1	2019-05-27	12:09:00	2019-05-28	10:20:00	1331	102	0	7.35753	0.33294	0.0215795	45.6487	23.7358	13.4715	0.0381791	-0.182026	-0.292597	-0.434744	-0.432025	-0.42102	B2841	24.1	29.6	26.5	27.8	5.5	76.2	99.7	93.1	87.3	23.5	90	80	4	1	1	3	2.25	0	3	60	20
D-0-162	-3.00765	-59.94	Ducke	Dist	BG-Sentinel	750	5	1	2019-05-27	11:16:00	2019-05-28	10:03:00	1367	97	0	3.44614	0.410654	-0.271736	18.3754	13.8084	55.6744	-0.133656	-0.329021	-0.29893	-0.3805	-0.40909	-0.404742												91	85	2	1	1	3	1.75	0	4	50	40
D-0-97	-3.00121	-59.969	Ducke	Dist	BG-Sentinel	750	5	1	2019-05-27	10:24:00	2019-05-28	09:42:00	1398	85	0	18.5131	0.748186	-0.495277	5.99477	34.2257	34.754	0.140253	-0.405675	-0.420577	-0.439557	-0.427196	-0.370816	D5D41	24.6	29.6	26.5	27.3	5	82.4	100	95.2	92.4	17.6	91	85	1	3	2	1	1.75	3	1	70	20
D-3-16	-2.91171	-59.9511	Ducke	Dist_NDVI	BG-Sentinel	750	5	2	2019-05-27	09:00:00	2019-05-28	08:50:00	1430	102	0	43.2328	0.458357	-0.584708	14.3718	72.2943	395.108	-0.486593	-0.550874	-0.562028	-0.609821	-0.614835	-0.65905	5035BF	22.6	37.6	28.3	31.9	15	51.3	99.2	86	74.6	47.9	74	95	3	3	3	2	2.75	1	0	0	80
D-501-2	-2.92491	-59.9729	Ducke	Dist_NDVI	BG-Sentinel	750	5	1	2019-05-30	11:05:00	2019-05-31	08:58:00	1313	126	500	507.773	0.871902	-0.698898	17.109	540.209	1227.83	-0.673135	-0.69734	-0.702154	-0.697192	-0.689086	-0.661582	4BDA34	23.6	26.6	24.7	25	3	97.3	100	99.7	99.5	2.7	86	60	1	2	1	1	1.25	7	4	50	40
D-503-5	-2.92284	-59.9738	Ducke	Dist_NDVI	BG-Sentinel	750	5	1	2019-05-30	10:27:00	2019-05-31	08:34:00	1327	118	500	499.937	0.884677	-0.709573	2.84365	531.295	1037.12	-0.681722	-0.70555	-0.708145	-0.690415	-0.685099	-0.650846	4BD5D4	23.6	27.1	24.6568	24.9	3.5	99.8	100	99.9909	100	0.2	89	80	3	1	1	1	1.5	1	3	100	0
D-1001-5	-2.93881	-59.9707	Ducke	Dist_NDVI	BG-Sentinel	750	5	2	2019-05-30	12:38:00	2019-05-31	10:24:00	1306	89	1000	1001.35	0.858177	-0.728975	14.7246	1050.09	1632.76	-0.715838	-0.725985	-0.727664	-0.700054	-0.69271	-0.689702	33441	23.7	26.7	25	25.6	3	97.2	100	99.9	99.8	2.8	89	90	1	1	1	1	1	11	2	70	20
D-1001-9	-2.99745	-59.9402	Ducke	Dist_NDVI	BG-Sentinel	500	6	1	2019-06-03	10:16:00	2019-06-04	09:50:00	1414	78	1000	1016.29	0.851445	-0.716716	13.4505	1033.34	1137.41	-0.694848	-0.717258	-0.713375	-0.693774	-0.686972	-0.604409	33441	22.7	27.7	24.8	25.5	5	94.1	100	99.2	98.5	5.9	93	95	1	1	1	1	1	7	2	75	25
D-1002-9	-2.99743	-59.9396	Ducke	Dist_NDVI	BG-Sentinel	500	6	1	2019-06-03	10:46:00	2019-06-04	09:59:00	1393	76	1000	1019.72	0.868774	-0.741664	16.9038	1036.09	1126.16	-0.71552	-0.721671	-0.708349	-0.691277	-0.687784	-0.60443	4BDA34	22.6	26.6	24.3	25	4	95	100	99.3	98.9	5	93	95	1	1	1	1	1	5	4	50	50
D-2002-4	-2.97719	-59.9536	Ducke	Dist_NDVI	BG-Sentinel	1000	6	1	2019-06-03	13:10:00	2019-06-04	11:47:00	1357	65	2000	2018.36	0.862475	-0.715799	13.4903	696.226	2078.97	-0.68405	-0.7062	-0.696174	-0.688295	-0.689056	-0.689777	4BE456	23.1	27.6	24.8	25.4	4.5	96.7	100	99.1	98.8	3.3	93	95	1	1	1	1	1	5	4	75	25
D-2002-9	-2.98718	-59.9499	Ducke	Dist_NDVI	BG-Sentinel	500	6	1	2019-06-03	12:07:00	2019-06-04	11:00:00	1373	73	2000	2005.09	0.862906	-0.669954	13.8336	455.934	2350.1	-0.634938	-0.663872	-0.65815	-0.68073	-0.679445	-0.688586	4BD5D4	22.6	28.6	25	26	6	94.5	100	99.5	99.1	5.5	70	80	4	3	4	2	3.25	1	1	75	25
D-0-100	-3.00362	-59.9702	Ducke	Dist	BG-Sentinel	750	6	1	2019-06-06	09:25:00	2019-06-07	09:25:00	1440	68	0	21.4956	0.879493	-0.704637	7.52395	67.518	89.996	-0.510613	-0.645883	-0.581577	-0.32392	-0.340879	-0.320432	33441	22.7	28.2	25.0511	25.95	5.5	91.6	100	99.5404	99.1	8.4	90	85	3	2	2	3	2.5	1	0	80	20
D-0-117	-3.00534	-59.9263	Ducke	Dist	BG-Sentinel	750	6	1	2019-06-06	11:59:00	2019-06-07	10:57:00	1378	105	0	10.3215	0.620059	-0.507512	10.0388	22.4417	127.53	-0.241667	-0.478242	-0.523488	-0.494062	-0.560975	-0.510466	4FB41	23.5	27.5	25.0111	25.6	4	88.9	100	97.9444	96.2	11.1	92	80	4	3	2	1	2.5	16	1	90	0
D-0-136	-3.00642	-59.9321	Ducke	Dist	BG-Sentinel	750	6	1	2019-06-06	11:35:00	2019-06-07	10:34:00	1379	103	0	8.05578	0.364222	-0.184004	23.3012	10.9131	23.8668	-0.0414414	-0.244507	-0.423206	-0.511321	-0.486326	-0.456252	5035BF	23.1	29.6	25.6	27	6.5	77.5	99.8	94.2	89.8	22.3	86	90	1	1	1	1	1	2	0	0	90
D-0-155	-3.00735	-59.9387	Ducke	Dist	BG-Sentinel	750	6	1	2019-06-06	11:02:00	2019-06-07	10:10:00	1388	113	0	0.434196	0.686287	-0.58111	14.7357	30.6486	31.1971	-0.00736114	-0.461645	-0.381448	-0.413064	-0.422994	-0.413316	4BDA34	22.6	27.1	24.7	25.3	4.5	90.4	100	98	96.5	9.6	92	85	3	3	2	3	2.75	3	1	70	20
D-0-134	-3.00642	-59.962	Ducke	Dist	BG-Sentinel	750	6	1	2019-06-10	13:12:00	2019-06-11	11:20:00	1328	82	0	1.22038	0.746441	-0.576317	13.1253	17.4806	32.0266	-0.0329357	-0.372125	-0.371606	-0.419686	-0.445583	-0.343797	4BDA34	24.1	28.1	25.7	26.5	4	87.9	98.8	95.9	93.8	10.9	89	75	3	3	2	3	2.75	4	1	30	70
D-0-138	-3.00669	-59.9676	Ducke	Dist	BG-Sentinel	750	6	1	2019-06-10	12:25:00	2019-06-11	10:58:00	1353	64	0	3.08737	0.824254	-0.636364	11.0846	19.191	182.426	-0.281317	-0.486621	-0.482907	-0.388748	-0.286224	-0.2887	4BE456	24.6	30.1	26.3	27.1	5.5	85.1	99.8	97	95.5	14.7	93	75	3	3	2	2	2.5	5	2	80	0
D-501-1	-2.92345	-59.9691	Ducke	Dist_NDVI	BG-Sentinel	750	6	1	2019-06-10	10:22:00	2019-06-11	09:12:00	1370	115	500	492.804	0.858996	-0.661558	14.2238	523.461	1370.37	-0.61107	-0.6593	-0.657238	-0.689042	-0.687178	-0.658736	503A1	23.6	28.1	25.7	26.6	4.5	89.4	99.8	97.3	96.1	10.4	91	80	3	3	3	3	3	4	2	90	0
D-502-3	-2.92377	-59.9666	Ducke	Dist_NDVI	BG-Sentinel	750	6	1	2019-06-10	09:25:00	2019-06-11	08:49:00	1404	121	500	506.09	0.864065	-0.701804	13.8648	525.114	1405.18	-0.683974	-0.696145	-0.696215	-0.690988	-0.690894	-0.662794	5035BF	24.1	28.6	25.8	26.6	4.5	85.3	98.9	97.1	96.3	13.6	91	85	2	3	3	3	2.75	6	1	70	0
D-2001-6	-2.98445	-59.9103	Ducke	Dist_NDVI	BG-Sentinel	500	6	1	2019-06-13	13:59:00	2019-06-14	10:55:00	1256	112	2000	1989.64	0.851537	-0.670136	3.64224	2039.57	2377.15	-0.664487	-0.688265	-0.694731	-0.688689	-0.700593	-0.695833	33441	24.2	27.2	25.4683	26.1	3	97.9	100	99.7512	99.4	2.1	89	85	1	1	2	2	1.5	18	4	30	60
D-2002-6	-2.98333	-59.902	Ducke	Dist_NDVI	BG-Sentinel	500	6	1	2019-06-13	15:05:00	2019-06-14	11:40:00	1235	70	2000	1986.58	0.865495	-0.713271	10.4773	2007.71	2142	-0.713271	-0.725534	-0.726818	-0.69486	-0.694962	-0.696777	5030A1	23.6	27.6	25.2	26.1	4	90.4	99.9	97.5	96.4	9.5	91	90	1	1	2	1	1.25	5	4	100	0
D-502-7	-2.99568	-59.8908	Ducke	Dist_NDVI	BG-Sentinel	1000	6	2	2019-06-13	11:19:00	2019-06-14	09:30:00	1331	105	500	499.143	0.862368	-0.718975	14.1385	535.136	1117.68	-0.692162	-0.711329	-0.712203	-0.699084	-0.684203	-0.655166	4BE456	24.6	27.6	25.9	26.5	3	88.9	99.9	98.6	97.8	11	88	85	1	2	1	1	1.25	13	4	60	30
D-1001-10	-2.99378	-59.9609	Ducke	Dist_NDVI	BG-Sentinel	500	11	1	2019-11-21	10:44:00	2019-11-22	09:50:00	1386	66	1000	1013.6	0.851801	-0.698995	12.0048	890.135	1060.42	-0.668074	-0.695014	-0.687185	-0.686652	-0.687585	-0.587872	4BE456											93.24	90	2	1	1	2	1.5	7	1	100	0
D-1001-14	-2.99651	-59.9606	Ducke	Dist_NDVI	BG-Sentinel	500	11	1	2019-11-21	11:35:00	2019-11-22	10:15:00	1360	75	1000	1008.9	0.851007	-0.694614	10.3086	1030.73	1058.15	-0.676582	-0.688021	-0.688468	-0.689118	-0.690478	-0.546969	5036B7	22.6	28.6	25.0886	26.3	6	88.9	99	95.7114	94.5	10.1	87.78	90	2	1	1	1	1.25	7	3	100	0
D-501-13	-3.00166	-59.9601	Ducke	Dist_NDVI	BG-Sentinel	500	11	1	2019-11-21	12:53:00	2019-11-22	11:00:00	1327	72	500	484.188	0.853856	-0.710112	7.83774	496.537	543.555	-0.670437	-0.705724	-0.700145	-0.68992	-0.625273	-0.446904	33441	22.7	28.7	25.0333	26.1	6	90.5	100	97.8089	96.5	9.5	90.38	95	2	1	2	2	1.75	5	1	100	0
D-502-22	-2.99516	-59.9657	Ducke	Dist_NDVI	BG-Sentinel	500	11	1	2019-11-21	09:36:00	2019-11-22	09:13:00	1417	65	500	474.907	0.85123	-0.703725	12.3277	492.034	521.406	-0.694279	-0.709543	-0.70704	-0.690477	-0.566981	-0.512923	4BD136	23.1	29.6	25.6	27	6.5	89.9	100	96.8617	95	10.1	94.28	95	1	1	1	2	1.25	3	0	100	0
D-1003-19	-2.95368	-59.9661	Ducke	Dist_NDVI	BG-Sentinel	500	11	1	2019-11-26	10:08:00	2019-11-27	09:31:00	1403	58	1000	1015.82	0.874117	-0.718318	14.256	1019.98	1244.6	-0.67744	-0.715793	-0.707632	-0.697857	-0.694593	-0.682803	33441	24.2	32.7	27.2638	28.6	8.5	83.4	100	98.0638	96.3	16.6	87.26	60	4	4	4	4	4	0	3	100	0
D-2002-14	-2.94503	-59.9594	Ducke	Dist_NDVI	BG-Sentinel	500	11	1	2019-11-26	12:35:00	2019-11-27	10:59:00	1344	74	2000	1999.77	0.866868	-0.723333	10.0814	2023.1	2236.88	-0.68172	-0.708948	-0.706616	-0.704307	-0.699868	-0.696148	5036B7	24.6	29.1	26.5545	27.5	4.5	89	100	96.9659	94.6	11	93.24	80	1	1	1	1	1	10	4	100	0
D-502-14	-2.95389	-59.9707	Ducke	Dist_NDVI	BG-Sentinel	500	11	1	2019-11-26	11:18:00	2019-11-27	09:57:00	1359	59	500	504.363	0.86161	-0.647536	18.0007	517.651	732.213	-0.631524	-0.662574	-0.677912	-0.695795	-0.683359	-0.661176	4BD136	25.1	31.1	27.1556	28.1	6	95.7	100	99.2467	98.5	4.3	82.84	25	2	1	4	4	2.75	10	4	80	0
D-1002-13	-2.93062	-59.9518	Ducke	Dist_NDVI	BG-Sentinel	750	12	1	2019-12-03	13:21:00	2019-12-04	11:09:00	1308	97	1000	998.893	0.862869	-0.673377	8.83644	1015.69	1080.08	-0.622293	-0.668954	-0.672019	-0.69264	-0.699073	-0.690383	5036B7	24.6	30.6	26.3	27.4	6	80	98.6	93.51	91.6	18.6	90.64	60	2	2	2	2	2	12	1	90	0
D-501-16	-2.93841	-59.9766	Ducke	Dist_NDVI	BG-Sentinel	750	12	1	2019-12-03	09:30:00	2019-12-04	08:45:00	1395	103	500	513.387	0.871835	-0.675694	16.8768	535.803	1009.2	-0.669782	-0.686368	-0.688507	-0.688857	-0.691476	-0.679086	33441	24.7	30.2	26.9065	28	5.5	75.1	97.2	88.1087	83.6	22.1	91.68	80	1	2	1	2	1.5	16	1	90	0
D-501-23	-2.93355	-59.9717	Ducke	Dist_NDVI	BG-Sentinel	750	12	1	2019-12-03	10:20:00	2019-12-04	09:24:00	1384	97	500	473.889	0.868217	-0.699586	14.9676	515.959	1737.49	-0.68392	-0.692953	-0.684147	-0.688509	-0.694699	-0.689775	4BD136	25.1	29.1	26.7848	27.7	4	82	97	91.4935	88.8	15	89.6	75	2	2	2	1	1.75	6	2	70	20
D-502-11	-2.92591	-59.9532	Ducke	Dist_NDVI	BG-Sentinel	750	12	1	2019-12-03	12:16:00	2019-12-04	10:40:00	1344	126	500	509.44	0.865973	-0.70608	19.1505	520.144	609.008	-0.692165	-0.705513	-0.705117	-0.694905	-0.685283	-0.679346	4BD1DB											92.46	70	2	3	2	3	2.5	9	2	80	0
D-503-16	-2.9256	-59.9575	Ducke	Dist_NDVI	BG-Sentinel	750	12	1	2019-12-03	11:38:00	2019-12-04	10:20:00	1362	112	500	531.718	0.854734	-0.705722	17.1042	548.463	899.325	-0.679551	-0.697642	-0.690185	-0.700202	-0.684572	-0.675928	D5D41	24.6	29.6	26.2889	27.4	5	100	100	100	100	0	91.42	80	3	2	2	2	2.25	7	0	80	0
D-0-133	-3.00583	-59.9691	Ducke	Dist	BG-Sentinel	750	12	1	2019-12-05	11:14:00	2019-12-06	09:45:00	1351	81	0	9.31405	0.804337	-0.678238	7.05467	25.8684	55.575	-0.110715	-0.54232	-0.380351	-0.346585	-0.283085	-0.292421	33441	24.2	27.7	25.8889	26.1	3.5	92.1	100	97.28	96.1	7.9	91.16	85	2	2	2	2	2	2	2	80	0
D-0-151	-3.00743	-59.9639	Ducke	Dist	BG-Sentinel	750	12	1	2019-12-05	12:00:00	2019-12-06	10:05:00	1325	72	0	10.0012	0.727157	-0.549133	4.63903	26.119	56.0614	-0.111166	-0.351434	-0.295838	-0.349611	-0.364927	-0.305317	4BD1DB											93.5	80	1	1	1	1	1	1	2	80	0
D-2-51	-2.91819	-59.9736	Ducke	Dist_NDVI	BG-Sentinel	750	12	1	2019-12-05	09:04:00	2019-12-06	08:34:00	1410	93	0	7.19426	0.86451	-0.61187	12.1383	30.5954	781.743	-0.456247	-0.609067	-0.617134	-0.678848	-0.645202	-0.634787	D5D41	24.6	31.1	27.0894	28.7	6.5	95.9	100	99.7106	99.4	4.1	84.4	60	1	1	2	2	1.5	1	0	0	0
D-2-59	-2.92405	-59.9895	Ducke	Dist_NDVI	BG-Sentinel	750	12	1	2019-12-05	09:53:00	2019-12-06	08:58:00	1385	61	0	6.89576	0.859528	-0.598778	7.2032	22.9356	79.0735	-0.129721	-0.451125	-0.481909	-0.636574	-0.627777	-0.628371	4BD136	24.6	30.1	26.8447	28	5.5	82.1	97.2	92.7787	89.7	15.1	91.94	85	2	2	3	2	2.25	2	0	80	0
D-3-47	-2.92677	-59.9959	Ducke	Dist_NDVI	BG-Sentinel	750	12	1	2019-12-05	10:21:00	2019-12-06	09:15:00	1374	87	0	14.6942	0.694371	-0.663543	6.37288	98.2217	126.59	-0.625378	-0.66123	-0.675809	-0.585215	-0.606893	-0.618041	5036B7	23.6	29.6	25.4667	26.4	6	71.6	98.6	93.4844	90.1	27	90.64	80	2	2	2	3	2.25	0	0	20	0
D-1001-17	-2.9215	-59.8978	Ducke	Dist_NDVI	BG-Sentinel	750	12	1	2019-12-17	10:29:00	2019-12-18	09:48:00	1399	65	1000	990.316	0.843265	-0.595779	8.2544	961.056	1252.27	-0.581628	-0.615526	-0.651031	-0.677335	-0.683286	-0.659837	33441	23.2	26.7	24.6674	25.4	3.5	97.7	100	99.7696	99.5	2.3	95.84	95	1	2	1	2	1.5	6	3	75	25
D-2003-13	-2.92986	-59.9169	Ducke	Dist_NDVI	BG-Sentinel	750	12	1	2019-12-17	11:55:00	2019-12-18	11:01:00	1386	118	2000	1999.69	0.887389	-0.696609	12.1895	565.881	2656.88	-0.684639	-0.703857	-0.709816	-0.692072	-0.68908	-0.696798	D5D41	23.6	26.1	24.85	25.5	2.5	100	100	100	100	0	95.58	95	1	1	2	1	1.25	5	3	100	0
D-2003-16	-2.92925	-59.918	Ducke	Dist_NDVI	BG-Sentinel	750	12	1	2019-12-17	12:24:00	2019-12-18	11:15:00	1371	116	2000	1994.85	0.879988	-0.695444	6.09825	684.661	2541.83	-0.684211	-0.697429	-0.696673	-0.695234	-0.686016	-0.697307	4BD1DB											94.8	95	2	1	2	4	2.25	7	3	100	0
D-503-12	-2.91687	-59.8991	Ducke	Dist_NDVI	BG-Sentinel	750	12	1	2019-12-17	09:43:00	2019-12-18	09:11:00	1408	87	500	511.517	0.880607	-0.727142	16.3102	440.171	993.202	-0.69327	-0.722962	-0.719073	-0.700693	-0.677761	-0.639029	5036B7	23.1	26.1	24.7064	25.3	3	93.7	99.9	97.8085	97	6.2	94.28	95	4	1	1	2	2	8	0	90	0
D-0-93	-2.99905	-59.97	Ducke	Dist	BG-Sentinel	1000	12	1	2019-12-19	12:00:00	2019-12-20	10:14:00	1334	79	0	0.1404	0.8751	-0.694702	14.5828	16.7658	46.363	-0.100678	-0.368436	-0.333889	-0.38691	-0.427306	-0.394574	5036B7	23.6	28.1	24.9864	26.3	4.5	86.8	100	97.475	95.2	13.2	94.28	85	2	2	2	1	1.75	2	2	100	0
D-1-46	-2.92584	-59.9968	Ducke	Dist_NDVI	BG-Sentinel	1000	12	1	2019-12-19	10:53:00	2019-12-20	09:34:00	1361	87	0	2.07101	0.781015	-0.590985	13.8162	19.3719	41.1546	0.0576427	-0.382772	-0.409749	-0.585315	-0.59898	-0.617266	4BD136	23.1	31.1	25.7522	27.7	8	77.8	100	96.3891	92.7	22.2	90.64	80	2	2	2	2	2	0	0	10	0
D-1-54	-2.92487	-59.9914	Ducke	Dist_NDVI	BG-Sentinel	1000	12	1	2019-12-19	09:52:00	2019-12-20	09:04:00	1392	63	0	21.2597	0.783133	-0.593547	10.3567	70.986	127.494	-0.493195	-0.621326	-0.616933	-0.635728	-0.616812	-0.620875	D5D41	22.6	35.1	26.3447	29	12.5	77.8	100	97.366	94.8	22.2	90.38	70	2	3	3	2	2.5	0	0	90	0
D-2-50	-2.91658	-59.9871	Ducke	Dist_NDVI	BG-Sentinel	1000	12	1	2019-12-19	08:59:00	2019-12-20	08:35:00	1416	74	0	6.96388	0.780317	-0.590715	12.4734	117.494	398.708	-0.567408	-0.590025	-0.579937	-0.527966	-0.582829	-0.618532	4BD1DB											89.86	85	2	1	1	1	1.25	0	0	80	0
D-1003-12	-2.99316	-59.9063	Ducke	Dist_NDVI	BG-Sentinel	750	1	1	2020-01-07	11:35:00	2020-01-08	10:20:00	1365	53	1000	1002.96	0.871377	-0.712798	6.0274	1047.64	1342.43	-0.696439	-0.709032	-0.707059	-0.704788	-0.702313	-0.674598	4BD136											94.28	95	2	1	1	1	1.25	3	2	100	0
D-1-53	-3.00182	-59.9018	Ducke	Dist_NDVI	BG-Sentinel	1000	1	1	2020-01-07	09:16:00	2020-01-08	08:52:00	1416	37	0	10.1278	0.639477	-0.490196	6.33071	35.941	290.932	-0.450658	-0.578913	-0.604208	-0.615304	-0.63241	-0.639568	4BE52E	23.6	31.6	26.4511	28.1	8	77.9	100	93.1979	88	22.1	94.8	95	4	4	2	4	3.5	3	2	80	0
D-2001-10	-2.98542	-59.916	Ducke	Dist_NDVI	BG-Sentinel	750	1	1	2020-01-07	12:55:00	2020-01-08	11:23:00	1348	87	2000	1992.58	0.843393	-0.691415	14.9766	2030.66	2127.05	-0.691415	-0.704205	-0.703815	-0.694383	-0.694791	-0.697277	5036B7	23.1	29.6	25.2556	26.3	6.5	84.2	100	96.6133	94	15.8	92.72	90	1	2	1	3	1.75	4	2	50	50
D-501-11	-2.99708	-59.9031	Ducke	Dist_NDVI	BG-Sentinel	1000	1	1	2020-01-07	10:47:00	2020-01-08	09:44:00	1377	71	500	483.795	0.859722	-0.694071	16.5677	527.446	781.412	-0.659674	-0.693308	-0.680902	-0.700023	-0.672587	-0.657572	D5D41	23.6	29.1	25.513	26.8	5.5	88.1	100	97.3891	94.8	11.9	94.28	95	1	1	2	1	1.25	5	2	100	0
D-503-10	-2.99746	-59.9047	Ducke	Dist_NDVI	BG-Sentinel	1000	1	1	2020-01-07	10:02:00	2020-01-08	09:21:00	1399	50	500	508.246	0.888209	-0.704156	12.2172	543.216	866.591	-0.663488	-0.70723	-0.694443	-0.702323	-0.671647	-0.655602	33441	23.7	30.2	25.934	27.4	6.5	77.4	100	95.3957	91	22.6	93.24	90	2	2	3	1	2	2	0	90	0
D-0-153	-3.00743	-59.9484	Ducke	Dist	BG-Sentinel	1000	1	1	2020-01-09	09:07:00	2020-01-10	08:51:00	1424	58	0	2.35408	0.867427	-0.71129	14.5861	70.4364	188.293	-0.533014	-0.645992	-0.652493	-0.495602	-0.424379	-0.396006												89.6	80	1	1	3	1	1.5	0	1	90	0
D-1002-12	-2.9965	-59.9485	Ducke	Dist_NDVI	BG-Sentinel	1000	1	1	2020-01-09	11:53:00	2020-01-10	10:15:00	1342	117	1000	983.61	0.865285	-0.701283	1.99557	1028.32	1383.64	-0.657163	-0.691887	-0.687343	-0.686869	-0.691414	-0.60974												85.7	75	2	1	1	2	1.5	9	3	100	0
D-1002-21	-2.9968	-59.9531	Ducke	Dist_NDVI	BG-Sentinel	1000	1	1	2020-01-09	12:45:00	2020-01-10	10:46:00	1321	93	1000	1003.83	0.859128	-0.687023	1.58705	1063.94	1234.18	-0.671167	-0.681421	-0.675992	-0.690646	-0.690112	-0.600417												92.98	90	1	1	1	1	1	8	2	50	50
D-501-20	-3.00091	-59.9483	Ducke	Dist_NDVI	BG-Sentinel	1000	1	1	2020-01-09	10:41:00	2020-01-10	09:47:00	1386	107	500	511.518	0.859452	-0.654181	9.51817	551.916	895.347	-0.622708	-0.656261	-0.669307	-0.684798	-0.671261	-0.527174												78.68	75	2	1	2	2	1.75	3	1	80	0
D-502-19	-3.00266	-59.9456	Ducke	Dist_NDVI	BG-Sentinel	1000	1	1	2020-01-09	09:47:00	2020-01-10	09:18:00	1411	119	500	508.277	0.862903	-0.685751	11.2309	553.007	668.721	-0.657658	-0.675598	-0.667064	-0.681594	-0.611378	-0.492866												89.34	95	2	1	1	2	1.5	2	4	80	0
D-0-129	-3.00611	-59.9586	Ducke	Dist	BG-Sentinel	750	1	1	2020-01-14	10:30:00	2020-01-15	09:47:00	1397	77	0	25.4864	0.49492	-0.275274	40.9569	14.378	51.6261	-0.105452	-0.398051	-0.442741	-0.519543	-0.478296	-0.373529	D5D41	23.1	27.6	25.0457	26.1	4.5	92	100	99.5891	99.2	8	93.5	85	2	3	2	3	2.5	9	3	90	0
D-0-165	-3.00772	-59.9192	Ducke	Dist	BG-Sentinel	750	1	1	2020-01-14	15:20:00	2020-01-15	12:15:00	1255	56	0	33.9957	0.856223	-0.704436	10.9599	50.2382	382.634	-0.662895	-0.703564	-0.677362	-0.58107	-0.559741	-0.528989	33441	22.7	29.2	24.831	26.1	6.5	82.9	99.6	95.919	93.4	16.7	89.9467	75	2	3	3	3	2.75	3	0	60	0
D-0-166	-3.00739	-59.9657	Ducke	Dist	BG-Sentinel	750	1	1	2020-01-14	09:40:00	2020-01-15	09:16:00	1416	47	0	12.966	0.532051	-0.539167	3.33656	33.1922	111.38	-0.406288	-0.500545	-0.431486	-0.383949	-0.310259	-0.287187	501342	22.6	32.1	26.2702	28.7	9.5	72.1	99	91.8128	86.7	26.9	87.26	90	2	3	3	3	2.75	0	0	0	0
D-3-9	-3.00205	-59.8957	Ducke	Dist_NDVI	BG-Sentinel	750	1	1	2020-01-14	13:00:00	2020-01-15	11:13:00	1333	69	0	11.3355	0.685084	-0.62586	4.65634	272.412	306.145	-0.521235	-0.6209	-0.664919	-0.668415	-0.629779	-0.633608	5036B7	22.6	35.1	25.6222	27.7	12.5	63.6	98.9	92.3244	87.5	35.3	92.2	80	3	3	2	2	2.5	1	0	80	0
D-1001-18	-2.95487	-59.9661	Ducke	Dist_NDVI	BG-Sentinel	1000	1	1	2020-01-16	12:40:00	2020-01-17	10:56:00	1336	57	1000	1015.11	0.848092	-0.700092	12.6355	1002.85	1243.09	-0.683236	-0.697772	-0.698152	-0.696233	-0.694999	-0.68163	D5D41	23.1	27.1	25.0205	25.6	4	99.8	100	99.9955	100	0.2	92.98	78	2	1	3	3	2.25	0	4	90	0
D-2002-12	-2.9494	-59.9578	Ducke	Dist_NDVI	BG-Sentinel	1000	1	1	2020-01-16	11:07:00	2020-01-17	10:20:00	1393	57	2000	1986.5	0.862839	-0.703863	2.55848	2007.61	2225.87	-0.680767	-0.705585	-0.70442	-0.699471	-0.697243	-0.696186	5036B7	23.1	26.6	24.687	25.2	3.5	94.8	100	99.337	98.9	5.2	91.94	85	1	1	1	2	1.25	9	8	60	20
D-2002-16	-2.94686	-59.9584	Ducke	Dist_NDVI	BG-Sentinel	750	1	1	2020-01-16	09:50:00	2020-01-17	09:47:00	1437	67	2000	2007.51	0.85897	-0.708051	11.294	2030.03	2247.35	-0.706809	-0.717047	-0.71891	-0.703636	-0.699095	-0.69595	33441	23.2	27.2	25.1583	25.7	4	90.9	100	99.2	98.5	9.1	90.9	80	1	1	1	1	1	15	5	90	0
D-2003-14	-2.94768	-59.9584	Ducke	Dist_NDVI	BG-Sentinel	750	1	1	2020-01-16	10:23:00	2020-01-17	09:58:00	1415	70	2000	1983.91	0.879859	-0.721572	8.13671	2006.03	2224.07	-0.704473	-0.717891	-0.716095	-0.70226	-0.698645	-0.696017	4BE52	23.6	27.1	25.1213	30.5	3.5	89.7	99.9	98.0702	69.5	10.2	91.42	85	2	2	1	1	1.5	19	6	100	0
D-501-25	-2.9558	-59.9705	Ducke	Dist_NDVI	BG-Sentinel	1000	1	1	2020-01-16	13:20:00	2020-01-17	11:24:00	1324	54	500	511.155	0.856162	-0.674142	13.5376	508.06	764.362	-0.665171	-0.684154	-0.688279	-0.693241	-0.680863	-0.654445	501342	23.1	26.6	24.6682	25.2	3.5	92.8	100	99.375	99	7.2	91.94	75	1	1	2	2	1.5	5	3	90	0
D-502-18	-2.918	-59.8934	Ducke	Dist_NDVI	BG-Sentinel	1000	1	1	2020-01-21	10:43:00	2020-01-22	09:10:00	1347	68	500	481.275	0.859794	-0.66964	7.52755	503.919	664.734	-0.631402	-0.656577	-0.670591	-0.677944	-0.672295	-0.641544	4BE52	24.1	26.1	24.9333	25.3	2	94.1	100	98.6333	98.2	5.9	91.94	70	3	2	2	3	2.5	7	3	80	0
D-503-17	-2.91853	-59.8928	Ducke	Dist_NDVI	BG-Sentinel	1000	1	1	2020-01-21	11:22:00	2020-01-22	09:23:00	1321	79	500	490.454	0.874393	-0.631347	14.1499	512.406	692.399	-0.593173	-0.651591	-0.642346	-0.680388	-0.674454	-0.642695	5036B7	23.6	27.1	24.8273	25.2	3.5	89.8	100	98.6773	97.9	10.2	90.64	80	3	3	3	3	3	4	3	90	0
D-503-19	-2.9196	-59.8915	Ducke	Dist_NDVI	BG-Sentinel	1000	1	1	2020-01-21	12:25:00	2020-01-22	09:45:00	1280	103	500	490.661	0.849711	-0.642991	15.6647	510.305	777.817	-0.642991	-0.671964	-0.679495	-0.688896	-0.675307	-0.646062	33441	23.7	26.7	24.8047	25.3	3	95.2	100	99.8698	99.7	4.8	92.72	80	2	2	1	1	1.5	5	1	90	0
D-1-47	-2.91465	-59.9929	Ducke	Dist_NDVI	BG-Sentinel	1000	1	1	2020-01-23	13:07:00	2020-01-24	11:12:00	1325	58	0	20.4887	0.795887	-0.475755	15.7838	16.9225	58.4307	-0.237264	-0.405387	-0.381286	-0.558329	-0.58055	-0.624429	501342	24.6	32.1	26.8841	28.2	7.5	69.8	99.1	92.4295	87.9	29.3	88.04	80	2	2	2	2	2	5	1	90	0
D-3-45	-2.92025	-59.8867	Ducke	Dist_NDVI	BG-Sentinel	1000	1	1	2020-01-23	10:20:00	2020-01-24	09:25:00	1385	71	0	23.204	0.771884	-0.700247	10.5328	52.8366	503.203	-0.598642	-0.675277	-0.634007	-0.688151	-0.678125	-0.653108	4BE52	24.1	34.6	28.0891	30.6	10.5	63.5	99	89.3674	80.8	35.5	91.94	60	3	3	2	1	2.25	0	0	80	0
D-3-46	-2.92133	-59.9851	Ducke	Dist_NDVI	BG-Sentinel	1000	1	1	2020-01-23	12:32:00	2020-01-24	10:51:00	1339	89	0	8.98369	0.699493	-0.643181	10.1473	176.976	364.803	-0.619003	-0.658957	-0.65699	-0.634602	-0.619852	-0.628812	5036B7	24.6	36.1	27.225	29	11.5	64.9	99.6	92.1864	87	34.7	92.72	85	3	3	2	1	2.25	0	1	90	0
D-3-48	-2.93465	-59.8837	Ducke	Dist_NDVI	BG-Sentinel	1000	1	1	2020-01-23	11:00:00	2020-01-24	09:48:00	1368	87	0	3.38147	0.706725	-0.557302	13.3798	448.054	1179.15	-0.488601	-0.633074	-0.664484	-0.692022	-0.67944	-0.65412	D5D41	24.6	28.1	26.2667	26.9	3.5	100	100	100	100	0	93.76	65	2	3	3	2	2.5	1	0	90	0
D-3-50	-2.91019	-59.9083	Ducke	Dist_NDVI	BG-Sentinel	1000	1	1	2020-01-23	09:21:00	2020-01-24	08:50:00	1409	74	0	9.89487	0.881773	-0.504189	4.8336	26.0324	595.491	-0.261723	-0.517327	-0.582067	-0.65088	-0.635521	-0.637689	33441	24.7	32.2	27.6255	29.2	7.5	74.7	100	92.0851	86.3	25.3	92.2	85	3	2	2	2	2.25	2	2	80	0
D-1003-10	-2.92806	-59.8942	Ducke	Dist_NDVI	BG-Sentinel	1000	1	1	2020-01-28	11:00:00	2020-01-29	09:52:00	1372	84	1000	1013.88	0.880576	-0.546531	7.89451	1033.64	1482.42	-0.546531	-0.567521	-0.581828	-0.64901	-0.673531	-0.681975	D5D41	24.1	26.6	25.1	25.4	2.5	100	100	100	100	0	96.88	95	1	1	1	1	1	9	4	40	30
D-1003-15	-2.93162	-59.8937	Ducke	Dist_NDVI	BG-Sentinel	1000	1	1	2020-01-28	12:19:00	2020-01-29	10:35:00	1336	110	1000	1009.14	0.863607	-0.633741	5.43961	1131.25	1659.5	-0.592252	-0.645147	-0.661079	-0.669281	-0.673986	-0.675815	5036B7	24.1	27.1	25.1333	25.6	3	94.7	100	98.8822	98.5	5.3	91.16	90	2	2	2	2	2	7	1	80	0
D-2003-19	-2.93196	-59.904	Ducke	Dist_NDVI	BG-Sentinel	1000	1	1	2020-01-28	15:00:00	2020-01-29	11:59:00	1259	75	2000	1971.12	0.87739	-0.718526	10.5752	968.675	2598.58	-0.699318	-0.711673	-0.712666	-0.688376	-0.679644	-0.690828	33441	24.2	27.7	25.2595	25.9	3.5	94.2	100	99.7738	99.5	5.8	95.06	95	1	1	1	2	1.25	8	2	50	50
D-1002-14	-2.93022	-59.9527	Ducke	Dist_NDVI	BG-Sentinel	1000	2	1	2020-02-04	10:16:00	2020-02-05	09:19:00	1383	86	1000	961.97	0.875281	-0.720607	16.5481	977.065	1049.9	-0.661458	-0.690744	-0.685659	-0.69525	-0.698241	-0.689649	4BE52	23.6	29.6	25.763	26.9	6	85.8	100	95.9261	93.6	14.2	90.9	90	1	1	1	1	1	6	1	50	50
D-2002-11	-2.93975	-59.9538	Ducke	Dist_NDVI	BG-Sentinel	1000	2	1	2020-02-04	12:17:00	2020-02-05	10:55:00	1358	79	2000	2023.49	0.85994	-0.701456	14.438	2039.63	2111.36	-0.697588	-0.706523	-0.712648	-0.696987	-0.698628	-0.696262	501342	23.6	29.6	25.6111	27	6	75.7	99.9	93.5978	89.1	24.2	92.2	90	2	3	2	1	2	13	3	90	0
D-2002-13	-2.9409	-59.9601	Ducke	Dist_NDVI	BG-Sentinel	1000	2	1	2020-02-04	13:54:00	2020-02-05	11:57:00	1323	93	2000	1989.58	0.863241	-0.653304	9.58034	2008.81	2420.92	-0.637172	-0.678416	-0.698882	-0.702954	-0.700161	-0.695779	5036B7	23.6	30.1	25.2778	26.2	6.5	77.8	100	96.34	93.9	22.2	95.06	95	1	1	1	2	1.25	14	2	90	0
D-2003-15	-2.94038	-59.9566	Ducke	Dist_NDVI	BG-Sentinel	1000	2	1	2020-02-04	13:02:00	2020-02-05	11:19:00	1337	89	2000	2003.4	0.869495	-0.687612	7.28917	2025	2246.11	-0.64791	-0.68401	-0.678875	-0.704188	-0.699578	-0.696648	33441	23.7	29.2	25.4159	26.2	5.5	89	100	97.9773	96.5	11	93.5	95	2	2	2	3	2.25	6	0	100	0
D-2003-20	-2.93945	-59.9514	Ducke	Dist_NDVI	BG-Sentinel	1000	2	1	2020-02-04	11:36:00	2020-02-05	10:29:00	1373	81	2000	1975.14	0.871978	-0.674618	13.1847	1993.16	2054.01	-0.645098	-0.669861	-0.675709	-0.69525	-0.697081	-0.69485	D5D41	23.6	29.6	25.7444	26.9	6	27.6	100	99.4622	98.9	72.4	90.12	80	2	2	1	2	1.75	5	2	100	0
D-0-115	-3.00536	-59.9688	Ducke	Dist	BG-Sentinel	1000	2	1	2020-02-06	10:00:00	2020-02-07	09:23:00	1403	76	0	2.6524	0.547675	-0.496477	13.7649	29.783	58.1772	-0.229259	-0.593895	-0.49838	-0.379052	-0.305875	-0.30341	5036B7	22.6	29.1	25.5239	26.8	6.5	81.5	99.5	94.313	90.6	18	88.04	80	2	3	2	2	2.25	1	1	90	0
D-0-126	-3.00557	-59.9281	Ducke	Dist	BG-Sentinel	1000	2	1	2020-02-06	11:00:00	2020-02-07	10:06:00	1386	105	0	5.2442	0.528313	-0.308059	19.7253	11.5805	40.9772	0.0575852	-0.388657	-0.396834	-0.483496	-0.548625	-0.495364	501342	23.1	29.1	25.5022	26.4	6	85.3	97	93.1217	90.4	11.7	82.58	85	1	1	1	1	1	0	2	70	0
D-0-174	-3.00905	-59.9495	Ducke	Dist	BG-Sentinel	1000	2	1	2020-02-06	10:35:00	2020-02-07	09:47:00	1392	69	0	6.22948	0.797419	-0.596026	12.539	24.3183	55.989	-0.22011	-0.50232	-0.417207	-0.361271	-0.351204	-0.353939	33441	22.7	29.2	25.2326	26.2	6.5	87.9	100	97.4913	96.1	12.1	91.68	85	2	2	2	2	2	5	3	80	0
D-0-94	-2.99937	-59.97	Ducke	Dist	BG-Sentinel	1000	2	1	2020-02-06	09:31:00	2020-02-07	09:03:00	1412	81	0	8.851	0.438806	-0.113474	24.924	12.2317	21.3009	0.12411	-0.240053	-0.197719	-0.390618	-0.420097	-0.388605	D5D41	23.6	29.1	25.7702	26.8	5.5	83.8	100	96.7809	93.8	16.2	90.38	80	2	2	2	1	1.75	1	1	100	0
D-1002-11	-2.98778	-59.8852	Ducke	Dist_NDVI	BG-Sentinel	1000	2	1	2020-02-11	13:29:00	2020-02-12	11:09:00	1300	57	1000	1005.93	0.866302	-0.666439	14.1543	1084.22	1499.99	-0.660406	-0.688163	-0.69551	-0.698541	-0.700797	-0.670255	501342	23.6	28.6	24.7477	25.3	5	97.3	100	99.4886	99.1	2.7	94.54	95	1	1	1	1	1	5	4	90	0
D-1002-16	-2.99031	-59.8856	Ducke	Dist_NDVI	BG-Sentinel	1000	2	1	2020-02-11	12:43:00	2020-02-12	10:52:00	1329	73	1000	1011.51	0.866158	-0.724892	12.8104	1032.36	1542.16	-0.706512	-0.718306	-0.709578	-0.700322	-0.700254	-0.666016	5036B7	24.1	27.1	25.0545	25.5	3	96.8	100	99.375	98.9	3.2	88.04	85	2	1	1	3	1.75	4	2	50	25
D-501-17	-2.99069	-59.8804	Ducke	Dist_NDVI	BG-Sentinel	1000	2	1	2020-02-11	10:57:00	2020-02-12	09:57:00	1380	77	500	484.878	0.855932	-0.716943	7.13243	510.228	1020.2	-0.69896	-0.715125	-0.710511	-0.692706	-0.684231	-0.652791	D5D41	24.1	26.6	25.0333	25.4	2.5	100	100	100	100	0	91.94	90	2	1	2	1	1.5	2	2	90	0
D-502-17	-2.98867	-59.8806	Ducke	Dist_NDVI	BG-Sentinel	1000	2	1	2020-02-11	11:36:00	2020-02-12	10:22:00	1366	71	500	486.858	0.860007	-0.684892	9.6468	564.619	1065.16	-0.6793	-0.695769	-0.6972	-0.692163	-0.690663	-0.657206	33441	24.2	27.2	25.1	25.5	3	99.4	100	99.9733	99.9	0.6	91.42	90	1	1	2	1	1.25	7	3	50	40
D-1001-15	-2.99338	-59.9096	Ducke	Dist_NDVI	BG-Sentinel	750	2	1	2020-02-13	11:50:00	2020-02-14	10:30:00	1360	66	1000	1006.78	0.857332	-0.692005	13.4104	1054.46	1535.11	-0.68938	-0.702961	-0.701068	-0.710814	-0.702672	-0.673927	33441	24.2	27.2	25.3196	25.6	3	100	100	100	100	0	91.94	90	1	1	1	1	1	6	5	100	0
D-1002-17	-2.99314	-59.9082	Ducke	Dist_NDVI	BG-Sentinel	750	2	1	2020-02-13	11:25:00	2020-02-14	10:10:00	1365	62	1000	1007.28	0.860606	-0.702687	13.6615	1055.55	1480.68	-0.698211	-0.704186	-0.698872	-0.714841	-0.702369	-0.675481	4BE52	24.6	27.1	25.4261	25.9	2.5	99.2	100	99.9696	99.9	0.8	89.08	80	1	1	1	2	1.25	7	8	80	0
D-1002-19	-2.9925	-59.904	Ducke	Dist_NDVI	BG-Sentinel	750	2	1	2020-02-13	10:26:00	2020-02-14	09:43:00	1397	57	1000	1000.42	0.865646	-0.668728	13.0338	1044.16	1254.75	-0.636364	-0.680007	-0.690409	-0.694465	-0.702073	-0.676109	5036B7	24.1	26.6	25.217	25.7	2.5	96.3	100	99.5957	99.2	3.7	93.76	80	1	1	1	1	1	1	3	50	50
D-1003-17	-2.99395	-59.9122	Ducke	Dist_NDVI	BG-Sentinel	750	2	1	2020-02-13	12:39:00	2020-02-14	10:42:00	1323	93	1000	984.751	0.875938	-0.719632	4.03418	1008.86	1328.97	-0.695244	-0.716316	-0.712803	-0.70565	-0.704573	-0.670417	501342	24.1	26.6	24.7591	25.2	2.5	92.8	100	99.1023	98.5	7.2	91.16	65	2	1	1	1	1.25	4	5	20	60
D-501-21	-3.00251	-59.9376	Ducke	Dist_NDVI	BG-Sentinel	1000	2	1	2020-02-18	10:36:00	2020-02-19	09:45:00	1389	79	500	495.014	0.853609	-0.715602	12.9728	508.703	534.752	-0.650525	-0.697541	-0.690557	-0.676235	-0.601888	-0.514065	4BE52	24.6	28.1	26.1109	26.9	3.5	95.9	100	98.5717	98	4.1	92.46	95	2	1	1	2	1.5	5	1	90	0
D-501-24	-3.00222	-59.9359	Ducke	Dist_NDVI	BG-Sentinel	1000	2	1	2020-02-18	11:10:00	2020-02-19	10:03:00	1373	104	500	499.631	0.833836	-0.6772	7.55299	519.191	542.332	-0.640814	-0.667193	-0.656644	-0.680165	-0.605491	-0.525132	501342	24.6	31.1	26.3717	27.2	6.5	86.7	99.5	97.3152	96.1	12.8	83.62	75	4	2	2	1	2.25	4	0	20	70
D-502-12	-3.00247	-59.9389	Ducke	Dist_NDVI	BG-Sentinel	1000	2	1	2020-02-18	10:06:00	2020-02-19	09:29:00	1403	98	500	476.63	0.865713	-0.755478	13.2639	489.141	568.917	-0.710864	-0.73115	-0.71525	-0.67775	-0.600754	-0.511635												89.34	85	1	1	3	1	1.5	2	2	60	20
D-502-13	-3.0024	-59.9416	Ducke	Dist_NDVI	BG-Sentinel	1000	2	1	2020-02-18	09:25:00	2020-02-19	09:01:00	1416	109	500	489.587	0.859002	-0.70297	7.39824	509.836	647.934	-0.665207	-0.685925	-0.678954	-0.686424	-0.597271	-0.506922	5036B7	24.6	28.6	26.4125	27.2	4	90.9	100	96.0208	94.5	9.1	92.72	90	3	2	2	2	2.25	5	3	80	20
D-0-114	-3.0048	-59.9191	Ducke	Dist	BG-Sentinel	1000	2	1	2020-02-20	12:05:00	2020-02-21	10:48:00	1363	62	0	10.8081	0.775196	-0.620909	3.28186	29.3635	151.582	-0.393254	-0.626987	-0.633777	-0.642612	-0.6039	-0.567403	4BE52	24.6	33.1	26.9444	28.9	8.5	66.3	99.6	91.4556	84.5	33.3	88.82	90	1	2	2	2	1.75	0	0	90	0
D-0-118	-3.00514	-59.9253	Ducke	Dist	BG-Sentinel	1000	2	1	2020-02-20	11:10:00	2020-02-21	10:24:00	1394	108	0	11.459	0.83548	-0.654308	7.84034	28.4557	52.6395	-0.191804	-0.545778	-0.441558	-0.543978	-0.564022	-0.521408	33441	24.7	29.2	26.2319	27.1	4.5	86.8	100	96.3681	93.4	13.2	91.42	80	3	1	1	2	1.75	3	1	80	0
D-0-119	-3.00465	-59.9222	Ducke	Dist	BG-Sentinel	1000	2	1	2020-02-20	11:36:00	2020-02-21	10:35:00	1379	112	0	2.09949	0.763456	-0.585824	15.0703	27.5368	112.341	-0.268439	-0.551562	-0.600351	-0.621529	-0.580496	-0.550851	5036B7	24.6	27.6	25.7413	26.4	3	87.2	99.1	96.337	95	11.9	91.94	90	2	2	2	3	2.25	7	2	90	0
D-2-56	-2.92419	-59.997	Ducke	Dist_NDVI	BG-Sentinel	1000	2	1	2020-02-20	09:19:00	2020-02-21	09:13:00	1434	87	0	18.0773	0.867743	-0.6853	10.4766	52.2881	201.377	-0.237522	-0.677819	-0.612781	-0.564373	-0.587976	-0.61512	501342	24.6	29.1	25.8708	27	4.5	81.1	99.5	94.6375	91.6	18.4	87.52	85	2	2	1	2	1.75	1	2	90	0
D-3-51	-2.94257	-59.9845	Ducke	Dist_NDVI	BG-Sentinel	1000	2	1	2020-02-20	10:05:00	2020-02-21	09:42:00	1417	48	0	22.5343	0.886331	-0.740535	14.3329	70.7022	128.346	-0.695641	-0.714226	-0.640756	-0.644493	-0.673006	-0.662823												93.76	85	2	2	2	2	2	1	2	100	0
D-0-110	-3.00469	-59.969	Ducke	Dist	BG-Sentinel	1000	2	1	2020-02-27	11:14:00	2020-02-28	09:55:00	1361	80	0	15.8592	0.686058	-0.603565	0.89897	30.138	43.1476	-0.0793279	-0.487704	-0.437464	-0.362868	-0.325739	-0.312094	5036B7	25.1	29.6	26.4778	27.6	4.5	83.7	99.6	94.8978	91.6	15.9	89.08	80	2	3	3	3	2.75	1	1	70	20
D-0-120	-3.00484	-59.9211	Ducke	Dist	BG-Sentinel	1000	2	1	2020-02-27	12:33:00	2020-02-28	10:42:00	1329	88	0	22.4091	0.810963	-0.632428	8.45602	68.4355	210.129	-0.547743	-0.63576	-0.655941	-0.624605	-0.586626	-0.555719	501342	24.1	30.6	25.7477	27	6.5	81.2	100	97.7455	95.3	18.8	88.04	75	2	2	2	2	2	3	3	70	0
D-0-172	-3.00846	-59.922	Ducke	Dist	BG-Sentinel	1000	2	1	2020-02-27	12:00:00	2020-02-28	10:25:00	1345	91	0	2.94811	0.732892	-0.461904	24.5685	13.6739	296.66	-0.388305	-0.543529	-0.58931	-0.530321	-0.507823	-0.489422												90.64	80	1	3	3	3	2.5	2	2	90	0
D-0-99	-3.00301	-59.9712	Ducke	Dist	BG-Sentinel	1000	2	1	2020-02-27	10:27:00	2020-02-28	09:39:00	1392	76	0	19.0409	0.727414	-0.536596	8.12068	22.6852	35.0859	0.00039232	-0.504371	-0.397778	-0.286696	-0.341846	-0.319215	4BE52	25.1	28.6	26.5149	27.5	3.5	84.1	100	95.2809	93	15.9	92.2	85	1	2	2	3	2	0	1	80	0
D-1-52	-2.92101	-59.9818	Ducke	Dist_NDVI	BG-Sentinel	1000	2	1	2020-02-27	09:40:00	2020-02-28	09:08:00	1408	105	0	7.21154	0.428495	-0.404619	21.4147	9.24489	195.397	-0.314683	-0.45927	-0.524351	-0.646052	-0.639723	-0.631317	33441	24.7	28.7	25.6894	26.5	4	92.7	100	99.2362	98.5	7.3	92.72	85	3	3	2	3	2.75	4	1	90	0
D-1-51	-2.91317	-59.9637	Ducke	Dist_NDVI	BG-Sentinel	1000	3	1	2020-03-03	09:54:00	2020-03-04	08:57:00	1383	77	0	1.64055	0.811427	-0.60142	16.2338	132.776	259.957	-0.547516	-0.602037	-0.640629	-0.623494	-0.622074	-0.633731	5036B7	24.6	33.1	27.4696	29.3	8.5	72.6	99.5	91.437	85	26.9	89.08	80	2	2	2	2	2	1	0	90	0
D-2-58	-2.92204	-59.886	Ducke	Dist_NDVI	BG-Sentinel	1000	3	1	2020-03-03	12:02:00	2020-03-04	10:08:00	1326	74	0	39.9891	0.866426	-0.681647	4.47701	86.0575	392.937	-0.650102	-0.682523	-0.648323	-0.674651	-0.682241	-0.661144	33441	24.7	29.7	26.7682	27.7	5	81.9	100	96.0364	92.2	18.1	89.08	80	3	2	3	2	2.5	9	3	80	0
D-3-52	-2.94038	-59.9846	Ducke	Dist_NDVI	BG-Sentinel	1000	3	1	2020-03-03	14:50:00	2020-03-04	12:13:00	1283	43	0	16.7869	0.702307	-0.464869	33.8064	13.9521	146.428	-0.213977	-0.483782	-0.561546	-0.667338	-0.67292	-0.666667	503306	25.1	31.6	27.1698	28.3	6.5	75.4	100	95.6698	92.8	24.6	89.6	80	1	2	2	2	1.75	10	0	80	0
D-3-57	-2.93554	-59.8824	Ducke	Dist_NDVI	BG-Sentinel	1000	3	1	2020-03-03	13:03:00	2020-03-04	10:48:00	1305	91	0	5.54497	0.870824	-0.665311	9.07774	296.801	1000.42	-0.609314	-0.663832	-0.67124	-0.689574	-0.669998	-0.653935	501342	24.1	36.6	27.8209	30.6	12.5	65.8	100	92.8419	86	34.2	86.48	90	2	2	2	2	2	1	0	90	0
D-503-21	-2.93484	-59.9732	Ducke	Dist_NDVI	BG-Sentinel	1000	3	1	2020-03-05	10:00:00	2020-03-06	08:50:00	1370	95	500	484.892	0.858136	-0.670522	11.3968	533.539	1523.37	-0.653934	-0.67319	-0.665425	-0.689511	-0.694244	-0.687505	503306	24.6	28.1	25.7848	26.4	3.5	90.2	100	99.3413	98.7	9.8	90.9	75	1	1	1	1	1	9	5	90	0
D-503-25	-2.93529	-59.9751	Ducke	Dist_NDVI	BG-Sentinel	1000	3	1	2020-03-05	10:37:00	2020-03-06	09:13:00	1356	90	500	489.02	0.861997	-0.669559	4.59635	535.51	1308.53	-0.665245	-0.687173	-0.688067	-0.689926	-0.696399	-0.684783	4BE52	24.1	27.6	25.1556	25.8	3.5	94.4	100	98.9067	98.1	5.6	91.94	90	1	1	1	2	1.25	11	4	50	30
D-1001-22	-2.99804	-59.9443	Ducke	Dist_NDVI	BG-Sentinel	1000	3	1	2020-03-10	10:16:00	2020-03-11	09:50:00	1414	117	1000	1005.64	0.847978	-0.68362	11.6369	1035.87	1179.54	-0.679527	-0.695961	-0.696076	-0.691209	-0.688253	-0.59116	503306	25.6	30.1	26.9617	27.9	4.5	85.1	99.7	94.8213	92.7	14.6	82.84	80	2	1	3	4	2.5	7	2	100	0
D-2001-13	-2.9878	-59.9446	Ducke	Dist_NDVI	BG-Sentinel	1000	3	1	2020-03-10	11:46:00	2020-03-11	10:50:00	1384	76	2000	2020.06	0.849031	-0.673033	4.8113	1043.44	2291.16	-0.651601	-0.678938	-0.692792	-0.695548	-0.69101	-0.68907	4BE52	25.1	29.6	26.6	27.9	4.5	83.2	98.7	94.513	91.2	15.5	89.34	90	3	1	1	1	1.5	5	2	90	0
D-2001-15	-2.98821	-59.9404	Ducke	Dist_NDVI	BG-Sentinel	1000	3	1	2020-03-10	11:12:00	2020-03-11	10:29:00	1397	79	2000	2038.1	0.858073	-0.702539	16.4492	1505.94	2145.12	-0.690795	-0.698389	-0.695055	-0.689653	-0.691419	-0.687991	33441	25.2	29.2	26.5191	27.4	4	81.8	100	95.6915	92.3	18.2	81.02	65	1	1	1	1	1	3	1	80	0
D-2001-17	-2.98752	-59.9471	Ducke	Dist_NDVI	BG-Sentinel	1000	3	1	2020-03-10	12:13:00	2020-03-11	11:11:00	1378	63	2000	1988.63	0.858484	-0.704337	11.2413	758.55	2348.82	-0.672661	-0.687778	-0.687007	-0.691769	-0.683587	-0.688151	501342	24.6	28.1	25.7957	26.6	3.5	92.9	100	97.9087	96.8	7.1	88.82	85	2	2	2	1	1.75	7	2	70	20
D-501-27	-3.00322	-59.945	Ducke	Dist_NDVI	BG-Sentinel	1000	3	1	2020-03-10	09:36:00	2020-03-11	09:30:00	1434	111	500	520.232	0.853205	-0.702987	6.49965	567.619	606.176	-0.676525	-0.695814	-0.691294	-0.680584	-0.584885	-0.483138	5036B7	25.1	29.1	26.4542	27.1	4	89.4	98.6	95.0417	93.9	9.2	91.16	95	2	1	2	2	1.75	9	3	60	20
D-0-124	-3.00524	-59.9224	Ducke	Dist	BG-Sentinel	1000	3	1	2020-03-12	11:20:00	2020-03-13	10:20:00	1380	100	0	1.4971	0.625626	-0.511578	14.6545	31.4316	59.9255	-0.159266	-0.586804	-0.561734	-0.611887	-0.5681	-0.539066	503306	26.1	32.1	28.1978	29.2	6	70.3	97.2	89.1043	84.7	26.9	87.52	80	2	3	3	2	2.5	3	2	80	0
D-0-156	-3.00661	-59.9231	Ducke	Dist	BG-Sentinel	1000	3	1	2020-03-12	10:47:00	2020-03-13	10:09:00	1402	99	0	31.9546	0.700415	-0.510455	19.8473	21.2886	63.6228	-0.328826	-0.441996	-0.484988	-0.556874	-0.538863	-0.51039	5036B7	25.1	38.1	29.5787	32.8	13	56.2	97.6	81.5319	69.2	41.4	80.5	85	1	1	1	1	1	0	2	90	0
D-0-178	-3.00996	-59.9573	Ducke	Dist	BG-Sentinel	1000	3	1	2020-03-12	10:11:00	2020-03-13	09:48:00	1417	81	0	26.6664	0.825538	-0.657274	18.8464	45.7277	75.0124	-0.154593	-0.60139	-0.473849	-0.27155	-0.310357	-0.299973	501342	25.6	30.1	27.1745	28.2	4.5	77.4	98.7	93.4234	90	21.3	89.6	85	2	1	2	2	1.75	0	2	70	10
D-0-98	-3.00239	-59.9711	Ducke	Dist	BG-Sentinel	1000	3	1	2020-03-12	09:30:00	2020-03-13	09:28:00	1438	86	0	5.90072	0.287388	-0.171254	23.9536	17.401	42.7997	0.15	-0.219358	-0.276158	-0.319057	-0.358015	-0.330038	4BE52	24.6	45.6	29.9061	33.6	21	35.3	99.7	83.4857	71.3	64.4	88.82	75	2	3	3	2	2.5	0	0	80	0
D-1-60	-3.00665	-59.9012	Ducke	Dist_NDVI	BG-Sentinel	1000	3	1	2020-03-12	11:58:00	2020-03-13	10:50:00	1372	60	0	18.7441	0.612921	-0.257939	34.2572	10.3781	184.949	-0.257939	-0.406545	-0.527604	-0.526807	-0.591563	-0.614648	33441	24.2	44.2	30.1565	34.9	20	44.3	100	83.1348	66.8	55.7	79.2	90	1	1	2	1	1.25	2	0	0	0
D-1001-20	-2.92066	-59.9213	Ducke	Dist_NDVI	BG-Sentinel	1000	3	1	2020-03-17	12:52:00	2020-03-18	12:12:00	1400	81	1000	991.59	0.871638	-0.671003	13.7554	706.473	1530.65	-0.640944	-0.662727	-0.667806	-0.700029	-0.694494	-0.683429	33441	25.2	28.7	26.2106	26.7	3.5	95	100	99.4638	99	5	91.94	90	1	2	1	2	1.5	5	2	0	0
D-1003-16	-2.92103	-59.9226	Ducke	Dist_NDVI	BG-Sentinel	1000	3	1	2020-03-17	13:19:00	2020-03-18	12:28:00	1389	76	1000	953.816	0.871591	-0.720633	9.20772	636.553	1499.07	-0.651913	-0.694434	-0.696849	-0.704389	-0.697076	-0.683239	501342	24.6	28.6	25.9478	26.9	4	95.1	100	98.6674	98	4.9	88.82	85	3	1	1	2	1.75	4	3	80	20
D-1003-23	-2.92051	-59.9145	Ducke	Dist_NDVI	BG-Sentinel	1000	3	1	2020-03-17	11:49:00	2020-03-18	11:23:00	1414	59	1000	974.522	0.872852	-0.679076	5.78005	951.596	1925.84	-0.598265	-0.682489	-0.676719	-0.687984	-0.687302	-0.685018	503306	25.1	27.6	26.4511	26.9	2.5	94.3	100	98.9553	98.5	5.7	94.28	95	3	1	2	2	2	5	0	25	75
D-501-18	-2.9172	-59.9117	Ducke	Dist_NDVI	BG-Sentinel	1000	3	1	2020-03-17	11:05:00	2020-03-18	10:50:00	1425	69	500	499.243	0.842169	-0.649682	12.7715	475.821	1454.53	-0.644372	-0.652988	-0.671241	-0.680939	-0.685906	-0.665772	5036B7	25.1	27.6	26.1745	26.7	2.5	92.9	99.6	97.1872	95.9	6.7	93.24	95	1	1	2	2	1.5	5	2	25	75
D-503-20	-2.918	-59.9049	Ducke	Dist_NDVI	BG-Sentinel	1000	3	1	2020-03-17	09:59:00	2020-03-18	10:02:00	1443	74	500	448.976	0.876086	-0.744762	8.85229	494.608	1343.23	-0.699818	-0.723859	-0.713097	-0.703684	-0.683035	-0.652988	4BE52	25.1	27.6	26.2042	26.7	2.5	94.8	100	97.7479	97	5.2	90.38	90	1	2	3	1	1.75	11	1	50	25
D-1-56	-2.91567	-59.9694	Ducke	Dist_NDVI	BG-Sentinel	1000	3	1	2020-03-19	12:08:00	2020-03-20	12:03:00	1435	60	0	23.1921	0.825788	-0.622113	17.1557	144.076	520.48	-0.469461	-0.627574	-0.657962	-0.657586	-0.632726	-0.630733	4BE52	22.1	34.6	23.8396	24.9	12.5	65.9	100	98.5479	97.2	34.1	89.6	85	1	2	2	1	1.5	2	0	0	0
D-1-57	-2.91193	-59.9036	Ducke	Dist_NDVI	BG-Sentinel	1000	3	1	2020-03-19	11:08:00	2020-03-20	11:00:00	1432	100	0	24.8702	0.591984	-0.357285	20.5388	14.5302	692.945	-0.110348	-0.39088	-0.507367	-0.63841	-0.660244	-0.631324	33441	21.2	33.2	22.8383	23.6	12	99.7	100	99.9936	100	0.3	69.84	90	1	1	1	1	1	0	0	0	0
D-2-60	-2.90296	-59.902	Ducke	Dist_NDVI	BG-Sentinel	1000	3	1	2020-03-19	10:39:00	2020-03-20	10:33:00	1434	40	0	6.95465	0.546252	-0.441972	23.3668	13.7215	129.595	-0.270588	-0.504731	-0.554297	-0.578594	-0.585893	-0.629144												92.72	85	2	2	2	2	2	10	1	90	0
D-3-59	-2.90832	-59.888	Ducke	Dist_NDVI	BG-Sentinel	1000	3	1	2020-03-19	09:40:00	2020-03-20	09:17:00	1417	45	0	8.42772	0.877188	-0.716063	12.5314	49.8139	135.919	-0.663337	-0.642946	-0.52999	-0.499229	-0.555037	-0.636518												91.16	80	1	2	2	2	1.75	5	0	90	0
D-1002-19	-2.9924	-59.9039	Ducke	Dist_NDVI	BG-Sentinel	1000	3	2	2020-03-24	10:14:00	2020-03-25	10:00:00	1426	63	1000	1009.26	0.877052	-0.703018	13.781	1053.29	1258.91	-0.668387	-0.688959	-0.688994	-0.694765	-0.702047	-0.67671	501342	22.6	28.6	24.8083	26.1	6	88.5	99.9	96.7208	94.8	11.4	89.08	95	3	2	1	2	2	4	0	100	0
D-2001-11	-2.98581	-59.9218	Ducke	Dist_NDVI	BG-Sentinel	1000	3	1	2020-03-24	13:06:00	2020-03-25	11:38:00	1352	102	2000	2042.65	0.867814	-0.684986	11.3525	2063.62	2122.28	-0.651796	-0.678307	-0.683923	-0.689002	-0.692492	-0.697224	503306	24.1	33.6	25.8444	27.2	9.5	75.7	100	97.8733	96.2	24.3	92.46	85	3	3	3	2	2.75	7	2	50	0
D-2003-11	-2.9864	-59.9233	Ducke	Dist_NDVI	BG-Sentinel	1000	3	1	2020-03-24	12:33:00	2020-03-25	11:53:00	1400	90	2000	1993.68	0.873306	-0.657368	2.30841	2012.18	2076.51	-0.635254	-0.669442	-0.674929	-0.686693	-0.692918	-0.696464	5036B7	23.1	28.1	24.7087	25.8	5	90.4	100	97.4457	96.7	9.6	93.5	95	2	1	1	2	1.5	10	3	75	25
D-0-161	-3.00734	-59.9584	Ducke	Dist	BG-Sentinel	1000	3	1	2020-03-26	09:15:00	2020-03-27	08:37:00	1402	76	0	30.423	0.497722	-0.336652	29.5157	15.0702	16.1206	-0.0344262	-0.292128	-0.328542	-0.439027	-0.420672	-0.348777	501342	24.6	34.6	27.8872	29.7	10	66.7	100	89.3234	82.5	33.3	83.36	90	1	1	1	1	1	0	2	50	40
D-0-179	-3.00973	-59.9557	Ducke	Dist	BG-Sentinel	1000	3	1	2020-03-26	09:40:00	2020-03-27	08:50:00	1390	69	0	24.3934	0.834955	-0.646805	10.943	45.5233	101.69	-0.360469	-0.606076	-0.574715	-0.317453	-0.325279	-0.312909	5036B7	24.6	29.1	26.6978	27.4	4.5	88.4	100	96.35	94.7	11.6	90.64	90	3	3	2	3	2.75	6	2	70	0
D-1-55	-3.00951	-59.9146	Ducke	Dist_NDVI	BG-Sentinel	1000	3	1	2020-03-26	13:29:00	2020-03-27	10:42:00	1273	63	0	4.37234	0.75104	-0.638265	9.84866	29.5167	610.802	-0.389797	-0.561654	-0.50885	-0.583055	-0.56868	-0.539426	4BE52	24.6	34.6	27.3209	29.3	10	64.7	100	93.7512	88.5	35.3	89.34	70	3	2	3	2	2.5	1	0	80	0
D-3-58	-3.00592	-59.91	Ducke	Dist_NDVI	BG-Sentinel	1000	3	1	2020-03-26	12:06:00	2020-03-27	09:57:00	1311	47	0	17.6335	0.841407	-0.678975	9.78541	34.8552	837.847	-0.446407	-0.607397	-0.547124	-0.585819	-0.601779	-0.606341	33441	25.2	31.2	26.9442	28.1	6	80.9	100	95.5372	92.1	19.1	92.2	85	3	3	3	3	3	6	2	80	0
D-3-60	-3.0031	-59.9078	Ducke	Dist_NDVI	BG-Sentinel	1000	3	1	2020-03-26	10:26:00	2020-03-27	09:15:00	1369	61	0	6.18371	0.730246	-0.43382	22.3045	8.12865	751.953	-0.32762	-0.493008	-0.576104	-0.63083	-0.629126	-0.631262	503306	25.6	33.1	28.1217	29.8	7.5	71.1	100	91.0957	84.5	28.9	90.64	85	1	1	1	1	1	1	2	80	0
D-1002-24	-2.94773	-59.968	Ducke	Dist_NDVI	BG-Sentinel	750	3	1	2020-03-31	11:13:00	2020-04-01	10:15:00	1382	95	1000	1034.48	0.861405	-0.680571	13.222	1057.61	1261.49	-0.670283	-0.684974	-0.690562	-0.691744	-0.6998	-0.680568	503306	22.6	27.1	23.9804	24.5	4.5	98.1	100	99.8543	99.7	1.9	87	85	2	1	1	1	1.25	10	3	90	0
D-1002-26	-2.9499	-59.9665	Ducke	Dist_NDVI	BG-Sentinel	750	3	1	2020-03-31	10:30:00	2020-04-01	09:45:00	1395	85	1000	1048.9	0.856335	-0.699297	8.62759	1070.64	1287.52	-0.699297	-0.711545	-0.715647	-0.698663	-0.698799	-0.684311												90.64	85	1	1	2	3	1.75	9	2	90	0
D-2002-19	-2.94305	-59.9607	Ducke	Dist_NDVI	BG-Sentinel	750	3	1	2020-03-31	09:37:00	2020-04-01	09:12:00	1415	74	2000	1995.6	0.863526	-0.705426	16.3222	2019.54	2226.21	-0.642224	-0.702834	-0.697116	-0.703586	-0.699765	-0.695907	5036B7	22.1	26.1	23.4511	24	4	98.2	100	99.834	99.7	1.8	95.84	95	1	1	1	2	1.25	18	0	25	75
D-502-26	-2.94993	-59.9721	Ducke	Dist_NDVI	BG-Sentinel	750	3	1	2020-03-31	12:39:00	2020-04-01	10:55:00	1336	61	500	533.889	0.868217	-0.722588	3.6	556.575	748.576	-0.71636	-0.722823	-0.714841	-0.701163	-0.68518	-0.670075	33441	22.2	26.7	23.5182	24	4.5	99.4	100	99.9818	100	0.6	91.94	90	1	1	4	1	1.75	4	1	90	0
D-0-101	-3.00378	-59.9714	Ducke	Dist	BG-Sentinel	1000	4	1	2020-04-02	09:23:00	2020-04-03	09:30:00	1447	87	0	21.7645	0.726626	-0.611188	14.5953	39.7518	43.0548	0.110292	-0.464245	-0.301013	-0.250619	-0.317527	-0.304709	5036B7	24.1	32.6	25.5592	26.6	8.5	70.3	100	97.2694	94.9	29.7	90.38	85	1	1	1	2	1.25	0	0	0	60
D-0-107	-3.00436	-59.9228	Ducke	Dist	BG-Sentinel	1000	4	1	2020-04-02	11:00:00	2020-04-03	10:10:00	1390	115	0	10.3611	0.866944	-0.69953	9.84144	32.585	113.267	-0.393796	-0.650395	-0.586866	-0.621477	-0.582841	-0.54971												92.46	80	3	2	2	3	2.5	5	1	90	0
D-0-167	-3.00753	-59.9413	Ducke	Dist	BG-Sentinel	1000	4	1	2020-04-02	10:28:00	2020-04-03	09:55:00	1407	105	0	21.9011	0.839155	-0.63023	9.34459	38.2458	116.747	-0.350189	-0.593843	-0.55101	-0.392823	-0.411218	-0.403121	503306	24.6	27.6	25.263	25.7	3	94.3	100	99.7478	99.5	5.7	92.98	80	3	3	3	3	3	7	1	80	0
D-0-175	-3.00886	-59.9507	Ducke	Dist	BG-Sentinel	1000	4	1	2020-04-02	09:58:00	2020-04-03	09:43:00	1425	80	0	53.4746	0.893855	-0.70666	13.7065	73.6477	78.9913	-0.509141	-0.684108	-0.588852	-0.397664	-0.353608	-0.356783	33441	23.7	27.2	25.0298	25.6	3.5	94.2	100	99.7617	99.5	5.8	93.76	80	2	2	2	3	2.25	4	3	80	0
D-3-61	-2.99925	-59.8832	Ducke	Dist_NDVI	BG-Sentinel	1000	4	1	2020-04-02	12:08:00	2020-04-03	10:50:00	1362	52	0	20.1702	0.886738	-0.562997	15.6777	38.9527	562.486	-0.253786	-0.619515	-0.627523	-0.663941	-0.65024	-0.630551	501342	24.1	29.6	25.5	26.4	5.5	94.6	100	99.4711	98.9	5.4	91.16	80	3	3	3	3	3	0	0	90	0
D-1002-15	-2.99	-59.9606	Ducke	Dist_NDVI	BG-Sentinel	1000	4	1	2020-04-07	11:13:00	2020-04-08	10:17:00	1384	60	1000	985.729	0.859739	-0.706389	13.4323	540.734	1133.28	-0.662936	-0.685467	-0.676742	-0.68595	-0.678829	-0.627984	5035B1	24.6	28.1	26.0674	26.1	3.5	95	99.7	97.913	97.3	4.7	93.5	95	2	1	2	2	1.75	3	0	100	0
D-1002-20	-2.99171	-59.9607	Ducke	Dist_NDVI	BG-Sentinel	1000	4	1	2020-04-07	10:40:00	2020-04-08	09:58:00	1398	63	1000	976.354	0.842843	-0.693196	8.32803	692.118	1087.47	-0.674695	-0.694672	-0.686016	-0.685449	-0.682965	-0.611746	503306	25.1	32.1	26.6	27.4	7	84.9	100	98.8326	97.7	15.1	90.9	90	2	3	2	2	2.25	4	2	80	0
D-2001-16	-2.98502	-59.9519	Ducke	Dist_NDVI	BG-Sentinel	1000	4	1	2020-04-07	12:27:00	2020-04-08	10:59:00	1352	61	2000	2024.76	0.872537	-0.682331	16.1816	213.026	2205.19	-0.635294	-0.685975	-0.683924	-0.648657	-0.679959	-0.689519	33441	24.7	28.7	25.9	26.5	4	94.3	100	99.8733	99.7	5.7	88.82	90	1	1	2	1	1.25	1	2	90	0
D-2002-20	-2.98214	-59.9533	Ducke	Dist_NDVI	BG-Sentinel	1000	4	1	2020-04-07	13:06:00	2020-04-08	11:40:00	1354	58	2000	1984.22	0.854095	-0.696858	12.6784	226.229	2177.56	-0.667436	-0.700582	-0.694627	-0.656936	-0.680207	-0.688811	501342	24.1	27.6	25.3778	26	3.5	96.8	100	99.66	99.3	3.2	87.26	90	1	1	2	1	1.25	7	0	75	25
D-501-29	-2.99802	-59.965	Ducke	Dist_NDVI	BG-Sentinel	1000	4	1	2020-04-07	09:41:00	2020-04-08	09:14:00	1413	57	500	495.351	0.849605	-0.711173	12.1618	517.301	543.512	-0.676596	-0.699578	-0.69866	-0.694084	-0.578674	-0.473397	5036B7	24.6	28.1	25.9977	26.6	3.5	95.9	100	99.1702	98.5	4.1	92.72	90	1	1	2	1	1.25	2	2	100	0
D-0-109	-3.00398	-59.9183	Ducke	Dist	BG-Sentinel	1000	4	1	2020-04-08	10:32:00	2020-04-09	10:30:00	1438	70	0	17.673	0.801627	-0.534793	4.35916	43.605	85.929	-0.368141	-0.604503	-0.573176	-0.654293	-0.62073	-0.582011	5035BF	23.6	26.1	24.7875	24.7	2.5	97.6	100	99.2104	99	2.4	91.94	85	3	3	2	2	2.5	1	3	90	0
D-0-147	-3.00665	-59.9349	Ducke	Dist	BG-Sentinel	1000	4	1	2020-04-08	10:10:00	2020-04-09	10:05:00	1435	110	0	2.03835	0.737864	-0.497774	17.9229	22.4423	44.9686	0.0107811	-0.46599	-0.447645	-0.51929	-0.462072	-0.439736	50324D	23.1	26.1	24.5792	24.6	3	98.2	100	99.8271	99.6	1.8	90.9	80	1	2	2	3	2	2	1	90	0
D-0-95	-2.99992	-59.9696	Ducke	Dist	BG-Sentinel	1000	4	1	2020-04-08	09:27:00	2020-04-09	09:09:00	1422	82	0	24.4922	0.574722	-0.28392	40.0385	13.8589	20.8826	0.135335	-0.240431	-0.200159	-0.41706	-0.430713	-0.383815	5030A1	24.1	25.6	25.1208	25.1	1.5	96.6	100	99.3583	99.4	3.4	92.46	80	2	1	1	1	1.25	2	1	80	0
D-0-96	-3.00021	-59.969	Ducke	Dist	BG-Sentinel	1000	4	1	2020-04-08	09:37:00	2020-04-09	09:35:00	1438	85	0	0.778432	0.710543	-0.530754	13.2407	16.7949	33.7423	0.0691943	-0.411827	-0.396696	-0.452674	-0.444363	-0.385484	502C41	24.1	26.6	25.3187	25.5	2.5	97.1	99.8	98.4813	98.2	2.7		85	3	2	2	3	2.5	0	0	90	0
D-1-50	-2.92254	-59.991	Ducke	Dist_NDVI	BG-Sentinel	1000	4	1	2020-04-08	13:00:00	2020-04-09	13:04:00	1444	60	0	24.4855	0.762204	-0.581903	11.0424	40.6511	118.829	-0.42899	-0.590279	-0.604122	-0.622722	-0.597127	-0.62595	502DE9	23.1	25.6	24.6521	24.6	2.5	98.2	100	99.5979	99.4	1.8	89.6	85	3	3	3	3	3	1	1	90	0
D-2-46	-2.91913	-59.9939	Ducke	Dist_NDVI	BG-Sentinel	1000	4	1	2020-04-08	12:20:00	2020-04-09	12:10:00	1430	48	0	15.1883	0.868887	-0.690489	12.8197	52.937	411.81	-0.283184	-0.669048	-0.597392	-0.560102	-0.573033	-0.624798	502E06	23.6	30.1	25.5583	25.8	6.5	94.9	100	99.6521	99.4	5.1	89.6	80	2	2	2	1	1.75	0	0	100	0
D-2-55	-2.91449	-59.9835	Ducke	Dist_NDVI	BG-Sentinel	1000	4	1	2020-04-08	13:34:00	2020-04-09	13:28:00	1434	53	0	14.7128	0.867192	-0.601213	9.34954	32.1101	91.6363	-0.39813	-0.516516	-0.437167	-0.533129	-0.582391	-0.61786	503635	23.2	25.7	24.6255	24.7	2.5	94.4	100	99.5851	99.4	5.6	89.6	80	2	1	2	2	1.75	0	0	0	0
D-3-56	-2.93123	-59.9941	Ducke	Dist_NDVI	BG-Sentinel	1000	4	1	2020-04-08	11:54:00	2020-04-09	11:40:00	1426	88	0	5.38554	0.871342	-0.666596	12.8668	44.9749	142.86	-0.361319	-0.605081	-0.558657	-0.648646	-0.640191	-0.628086	4BD136	23.6	27.1	25.3292	25.6	3.5	64.2	100	79.3625	85.3	35.8	74.52	90	1	1	1	1	1	0	0	90	0
D-502-10	-2.94021	-59.9787	Ducke	Dist_NDVI	BG-Sentinel	1000	4	1	2020-04-14	09:35:00	2020-04-15	09:35:00	1440	101	500	484.137	0.878859	-0.72011	8.68376	477.036	727.218	-0.70544	-0.720478	-0.716959	-0.692322	-0.683982	-0.673185	5036B7	23.1	27.1	24.8447	25.4	4	95.8	100	99.0319	98.4	4.2	82.32	65	1	1	1	2	1.25	10	6	20	60
D-502-15	-2.94187	-59.978	Ducke	Dist_NDVI	BG-Sentinel	1000	4	1	2020-04-14	10:05:00	2020-04-15	09:50:00	1425	81	500	505.192	0.865129	-0.720865	7.18712	516.556	787.238	-0.715818	-0.729876	-0.726584	-0.691309	-0.682589	-0.673212	33441	23.7	27.2	24.9553	25.6	3.5	96.2	100	99.6064	99.2	3.8	92.98	90	2	2	3	3	2.5	19	6	40	60
[truncated: 165 more columns]

## Sheet: BGS definitions
Column name	Definition
Site_ID	Site ID
Lat	Latitude
Lon	Longitude
Location	Name of collection location (always Ducke)
Site_stratification	Whether sampling sites were stratified by both distance and NDVI (Dist_NDVI) or just by distance (Dist) along the wothwestern edge of the Ducke reserve
Coll_method	Collection method
Dry_ice_g	Quantity of dry ice (grams)
Month	Calendar month of collection e.g. 1 = Jan, 2 = Feb
Sample_bout	The first or second time a site was sampled
Start_date	Date collection started (dd/mm/yyyy)
Start_time	Time collection started
End_date	Date collection ended (dd/mm/yyyy)
End_time	Time collection ended
Duration_mins	Duration of collection in minutes
Elev_meters	Elevation in meters (based on data extracted from Shuttle Radar Topography Mission digital elevation model)
Dist_edge_cat	Distance from forest edge in meters (0, 500, 1000, 2000) as a categorical variable
Dist_edge_actual	Actual distance from forest edge in meters
NDVI_val	NDVI value of sampled site
NDBI_val	NDBI value of sampled site
j_Dist_LowNDBI	Distance (meters) from collection site to the nearest low NDBI pixel for Jenks classification
j_Dist_MedNDBI	Distance (meters) from collection site to the nearest medium NDBI pixel for Jenks classification
j_Dist_HighNDBI	Distance (meters) from collection site to the nearest high NDBI pixel for Jenks classification
NDBI_max	Maximum NDBI in 3 x 3 pixel neighborhood that coincides with the point
NDBI_mean_50	Mean NDBI value within a 50 m buffer zone surrounding the point
NDBI_mean_100	Mean NDBI value within a 100 m buffer zone surrounding the point
NDBI_mean_500	Mean NDBI value within a 500 m buffer zone surrounding the point
NDBI_mean_1000	Mean NDBI value within a 1000 m buffer zone surrounding the point
NDBI_mean_2000	Mean NDBI value within a 2000 m buffer zone surrounding the point
ibutton_ID	iButton ID
Min_temp	Minimum temperature (°C) recorded by iButton during the sampling period
Max_temp	Maximum temperature (°C) recorded by iButton during the sampling period
Mean_temp	Mean temperature (°C) recorded by iButton during the sampling period
Daytime_mean_temp	Mean temperature (°C) recorded by iButton during daytime hours (06:00 - 18:00)
Temp_range	Difference between minimum and maximum temperatures (°C) recorded by iButton during the sampling period
Min_humidity	Minimum relative humidity (%) recorded by iButton during the sampling period
Max_humidity	Maximum relative humidity (%) recorded by iButton during the sampling period
Mean_humidity	Mean relative humidity (%) recorded by iButton during the sampling period
Daytime_mean_humidity	Mean relative humidity (%) recorded by iButton during daytime hours (06:00 - 18:00)
Humidity_range	Difference between minimum and maximum relative humidity (%) recorded by iButton during the sampling period
Canopy_dens	Canopy cover estimated using densiometer (%)
Canopy_visual	Visual estimate of canopy cover (%)
Grd_cov_N	Ground cover (% green vegetation below chest height) in 1m2 area, 5m north of trap, expressed as a value [1 = 0-25%, 2 = 25-50%, 3 = 50-75%, 4 = 75-100%]
Grd_cov_E	Ground cover (% green vegetation below chest height) in 1m2 area, 5m east of trap, expressed as a value [1 = 0-25%, 2 = 25-50%, 3 = 50-75%, 4 = 75-100%]
Grd_cov_S	Ground cover (% green vegetation below chest height) in 1m2 area, 5m south of trap, expressed as a value [1 = 0-25%, 2 = 25-50%, 3 = 50-75%, 4 = 75-100%]
Grd_cov_W	Ground cover (% green vegetation below chest height) in 1m2 area, 5m west of trap, expressed as a value [1 = 0-25%, 2 = 25-50%, 3 = 50-75%, 4 = 75-100%]
Grd_cov_avg	Average ground vegetation cover ((N, E, S, W)/4) expressed as a value
Palms	Number of palms within 5m radius of trap (all palms with open fronds, regardless of size)
Mat_trees	Number of mature trees within 5m radius of trap (trees ≥30cm diameter at breast height)
TS_leaflit%	Trap substrate: % leaf litter directly beneath trap
TS_soil%	Trap substrate: % soil directly beneath trap
TS_palmfr%	Trap substrate: % palm frond directly beneath trap
TS_grass%	Trap substrate: % grass directly beneath trap
TS_sand%	Trap substrate: % sand directly beneath trap
TS_otherveg%	Trap substrate: % other vegetation directly beneath trap
Aspect_deg	Aspect at collection site (degrees)
Slope_deg	Slope at collection site (degrees)
Tot_mosquitoes	Total number of mosquitoes (male and female combined)
Tot_fem	Total number of female mosquitoes
Tot_male	Total number of male mosquitoes
Aedeomyia	Genus count data
Aedes	Genus count data
Anopheles	Genus count data
Coquillettidia	Genus count data
Culex	Genus count data
Haemagogus	Genus count data
Johnbelkinia	Genus count data
Limatus	Genus count data
Mansonia	Genus count data
Orthopodomyia	Genus count data
Psorophora	Genus count data
Sabethes	Genus count data
Toxorhynchites	Genus count data
Trichoprosopon	Genus count data
Wyeomyia	Genus count data
Aedeomyia Y/N	Genus occurrence (Y/N) data
Aedes Y/N	Genus occurrence (Y/N) data
Anopheles Y/N	Genus occurrence (Y/N) data
Coquillettidia Y/N	Genus occurrence (Y/N) data
Culex Y/N	Genus occurrence (Y/N) data
Haemagogus Y/N	Genus occurrence (Y/N) data
Johnbelkinia Y/N	Genus occurrence (Y/N) data
Limatus Y/N	Genus occurrence (Y/N) data
Mansonia Y/N	Genus occurrence (Y/N) data
Orthopodomyia Y/N	Genus occurrence (Y/N) data
Psorophora Y/N	Genus occurrence (Y/N) data
Sabethes Y/N	Genus occurrence (Y/N) data
Toxorhynchites Y/N	Genus occurrence (Y/N) data
Trichoprosopon Y/N	Genus occurrence (Y/N) data
Wyeomyia Y/N	Genus occurrence (Y/N) data
Ad_(Ady)_squamipennis	Aedeomyia (Aedeomyia) squamipennis
Ad_(Ady)_sp	Aedeomyia (Aedeomyia) sp. (unidentified species)
Ae_(How)_fulvithorax	Aedes (Howardina) fulvithorax
Ae_(Och)_scapularis	Aedes (Ochleratatus) scapularis
Ae_(Och)_serratus	Aedes (Ochlerotatus) serratus
Ae_(Pro)_argyrothorax	Aedes (Protomacleaya) argyrothorax
Ae_(Stg)_aegypti	Aedes (Stegomyia) aegypti
Ae_(Stg)_albopictus	Aedes (Stegomyia) albopictus
Ae_(Stg)_sp	Aedes (Stegomyia) sp. (unidentified species)
Ae_sp	Aedes sp. (unidentified species)
An_(Nys)_nuneztovari	Anopheles (Nyssorhynchus) nuneztovari
An_(Ste)_nimbus	Anopheles (Stethomyia) nimbus
Cq_(Rhy)_lynchi	Coquillettidia (Rhynchotaenia) lynchi
Cq_(Rhy)_sp	Coquillettidia (Rhynchotaenia) sp. (unidentified species)
Cx_(Ads)_amazonensis	Culex (Aedinus) amazonensis
Cx_(Ads)_sp	Culex (Aedinus) sp. (unidentified species)
Cx_(Car)_anduzei	Culex (Carrollia) anduzei
Cx_(Car)_sp	Culex (Carrollia) sp. (unidentified species)
Cx_(Car)_urichii	Culex (Carrollia) urichii
Cx_(Cux)_chidesteri	Culex (Culex) chidesteri
Cx_(Cux)_coronator	Culex (Culex) coronator
Cx_(Cux)_declarator	Culex (Culex) declarator
Cx_(Cux)_nigripalpus	Culex (Culex) nigripalpus
Cx_(Cux)_sp	Culex (Culex) sp. (unidentified species)
Cx_(Mel)_taeniopus	Culex (Melanoconion) taeniopus
Cx_(Mel)_sp	Culex (Melanoconion) sp. (unidentified species)
Cx_(Phc)_corniger	Culex (Phenacomyia) corniger
Hg_(Con)_leucocelaenus	Haemagogus (Conopostegus) leucocelaenus
Hg_(Hag)_janthinomys	Haemagogus (Haemagogus) janthinomys
Hg_(Hag)_sp	Haemagogus (Haemagogus) sp. (unidentified species)
Hg_sp	Haemagogus sp. (unidentified species)
Jb_longipes	Johnbelkinia longipes
Li_asulleptus	Limatus asulleptus
Li_durhamii	Limatus durhamii
Li_flavisetosus	Limatus flavisetosus
Li_sp	Limatus sp. (unidentified species)
Ma_(Man)_titillans	Mansonia (Mansonia) titillans
Ma_(Man)_sp	Mansonia (Mansonia) sp. (unidentified species)
Ma_sp	Mansonia sp. (unidentified species)
Or_fascipes	Orthopodomyia fascipes
Or_sp	Orthopodomyia sp. (unidentified species)
Ps_(Gra)_cingulata	Psorophora (Grabhamia) cingulata
Ps_(Gra)_sp	Psorophora (Grabhamia) sp. (unidentified species)
Ps_(Jan)_albigenu	Psorophora (Janthinosoma) albigenu
Ps_(Jan)_albipes	Psorophora (Janthinosoma) albipes
Ps_(Jan)_amazonica	Psorophora (Janthinosoma) amazonica
Ps_(Jan)_ferox	Psorophora (Janthinosoma) ferox
Ps_(Jan)_lutzii	Psorophora (Janthinosoma) lutzii
Ps_(Jan)_sp	Psorophora (Janthinosoma) sp. (unidentified species)
Ps_sp	Psorophora sp. (unidentified species)
Sa_(Sab)_albiprivus	Sabethes (Sabethes) albiprivus
Sa_(Sab)_batesi	Sabethes (Sabethes) batesi
Sa_(Sab)_cyaneus	Sabethes (Sabethes) cyaneus
Sa_(Sab)_quasicyaneus	Sabethes (Sabethes) quasicyaneus
Sa_(Sab)_sp	Sabethes (Sabethes) sp. (unidentified species)
Sa_(Sbo)_chloropterus	Sabethes (Sabethoides) chloropterus
Sa_(Sbo)_sp	Sabethes (Sabethoides) sp. (unidentified species)
Sa_sp	Sabethes sp. (unidentified species)
Tx_(Lyn)_sp	Toxorhynchites (Lynchiella) sp. (unidentified species)
Tx_sp	Toxorhynchites sp. (unidentified species)
Tr_digitatum	Trichoprosopon digitatum
Tr_sp	Trichoprosopon sp. (unidentified species)
Wy_(Cru)_kummi	Wyeomyia (Cruzmyia) kummi
Wy_(Den)_sp	Wyeomyia (Dendromyia) sp. (unidentified species)
Wy_(Pho)_splendida	Wyeomyia (Phoniomyia) splendida
Wy_occulta	Wyeomyia occulta
Wy_rooti	Wyeomyia rooti
Wy_sp	Wyeomyia sp. (unidentified species)
Ad_(Ady)_squamipennis_Y/N	Species occurrence (Y/N) data
Ad_(Ady)_sp_Y/N	Species occurrence (Y/N) data
Ae_(How)_fulvithorax_Y/N	Species occurrence (Y/N) data
Ae_(Och)_scapularis_Y/N	Species occurrence (Y/N) data
Ae_(Och)_serratus_Y/N	Species occurrence (Y/N) data
Ae_(Pro)_argyrothorax_Y/N	Species occurrence (Y/N) data
Ae_(Stg)_aegypti_Y/N	Species occurrence (Y/N) data
Ae_(Stg)_albopictus_Y/N	Species occurrence (Y/N) data
Ae_(Stg)_sp_Y/N	Species occurrence (Y/N) data
Ae_sp_Y/N	Species occurrence (Y/N) data
An_(Nys)_nuneztovari_Y/N	Species occurrence (Y/N) data
An_(Ste)_nimbus_Y/N	Species occurrence (Y/N) data
Cq_(Rhy)_lynchi_Y/N	Species occurrence (Y/N) data
Cq_(Rhy)_sp_Y/N	Species occurrence (Y/N) data
Cx_(Ads)_amazonensis_Y/N	Species occurrence (Y/N) data
Cx_(Ads)_sp_Y/N	Species occurrence (Y/N) data
Cx_(Car)_anduzei_Y/N	Species occurrence (Y/N) data
Cx_(Car)_sp_Y/N	Species occurrence (Y/N) data
Cx_(Car)_urichii_Y/N	Species occurrence (Y/N) data
Cx_(Cux)_chidesteri_Y/N	Species occurrence (Y/N) data
Cx_(Cux)_coronator_Y/N	Species occurrence (Y/N) data
Cx_(Cux)_declarator_Y/N	Species occurrence (Y/N) data
Cx_(Cux)_nigripalpus_Y/N	Species occurrence (Y/N) data
Cx_(Cux)_sp_Y/N	Species occurrence (Y/N) data
Cx_(Mel)_taeniopus_Y/N	Species occurrence (Y/N) data
Cx_(Mel)_sp_Y/N	Species occurrence (Y/N) data
Cx_(Phc)_corniger_Y/N	Species occurrence (Y/N) data
Hg_(Con)_leucocelaenus_Y/N	Species occurrence (Y/N) data
Hg_(Hag)_janthinomys_Y/N	Species occurrence (Y/N) data
Hg_(Hag)_sp_Y/N	Species occurrence (Y/N) data
Hg_sp_Y/N	Species occurrence (Y/N) data
Jb_longipes_Y/N	Species occurrence (Y/N) data
Li_asulleptus_Y/N	Species occurrence (Y/N) data
Li_durhamii_Y/N	Species occurrence (Y/N) data
Li_flavisetosus_Y/N	Species occurrence (Y/N) data
Li_sp_Y/N	Species occurrence (Y/N) data
Ma_(Man)_titillans_Y/N	Species occurrence (Y/N) data
Ma_(Man)_sp_Y/N	Species occurrence (Y/N) data
Ma_sp_Y/N	Species occurrence (Y/N) data
Or_fascipes_Y/N	Species occurrence (Y/N) data
Or_sp_Y/N	Species occurrence (Y/N) data
Ps_(Gra)_cingulata_Y/N	Species occurrence (Y/N) data
Ps_(Gra)_sp_Y/N	Species occurrence (Y/N) data
Ps_(Jan)_albigenu_Y/N	Species occurrence (Y/N) data
Ps_(Jan)_albipes_Y/N	Species occurrence (Y/N) data
Ps_(Jan)_amazonica_Y/N	Species occurrence (Y/N) data
Ps_(Jan)_ferox_Y/N	Species occurrence (Y/N) data
Ps_(Jan)_lutzii_Y/N	Species occurrence (Y/N) data
Ps_(Jan)_sp_Y/N	Species occurrence (Y/N) data
Ps_sp_Y/N	Species occurrence (Y/N) data
Sa_(Sab)_sp_Y/N	Species occurrence (Y/N) data
Sa_(Sbo)_sp_Y/N	Species occurrence (Y/N) data
Sa_sp_Y/N	Species occurrence (Y/N) data
Tx_(Lyn)_sp_Y/N	Species occurrence (Y/N) data
Tx_sp_Y/N	Species occurrence (Y/N) data
Tr_digitatum_Y/N	Species occurrence (Y/N) data
Tr_sp_Y/N	Species occurrence (Y/N) data
Wy_(Cru)_kummi_Y/N	Species occurrence (Y/N) data
Wy_(Den)_sp_Y/N	Species occurrence (Y/N) data
Wy_(Pho)_splendida_Y/N	Species occurrence (Y/N) data
Wy_occulta_Y/N	Species occurrence (Y/N) data
Wy_rooti_Y/N	Species occurrence (Y/N) data
Wy_sp_Y/N	Species occurrence (Y/N) data

## Sheet: NET data
Site_ID	Lat	Lon	Location	Site_stratification	Coll_method	Month	Sample_bout	Start_date	Start_time	End_date	End_time	Duration_mins	Elev_meters	Dist_edge_cat	Dist_edge_actual	NDVI_val	NDBI_val	j_Dist_LowNDBI	j_Dist_MedNDBI	j_Dist_HighNDBI	NDBI_max	NDBI_mean_50	NDBI_mean_100	NDBI_mean_500	NDBI_mean_1000	NDBI_mean_2000	ibutton_ID	Temp	Humidity	Canopy_dens	Canopy_visual	Grd_cov_N	Grd_cov_E	Grd_cov_S	Grd_cov_W	Grd_cov_avg	Palms	Mat_trees	TS_leaflit%	TS_soil%	TS_palmfr%	TS_grass%	TS_sand%	TS_otherveg%	Aspect_deg	Slope_deg	Tot_mosquitoes	Tot_fem	Tot_male
D-1003-4	-2.94538	-59.9713	Ducke	Dist_NDVI	Net	2	1	2019-02-04	2019-02-04 12:59:00	2019-02-04	2019-02-04 13:09:00	10	74	1000	977.144	0.854234	-0.705323	8.53496	1009.4	1183.95	-0.679107	-0.709011	-0.708212	-0.700851	-0.69883	-0.677789	4BD1DB	27.6	92.5	87	70	1	1	2	1	1.25	12	2	75	25	0	0	0	0	170	8	4	4	0
D-1003-5	-2.94695	-59.9691	Ducke	Dist_NDVI	Net	2	1	2019-02-04	2019-02-04 11:30:00	2019-02-04	2019-02-04 11:40:00	10	90	1000	1000.66	0.86849	-0.700558	3.82798	1022.82	1214.6	-0.656332	-0.6815	-0.672355	-0.694333	-0.698585	-0.678465	33441	27.7	93.7	75	50	2	1	1	2	1.5	7	0	0	25	0	0	0	75	281	2.9	14	14	0
D-2-10	-2.90276	-59.9149	Ducke	Dist_NDVI	Net	2	1	2019-02-04	2019-02-04 10:49:00	2019-02-04	2019-02-04 11:00:00	11	81	0	136.491	0.843758	-0.693516	13.2459	153.186	244.783	-0.675525	-0.701388	-0.704032	-0.551845	-0.589091	-0.638905	D5D41	26.6	97.8	94	88	1	2	1	1	1.25	3	0	60	40	0	0	0	0	282	6.5	1	0	1
D-2-17	-2.91299	-59.9021	Ducke	Dist_NDVI	Net	2	1	2019-02-04	2019-02-04 10:02:00	2019-02-04	2019-02-04 10:15:00	13	110	0	4.04656	0.786951	-0.560773	13.6119	22.0983	859.386	-0.426181	-0.599193	-0.588065	-0.666357	-0.661306	-0.631349	4BD2CC	33.6	75	56	30	2	2	3	3	2.5	0	0	50	0	0	30	0	20	333	12.1	1	1	0
D-1-39	-3.0055	-59.928	Ducke	Dist_NDVI	Net	2	1	2019-02-07	2019-02-07 13:15:00	2019-02-07	2019-02-07 13:25:00	10	109	0	2.48367	0.848991	-0.66945	11.515	18.487	48.4866	-0.174862	-0.424701	-0.409386	-0.486738	-0.550093	-0.49709	3C941	29.1	88.6	88	87	1	1	2	1	1.25	2	2	80	20	0	0	0	0	357	7.7	49	49	0
D-2-42	-3.00724	-59.9197	Ducke	Dist_NDVI	Net	2	1	2019-02-07	2019-02-07 12:13:00	2019-02-07	2019-02-07 12:23:00	10	50	0	11	0.861789	-0.727963	3.42569	59.0234	362.919	-0.506103	-0.650347	-0.663581	-0.584094	-0.562204	-0.530904	4BD2CC	29.6	87.8	88	70	1	1	2	1	1.25	4	1	70	30	0	0	0	0	169	25.1	6	5	1
D-3-33	-2.96992	-59.973	Ducke	Dist_NDVI	Net	2	1	2019-02-07	2019-02-07 10:40:00	2019-02-07	2019-02-07 10:53:00	13	96	0	30.6986	0.854998	-0.662064	17.0676	19.8763	401.279	-0.368241	-0.567744	-0.537859	-0.642986	-0.599612	-0.572013	D5D41	27.6	96	93	80	1	1	1	1	1	4	2	100	0	0	0	0	0	121	8.3	5	5	0
D-3-43	-3.00733	-59.9199	Ducke	Dist_NDVI	Net	2	1	2019-02-07	2019-02-07 12:44:00	2019-02-07	2019-02-07 12:54:00	10	56	0	21	0.876923	-0.681635	9.32957	83.7077	385.387	-0.601471	-0.684419	-0.665629	-0.579662	-0.556778	-0.527571	B2841	30.1	82.3	89	70	1	1	1	1	1	4	1	20	80	0	0	0	0	139	26.9	10	10	0
D-1-38	-3.00506	-59.9689	Ducke	Dist_NDVI	Net	2	1	2019-02-12	2019-02-11 11:08:00	2019-02-12	2019-02-11 11:18:00	10	81	0	1.52103	0.421875	-0.388214	18.5216	17.655	45.6108	-0.0496107	-0.467849	-0.465817	-0.370898	-0.315991	-0.307242	4BDA34	26.1	100	96	90	1	1	3	4	2.25	0	2	100	0	0	0	0	0	63	1.8	14	4	10
D-2-18	-2.91554	-59.9676	Ducke	Dist_NDVI	Net	2	1	2019-02-12	2019-02-11 09:32:00	2019-02-12	2019-02-11 09:42:00	10	66	0	9.96617	0.86845	-0.712058	4.36496	196.296	565.357	-0.560638	-0.671977	-0.673768	-0.661763	-0.638662	-0.632052	4BD2CC			86	75	1	1	3	3	2	0	1	60	0	0	0	0	40	255	9.8	1	1	0
D-3-16	-2.91191	-59.9511	Ducke	Dist_NDVI	Net	2	1	2019-02-12	2019-02-11 08:56:00	2019-02-12	2019-02-11 09:06:00	10	102	0	43.2328	0.458357	-0.562985	15.0743	56.4434	410.659	-0.438719	-0.551419	-0.563515	-0.609708	-0.615147	-0.659124	4BD1DB	25.6	99.9	0	0	4	4	4	4	4	0	0	100	0	0	0	0	0	72	7.6	2	0	2
D-1002-7	-2.99124	-59.8917	Ducke	Dist_NDVI	Net	2	1	2019-02-18	13:40:00	2019-02-18	13:50:00	10	102	1000	989.885	0.868587	-0.706335	4.43947	1021.18	1436.76	-0.703015	-0.710133	-0.713631	-0.696147	-0.699532	-0.679427				88	85	1	2	1	1	1.25	15	2	100	0	0	0	0	0	51		3	3	0
D-2002-5	-2.98332	-59.9039	Ducke	Dist_NDVI	Net	2	1	2019-02-18	2019-02-18 12:13:00	2019-02-18	2019-02-18 12:23:00	10	101	2000	2005.7	0.865562	-0.719829	12.5394	2052.44	2192.94	-0.709261	-0.72663	-0.72604	-0.701295	-0.69324	-0.696703	4BE456	28.6	85.9	83	85	1	1	1	1	1	8	3	100	0	0	0	0	0	98	3.5	1	1	0
D-2002-7	-2.98422	-59.9071	Ducke	Dist_NDVI	Net	2	1	2019-02-18	2019-02-18 11:19:00	2019-02-18	2019-02-18 11:29:00	10	105	2000	1972.77	0.860155	-0.68823	8.81848	2015.33	2228.89	-0.68823	-0.704379	-0.705237	-0.705963	-0.696154	-0.696471	13641	27.1	96.7	95	95	1	1	1	1	1	11	0	75	25	0	0	0	0	180	12.2	2	2	0
D-502-8	-2.99793	-59.9093	Ducke	Dist_NDVI	Net	2	1	2019-02-18	2019-02-18 09:52:00	2019-02-18	2019-02-18 10:02:00	10	75	500	517.105	0.872297	-0.708914	15.9826	550.85	1168.53	-0.708914	-0.72589	-0.728568	-0.70701	-0.680456	-0.651716	503658	26.5	94.5	84	75	1	2	2	2	1.75	4	0	75	0	0	0	0	25	160	31	10	10	0
D-502-5	-2.92798	-59.97	Ducke	Dist_NDVI	Net	2	1	2019-02-22	2019-02-21 10:26:00	2019-02-22	2019-02-21 10:36:00	10	96	500	513.071	0.860565	-0.65895	2.30097	561.96	1680.7	-0.649894	-0.670652	-0.673919	-0.6985	-0.691483	-0.679861	50441	25.6	100	95	90	3	2	2	3	2.5	13	4	60	0	0	0	0	40	286	13.3	17	17	0
D-2-20	-3.00069	-59.883	Ducke	Dist_NDVI	Net	2	1	2019-02-25	2019-02-25 13:52:00	2019-02-25	2019-02-25 14:02:00	10	55	0	17.2595	0.866869	-0.668797	8.01998	34.0737	417.496	-0.443187	-0.640099	-0.591615	-0.651169	-0.641025	-0.625183	13641	30.1	71.6	82	80	1	1	2	1	1.25	14	0	25	50	25	0	0	0	171	17.3	2	2	0
D-3-21	-3.00561	-59.8975	Ducke	Dist_NDVI	Net	2	1	2019-02-25	2019-02-25 11:36:00	2019-02-25	2019-02-25 11:46:00	10	35	0	47.1506	0.851137	-0.68221	4.58724	63.2865	179.368	-0.497186	-0.618112	-0.58785	-0.567069	-0.600829	-0.617818	503658	31	77.7	91	85	1	1	3	1	1.5	0	1	50	50	0	0	0	0	266	22.8	2	2	0
D-3-24	-3.00568	-59.9075	Ducke	Dist_NDVI	Net	2	1	2019-02-25	2019-02-25 10:31:00	2019-02-25	2019-02-25 10:41:00	10	42	0	6.10749	0.890135	-0.667337	8.69431	34.3916	573.158	-0.450646	-0.608664	-0.567652	-0.592006	-0.597507	-0.618251	4BE456	27.6	88.4	82	80	1	2	1	1	1.25	0	1	0	0	0	0	90	10	288	24.1	1	1	0
D-1001-4	-2.92439	-59.9412	Ducke	Dist_NDVI	Net	3	1	2019-03-26	2019-03-26 11:17:00	2019-03-26	2019-03-26 11:27:00	10	81	1000	1007.34	0.854939	-0.719368	3.91557	1028.63	1151.63	-0.706393	-0.721802	-0.718104	-0.709739	-0.702746	-0.684713	6016CC	26.6	99.3	92	95	3	1	2	2	2	4	5	100	0	0	0	0	0	176	2.8	2	2	0
D-1002-3	-2.9317	-59.9647	Ducke	Dist_NDVI	Net	3	1	2019-03-26	2019-03-26 08:49:00	2019-03-26	2019-03-26 08:59:00	10	107	1000	1008.38	0.867946	-0.638146	13.498	1029.18	1947.23	-0.612454	-0.652496	-0.66565	-0.691558	-0.696891	-0.690674	502CC7	24.6	100	92	90	1	2	2	1	1.5	9	3	50	50	0	0	0	0	343		14	14	0
D-1003-1	-2.93173	-59.9601	Ducke	Dist_NDVI	Net	3	1	2019-03-26	2019-03-26 09:36:00	2019-03-26	2019-03-26 09:46:00	10	101	1000	982.835	0.87746	-0.70857	4.03305	1002.2	1572.28	-0.694006	-0.707076	-0.71775	-0.700402	-0.699063	-0.690393	503658			92	90	1	1	1	1	1	3	3	75	25	0	0	0	0	21	34.4	6	6	0
D-502-4	-2.92393	-59.9459	Ducke	Dist_NDVI	Net	3	1	2019-03-26	2019-03-26 10:39:00	2019-03-26	2019-03-26 10:49:00	10	61	500	533.889	0.868217	-0.704145	15.8337	531.755	648.612	-0.680079	-0.705739	-0.710039	-0.704194	-0.693862	-0.680234	33441	26.6	100	84	70	4	1	2	2	2.25	6	2	75	0	0	0	0	25	146	16.9	7	7	0
D-1-32	-2.96141	-59.9845	Ducke	Dist_NDVI	Net	3	1	2019-03-28	2019-03-28 11:59:00	2019-03-28	2019-03-28 12:10:00	11	41	0	10.1644	0.827803	-0.664966	3.85061	26.1782	137.405	-0.35368	-0.513361	-0.530803	-0.492541	-0.475162	-0.526052	4BD5D4	29.1	69.6	85	80	1	1	2	2	1.5	0	0	80	10	0	0	0	10	224	8.8	0	0	0
D-22-1	-2.89903	-59.9207	Ducke	Dist_NDVI	Net	3	1	2019-03-28	2019-03-28 10:49:00	2019-03-28	2019-03-28 10:59:00	10	66	0	2.30638	0.873884	-0.694436	12.0612	37.7079	111.632	-0.435126	-0.620554	-0.512539	-0.579246	-0.600835	-0.639467	5016CC	29.1	87.4	86	95	1	2	2	1	1.5	3	0	60	0	0	0	0	40	50	4.6	2	2	0
D-3-38	-3.00284	-59.971	Ducke	Dist_NDVI	Net	3	1	2019-03-28	2019-03-28 13:18:00	2019-03-28	2019-03-28 13:28:00	10	81	0	2.31368	0.482112	-0.367973	16.7319	14.1773	43.841	0.15	-0.494508	-0.441842	-0.302535	-0.348917	-0.323951	501994	30.6	79	85	90	1	2	1	2	1.5	0	0	50	30	0	0	0	20	155	1.5	5	3	2
D-1001-1	-2.91881	-59.9164	Ducke	Dist_NDVI	Net	4	1	2019-04-01	2019-04-01 11:31:00	2019-04-01	2019-04-01 11:41:00	10	105	1000	1001.24	0.850245	-0.719599	11.0794	979.54	1742.59	-0.679309	-0.709533	-0.707894	-0.696519	-0.690505	-0.674972	4BD5D4	27.6	96.4	92	90	1	1	1	1	1	12	3	50	50	0	0	0	0	193	3.5	11	10	1
D-1001-2	-2.92272	-59.9065	Ducke	Dist_NDVI	Net	4	1	2019-04-01	2019-04-01 12:35:00	2019-04-01	2019-04-01 12:45:00	10	110	1000	1002.85	0.853126	-0.677496	13.6648	995.89	1872.06	-0.677496	-0.691151	-0.697379	-0.702771	-0.688295	-0.681113	4BE456	28.1	95.8	89	90	2	3	1	1	1.75	7	3	50	50	0	0	0	0	72	1.1	43	42	1
D-2002-2	-2.93775	-59.9027	Ducke	Dist_NDVI	Net	4	1	2019-04-01	2019-04-01 13:38:00	2019-04-01	2019-04-01 13:48:00	10	75	2000	1999.77	0.864715	-0.710357	11.0052	1131.09	2860	-0.680771	-0.698738	-0.703341	-0.692413	-0.687747	-0.684353	501994	29.1	94.5	91	90	1	1	1	2	1.25	8	1	100	0	0	0	0	0	88	11	11	11	0
D-1-43	-3.00849	-59.965	Ducke	Dist_NDVI	Net	4	1	2019-04-03	2019-04-03 10:05:00	2019-04-03	2019-04-03 10:15:00	10	53	0	64	0.526876	-0.412143	31.0799	2.76649	44.9597	-0.094656	-0.352882	-0.276489	-0.297675	-0.290672	-0.275291	501994	28.1	95.8	90	70	1	2	1	1	1.25	1	1	80	10	0	0	0	10	252	4.8	2	1	1
D-2-3	-2.92391	-59.9896	Ducke	Dist_NDVI	Net	4	1	2019-04-03	2019-04-03 09:00:00	2019-04-03	2019-04-03 09:10:00	10	61	0	0.541909	0.859528	-0.598778	16.8114	17.609	82.1563	-0.129721	-0.474062	-0.49755	-0.634273	-0.625308	-0.62815	5016A3			85	90	1	2	3	4	2.5	1	4	80	10	0	0	0	10	251	3.4	4	4	0
D-3-29	-3.01353	-59.9129	Ducke	Dist_NDVI	Net	4	1	2019-04-03	2019-04-03 11:36:00	2019-04-03	2019-04-03 11:46:00	10	87	0	15.9469	0.877202	-0.680681	5.4894	62.1754	487.363	-0.566082	-0.653999	-0.579097	-0.533419	-0.547315	-0.507262	5016CC	28.1	98	89	70	1	1	2	1	1.25	0	1	60	20	0	0	0	20	250	4.7	13	11	2
D-1-11	-2.90516	-59.926	Ducke	Dist_NDVI	Net	4	1	2019-04-08	2019-04-08 11:26:00	2019-04-08	2019-04-08 11:36:00	10	95	0	10.7359	0.630079	-0.502633	13.4424	37.3613	200.746	-0.386091	-0.511104	-0.514732	-0.594283	-0.634891	-0.650831	33441	27.7	89.9	4	0	3	4	4	4	3.75	0	1	0	75	0	25	0	0	177	2.4	0	0	0
D-3-15	-2.91061	-59.8915	Ducke	Dist_NDVI	Net	4	1	2019-04-08	2019-04-08 10:07:00	2019-04-08	2019-04-08 10:17:00	10	33	0	1.06922	0.815232	-0.55278	16.9276	44.2981	204.38	-0.459002	-0.578886	-0.577069	-0.581508	-0.566371	-0.635396	4BDA34	26.6	96.5	76	80	4	4	4	3	3.75	1	0	0	0	0	0	0	100	94	2.4	6	6	0
D-1-36	-2.98822	-59.9756	Ducke	Dist_NDVI	Net	4	1	2019-04-09	2019-04-09 11:20:00	2019-04-09	2019-04-09 11:30:00	10	41	0	111.357	0.798574	-0.64082	6.30985	64.9544	302.954	-0.511415	-0.632594	-0.583992	-0.523044	-0.462942	-0.425861	B2841	27.1	99.9	90	90	3	2	2	2	2.25	3	1	100	0	0	0	0	0	252	1.8	6	6	0
D-3-37	-3.00038	-59.9681	Ducke	Dist_NDVI	Net	4	1	2019-04-09	2019-04-09 12:08:00	2019-04-09	2019-04-09 12:18:00	10	86	0	86.6251	0.850765	-0.692354	12.9231	102.739	132.733	-0.668991	-0.692916	-0.697584	-0.525179	-0.462113	-0.393838	3C941	26.6	100	88	80	1	2	1	1	1.25	1	3	100	0	0	0	0	0	54	9.1	3	2	1
D-2002-1	-2.93035	-59.934	Ducke	Dist_NDVI	Net	4	1	2019-04-11	2019-04-11 11:40:00	2019-04-11	2019-04-11 11:51:00	11	71	2000	2010.25	0.874758	-0.689135	11.1811	1725.66	2152.94	-0.660353	-0.67899	-0.680265	-0.68758	-0.6916	-0.697296	B2841	26.1	98.3	91	80	1	1	1	1	1	6	5	70	30	0	0	0	0	355	3.8	13	13	0
D-2003-1	-2.9309	-59.9309	Ducke	Dist_NDVI	Net	4	1	2019-04-11	2019-04-11 12:22:00	2019-04-11	2019-04-11 12:32:00	10	69	2000	1983.05	0.873589	-0.687377	3.00626	1643.97	2447.88	-0.669497	-0.687434	-0.693805	-0.691189	-0.689606	-0.698889	4BDA34	27.1	96.1	93	90	3	1	1	3	2	2	5	100	0	0	0	0	0	189	5.2	6	6	0
D-2003-3	-2.93426	-59.9373	Ducke	Dist_NDVI	Net	4	1	2019-04-11	2019-04-11 10:40:00	2019-04-11	2019-04-11 10:50:00	10	66	2000	1989.91	0.879469	-0.670779	19.7512	2014.16	2119.93	-0.612636	-0.652159	-0.653524	-0.684812	-0.695763	-0.695801	3C941	27.6	99	90	60	1	2	2	1	1.5	2	5	20	60	0	0	0	20	299	4.9	16	16	0
D-2003-5	-2.9372	-59.9409	Ducke	Dist_NDVI	Net	4	1	2019-04-11	2019-04-11 13:49:00	2019-04-11	2019-04-11 14:00:00	11	81	2000	2009.9	0.869509	-0.69279	7.62174	2033.35	2119.79	-0.684417	-0.704024	-0.709336	-0.694591	-0.693849	-0.695156	33441	28.2	94.8	88	90	1	1	2	1	1.25	6	4	50	50	0	0	0	0	97	3.8	9	9	0
D-502-7	-2.99563	-59.8911	Ducke	Dist_NDVI	Net	4	1	2019-04-16	2019-04-16 12:11:00	2019-04-16	2019-04-16 12:21:00	10	106	500	512.864	0.847848	-0.705724	11.815	554.282	1100.63	-0.695413	-0.705979	-0.705133	-0.698143	-0.684864	-0.655966	4BD1DB	26.6	99.5	94	85	2	1	1	1	1.25	6	2	75	25	0	0	0	0	23	3.8	0	0	0
D-1002-7	-2.99124	-59.8915	Ducke	Dist_NDVI	Net	4	2	2019-04-16	2019-04-16 11:27:00	2019-04-16	2019-04-16 11:38:00	11	97	1000	983.321	0.8677	-0.70997	10.0578	1013.86	1447.86	-0.705976	-0.714223	-0.717521	-0.695768	-0.699647	-0.678831	501994	26.1	100	91	85	1	2	1	1	1.25	12	1	100	0	0	0	0	0	50	13.2	4	4	0
D-2002-5	-2.98322	-59.9039	Ducke	Dist_NDVI	Net	4	2	2019-04-16	2019-04-16 09:55:00	2019-04-16	2019-04-16 10:05:00	10	102	2000	2016.61	0.865727	-0.727721	16.1302	2063.39	2203.26	-0.707152	-0.722139	-0.724636	-0.701432	-0.693217	-0.696665	4BE456	25.6	100	87	85	1	1	2	1	1.25	11	3	50	50	0	0	0	0	119	7.1	5	5	0
D-2002-7	-2.98418	-59.9071	Ducke	Dist_NDVI	Net	4	2	2019-04-16	2019-04-16 09:10:00	2019-04-16	2019-04-16 09:20:00	10	105	2000	1975.23	0.860155	-0.68823	2.60275	2017.89	2229.97	-0.68823	-0.706572	-0.704536	-0.706057	-0.696083	-0.696456	4BD136	25.1	100	89	90	1	1	1	2	1.25	11	3	50	50	0	0	0	0	209	13.1	3	3	0
D-1-2	-2.91657	-59.9603	Ducke	Dist_NDVI	Net	4	1	2019-04-17	2019-04-17 09:15:00	2019-04-17	2019-04-17 09:27:00	12	76	0	20.6765	0.832939	-0.676298	2.69743	96.3772	747.883	-0.475925	-0.652151	-0.678961	-0.65447	-0.64123	-0.644335	4BD136	26.6	100	77	25	1	1	2	2	1.5	0	1	75	25	0	0	0	0	131	4.6	1	1	0
D-2-22	-3.0056	-59.9163	Ducke	Dist_NDVI	Net	4	1	2019-04-17	2019-04-17 10:33:00	2019-04-17	2019-04-17 10:44:00	11	41	0	10.2462	0.863516	-0.69697	13.7855	53.6036	200.43	-0.47552	-0.633496	-0.514507	-0.620936	-0.614057	-0.574602	4BE456	28.6	85.4	75	50	1	1	2	2	1.5	2	1	10	80	0	10	0	0	179	17.6	0	0	0
D-2-18	-2.91557	-59.9676	Ducke	Dist_NDVI	Net	4	2	2019-04-17	2019-04-17 08:44:00	2019-04-17	2019-04-17 08:54:00	10	66	0	12.1986	0.86845	-0.712058	5.31645	196.638	569.351	-0.560638	-0.671977	-0.673608	-0.662562	-0.638949	-0.632081	501994	28.1	91.8	91	95	1	3	1	1	1.5	0	1	90	0	0	0	0	10	26	9.6	4	4	0
D-3-21	-3.00552	-59.8974	Ducke	Dist_NDVI	Net	4	2	2019-04-17	2019-04-17 10:28:00	2019-04-17	2019-04-17 10:38:00	10	38	0	63.8539	0.86751	-0.713078	12.0627	80.1969	189.273	-0.531436	-0.663074	-0.614928	-0.571033	-0.601787	-0.618262	4BD1DB	30.1	86.6	94	90	1	2	3	3	2.25	1	1	80	0	0	0	0	20	279	21.2	1	1	0
D-2001-2	-2.96338	-59.9555	Ducke	Dist_NDVI	Net	4	1	2019-04-22	2019-04-22 10:45:00	2019-04-22	2019-04-22 10:55:00	10	78	2000	2017.24	0.868364	-0.708376	14.8596	2037.9	2343	-0.680598	-0.702061	-0.691417	-0.688983	-0.69651	-0.694902	4BD136	26.1	100	88	85	1	2	1	1	1.25	13	3	50	50	0	0	0	0	231	14.8	1	1	0
D-1003-4	-2.94538	-59.9712	Ducke	Dist_NDVI	Net	4	2	2019-04-22	2019-04-22 12:31:00	2019-04-22	2019-04-22 12:41:00	10	73	1000	983.824	0.868903	-0.722267	10.5957	1015.7	1191.18	-0.701956	-0.71804	-0.707804	-0.700738	-0.698874	-0.678025	502CC7	25.6	98.8	88	90	1	1	2	1	1.25	11	3	75	25	0	0	0	0	160	8.4	1	1	0
D-1003-5	-2.94704	-59.969	Ducke	Dist_NDVI	Net	4	2	2019-04-22	2019-04-22 11:59:00	2019-04-22	2019-04-22 12:10:00	11	90	1000	1000.66	0.86849	-0.69972	16.5814	1023.87	1217.1	-0.676393	-0.693548	-0.67523	-0.694041	-0.698569	-0.678561	501994	27.6	96.3	84	70	2	2	2	1	1.75	5	0	0	50	20	0	0	30	23	4.1	0	0	0
D-2-24	-3.00622	-59.8809	Ducke	Dist_NDVI	Net	4	1	2019-04-25	2019-04-25 12:00:00	2019-04-25	2019-04-25 12:10:00	10	67	0	13.5953	0.860612	-0.674313	13.9016	33.4163	404.98	-0.330127	-0.495368	-0.455317	-0.581791	-0.58964	-0.605582	502CC7	27.1	94.6	92	80	1	2	3	3	2.25	3	1	80	0	0	0	0	20	138	2.9	2	2	0
D-2-38	-3.00631	-59.9582	Ducke	Dist_NDVI	Net	4	1	2019-04-25	2019-04-25 10:29:00	2019-04-25	2019-04-25 10:39:00	10	77	0	14.2269	0.616517	-0.421655	28.3048	2.58561	39.8427	-0.0278146	-0.441983	-0.511673	-0.519908	-0.47045	-0.371857	4BD136	28.1	98.8	88	80	1	2	1	1	1.25	1	0	80	0	0	0	0	20	174	4.1	14	9	5
D-3-31	-2.96824	-59.9737	Ducke	Dist_NDVI	Net	4	1	2019-04-25	2019-04-25 09:28:00	2019-04-25	2019-04-25 09:38:00	10	96	0	15.798	0.422351	-0.360168	33.1527	13.1095	512.138	-0.360168	-0.501582	-0.569046	-0.647562	-0.610943	-0.572701	D5D41	36.1	64.7	81	96	2	3	3	2	2.5	0	0	0	80	0	0	0	20	260	0.8	0	0	0
D-3-8	-2.98338	-59.8704	Ducke	Dist_NDVI	Net	4	1	2019-04-25	2019-04-25 12:50:00	2019-04-25	2019-04-25 13:00:00	10	67	0	11.1848	0.874806	-0.703617	11.4373	58.262	246.255	-0.48969	-0.6533	-0.611435	-0.6429	-0.637748	-0.649748	4BD1DB	29.1	89.6	92	85	1	1	2	2	1.5	3	0	90	0	0	0	0	10	286	1.3	1	1	0
D-2-37	-3.00536	-59.9226	Ducke	Dist_NDVI	Net	4	1	2019-04-29	2019-04-30 13:42:00	2019-04-29	2019-04-30 13:52:00	10	97	0	5.95004	0.652587	-0.621451	10.2961	29.4969	40.1078	0.0127343	-0.488114	-0.5526	-0.605562	-0.565071	-0.535542	4BE456	27.6	90.4	89	80	1	3	3	1	2	1	1	70	0	0	0	0	30	33	3	8	6	2
D-3-1	-2.90492	-59.9047	Ducke	Dist_NDVI	Net	4	1	2019-04-29	2019-04-30 11:32:00	2019-04-29	2019-04-30 11:42:00	10	63	0	1.12426	0.892289	-0.659848	20.9232	21.5033	76.6914	-0.106023	-0.445966	-0.414912	-0.577676	-0.589516	-0.629193	D5D41	26.1	89.3	92	90	1	1	1	1	1	0	1	80	0	0	0	0	20	352	1.3	5	4	1
D-2-10	-2.90276	-59.9149	Ducke	Dist_NDVI	Net	4	2	2019-04-29	2019-04-30 10:20:00	2019-04-29	2019-04-30 10:30:00	10	67	0	15	0.725084	-0.693516	13.2459	153.186	244.783	-0.675525	-0.701388	-0.704032	-0.551845	-0.589091	-0.638905	502CC7	25.6	92.5	84	96	1	2	1	2	1.5	0	0	90	0	0	0	0	10	285	2.6	2	2	0
D-3-43	-3.00733	-59.9199	Ducke	Dist_NDVI	Net	4	2	2019-04-29	2019-04-30 14:30:00	2019-04-29	2019-04-30 14:40:00	10	56	0	20.6161	0.876923	-0.681635	9.32957	83.7077	385.387	-0.601471	-0.684419	-0.665629	-0.579662	-0.556778	-0.527571	4BD1DB	29.6	81.1	92	90	1	2	1	1	1.25	9	1	60	20	0	0	0	20	358	0.8	2	2	0
D-501-3	-2.92692	-59.9706	Ducke	Dist_NDVI	Net	5	1	2019-05-02	2019-05-02 09:00:00	2019-05-02	2019-05-02 09:10:00	10	89	500	503.557	0.84769	-0.682385	1.2891	551.574	1565.87	-0.663029	-0.684295	-0.677093	-0.698754	-0.690048	-0.673383	466105			92	90	1	2	2	3	2	9	2	80	0	0	0	0	20	316	1.8	4	3	1
D-22-1	-2.899	-59.9207	Ducke	Dist_NDVI	Net	5	2	2019-05-02	2019-05-02 10:54:00	2019-05-02	2019-05-02 11:04:00	10	65	0	1.01092	0.714697	-0.609215	15.2802	36.2203	108.411	-0.416928	-0.610631	-0.517095	-0.578398	-0.600927	-0.639467	D5D41	27.6	93	90	85	1	2	3	2	2	1	2	50	30	0	0	0	20	356	2.6	6	1	5
D-3-33	-2.96996	-59.973	Ducke	Dist_NDVI	Net	5	2	2019-05-02	2019-05-02 12:05:00	2019-05-02	2019-05-02 12:15:00	10	94	0	28.463	0.880491	-0.404624	16.7435	15.8064	396.59	-0.316676	-0.550363	-0.531897	-0.642374	-0.598278	-0.571469	4BD1DB	27.6	93.1	94	90	2	3	4	3	3	6	2	70	20	0	0	0	10	272	7	7	0	7
D-502-5	-2.92798	-59.97	Ducke	Dist_NDVI	Net	5	2	2019-05-02	2019-05-02 09:36:00	2019-05-02	2019-05-02 09:46:00	10	96	500	513.071	0.860565	-0.65895	2.30097	561.96	1680.7	-0.649894	-0.670652	-0.673919	-0.6985	-0.691483	-0.679861	4BE456	26.1	97.6	90	85	2	1	2	2	1.75	6	3	60	20	0	0	0	20	349	6	1	0	1
D-1-24	-3.00681	-59.935	Ducke	Dist_NDVI	Net	5	1	2019-05-06	2019-05-06 12:24:00	2019-05-06	2019-05-06 12:34:00	10	110	0	8.75805	0.737864	-0.497774	6.80019	25.145	26.1854	0.0107811	-0.429152	-0.375939	-0.509224	-0.455697	-0.436073	502CC7			96	95	1	1	1	1	1	3	4	50	50	0	0	0	0	317	2.7	1	0	1
D-1-37	-2.99964	-59.9701	Ducke	Dist_NDVI	Net	5	1	2019-05-06	2019-05-06 11:10:00	2019-05-06	2019-05-06 11:21:00	11	81	0	12.2687	0.237743	-0.00736176	28.0515	33.1423	10.4893	0.114146	-0.15221	-0.126942	-0.393466	-0.417004	-0.383726	B2841	29.1	89.6	68	50	1	1	2	4	2	0	0	0	0	0	0	0	100	103	39.4	1	1	0
D-503-6	-2.92573	-59.9658	Ducke	Dist_NDVI	Net	5	1	2019-05-06	2019-05-06 09:43:00	2019-05-06	2019-05-06 09:55:00	12	118	500	509.874	0.869366	-0.6968	11.2123	532.386	1612.98	-0.688085	-0.695807	-0.697879	-0.693242	-0.692872	-0.672118	4BE456	28.1	94.9	94	90	2	4	2	1	2.25	6	1	100	0	0	0	0	0	241	4.3	2	2	0
D-1-38	-3.00504	-59.9688	Ducke	Dist_NDVI	Net	5	2	2019-05-06	2019-05-06 11:51:00	2019-05-06	2019-05-06 12:01:00	10	77	0	2.93179	0.814199	-0.666004	13.5978	20.5179	49.5688	-0.229259	-0.51432	-0.48325	-0.375591	-0.316965	-0.307974	4BD1DB	29.1	84.8	74	50	1	3	4	4	3	0	0	100	0	0	0	0	0	81	8.1	4	4	0
D-1-29	-3.0144	-59.9138	Ducke	Dist_NDVI	Net	5	1	2019-05-09	2019-05-09 10:14:00	2019-05-09	2019-05-09 10:24:00	10	94	0	2.87719	0.867398	-0.670407	18.3785	24.3378	347.834	-0.442837	-0.600241	-0.557304	-0.535893	-0.534382	-0.488086	4BE456	28.1	91.9	92	80	1	3	3	3	2.5	0	0	70	20	0	0	0	10	93	5	29	17	12
D-1-9	-3.00228	-59.8886	Ducke	Dist_NDVI	Net	5	1	2019-05-09	2019-05-09 11:20:00	2019-05-09	2019-05-09 11:30:00	10	75	0	16.4747	0.74985	-0.603423	12.7391	64.8985	513.533	-0.48743	-0.595774	-0.546218	-0.621675	-0.655281	-0.624588	4BDA34	30.1	84.5	77	90	1	2	2	2	1.75	0	0	90	0	0	0	0	10	223	5	2	2	0
D-1-39	-3.00545	-59.928	Ducke	Dist_NDVI	Net	5	2	2019-05-09	2019-05-09 09:02:00	2019-05-09	2019-05-09 09:12:00	10	109	0	8.01877	0.848991	-0.66945	6.31248	24.1138	54.0657	-0.174862	-0.524806	-0.43238	-0.487957	-0.551201	-0.497731	4BD1DB	28.6	83.2	90	85	1	2	3	2	2	5	2	80	0	0	0	0	20	183	1	18	12	6
D-2-20	-3.0007	-59.883	Ducke	Dist_NDVI	Net	5	2	2019-05-09	2019-05-09 11:56:00	2019-05-09	2019-05-09 12:06:00	10	55	0	18.3431	0.866869	-0.668797	4.3887	34.3663	413.611	-0.443187	-0.61822	-0.582016	-0.650969	-0.641334	-0.625007	B2841	31.1	73.7	89	70	1	1	1	1	1	9	0	0	80	0	0	0	20	180	3	4	4	0
D-2001-9	-2.98867	-59.9375	Ducke	Dist_NDVI	Net	5	1	2019-05-13	2019-05-13 09:56:00	2019-05-13	2019-05-13 10:06:00	10	82	2000	2004.66	0.858573	-0.712988	6.31904	1828.15	2047.68	-0.689151	-0.707701	-0.696742	-0.684173	-0.694467	-0.688991	4BDA34	26.6	95.5	94	85	1	1	1	1	1	7	1	25	75	0	0	0	0	105	16.7	7	7	0
D-2002-3	-2.97356	-59.9542	Ducke	Dist_NDVI	Net	5	1	2019-05-13	2019-05-13 11:39:00	2019-05-13	2019-05-13 11:49:00	10	80	2000	2008.12	0.862046	-0.726111	9.05783	1079.28	2035.46	-0.70676	-0.722597	-0.72522	-0.701193	-0.696291	-0.690181	4BD1DB	26.6	97	88	85	1	1	1	1	1	8	2	0	50	0	0	0	50	228	7.6	10	10	0
D-2003-9	-2.98878	-59.9421	Ducke	Dist_NDVI	Net	5	1	2019-05-13	2019-05-13 09:19:00	2019-05-13	2019-05-13 09:29:00	10	64	2000	1984.66	0.872727	-0.674205	14.5627	1340.68	2118.86	-0.656712	-0.680642	-0.681447	-0.691445	-0.69093	-0.688248	4BE456	26.1	97.1	96	95	1	1	2	1	1.25	4	1	75	25	0	0	0	0	331	5	3	3	0
D-2-25	-3.00758	-59.9224	Ducke	Dist_NDVI	Net	5	1	2019-05-16	2019-05-16 10:48:00	2019-05-16	2019-05-16 10:58:00	10	92	0	10.4568	0.861832	-0.697137	3.56669	56.4699	195.169	-0.58724	-0.658038	-0.567846	-0.547061	-0.523967	-0.500121	4FB41	27.5	90.5	86	80	2	2	1	2	1.75	6	1	10	70	0	0	0	20	81	8	4	4	0
D-2-17	-2.913	-59.9021	Ducke	Dist_NDVI	Net	5	2	2019-05-16	2019-05-16 09:22:00	2019-05-16	2019-05-16 09:32:00	10	110	0	7.38489	0.786951	-0.560773	12.3108	25.5953	859.079	-0.426181	-0.599193	-0.578665	-0.666324	-0.661668	-0.631394	5030A1	27.1	89.8	87	70	2	3	3	3	2.75	2	0	10	70	0	0	0	20	347	5	6	6	0
D-2-42	-3.00703	-59.9195	Ducke	Dist_NDVI	Net	5	2	2019-05-16	2019-05-16 11:22:00	2019-05-16	2019-05-16 11:32:00	10	49	0	12.4251	0.708297	-0.506103	7.50957	45.1592	331.149	-0.443664	-0.598817	-0.659638	-0.591418	-0.569494	-0.535235	D5D41	28.6	89.1	88	85	2	2	1	2	1.75	2	1	80	0	0	0	0	20	12	4	14	14	0
D-3-24	-3.00571	-59.9075	Ducke	Dist_NDVI	Net	5	2	2019-05-16	2019-05-16 12:27:00	2019-05-16	2019-05-16 12:37:00	10	42	0	2.78389	0.890135	-0.667337	12.66	30.5754	569.915	-0.450646	-0.576996	-0.563987	-0.591905	-0.597094	-0.618151	5016CC	28.1	88.3	88	75	2	1	2	2	1.75	0	1	0	60	0	30	0	10	316	1	1	1	0
D-0-131	-3.00593	-59.9299	Ducke	Dist	Net	5	1	2019-05-20	2019-05-20 13:40:00	2019-05-20	2019-05-20 13:50:00	10	106	0	14.5202	0.546053	-0.375351	29.0185	5.47261	31.9034	0.0209303	-0.357206	-0.330584	-0.496718	-0.519325	-0.479149	4FB41	24.5	99.2	89	60	1	2	3	4	2.5	6	0	50	30	0	0	0	20	43	10	10	10	0
D-0-168	-3.00825	-59.9434	Ducke	Dist	Net	5	1	2019-05-20	2019-05-20 12:12:00	2019-05-20	2019-05-20 12:22:00	10	94	0	2.89084	0.586583	-0.495377	11.5914	19.1831	101.161	-0.17381	-0.46377	-0.436245	-0.364632	-0.37005	-0.382966	D5D41	24.6	99.5	92	75	3	4	2	4	3.25	0	1	80	0	0	0	0	20	358	1	13	13	0
D-0-92	-2.99855	-59.9702	Ducke	Dist	Net	5	1	2019-05-20	2019-05-20 09:44:00	2019-05-20	2019-05-20 09:54:00	10	75	0	25.0927	0.557187	-0.430467	40.4802	13.841	28.6304	0.11252	-0.405949	-0.32587	-0.367318	-0.425345	-0.400168	4BD5D4	25.6	98.2	89	80	3	2	2	1	2	0	0	70	20	0	0	0	10	295	4	5	5	0
D-0-104	-3.00386	-59.9691	Ducke	Dist	Net	5	1	2019-05-21	09:23:00	2019-05-21	09:33:00	10	72	0	2.137	0.777178	-0.660723	12.1858	55.2944	100.245	-0.507927	-0.603009	-0.597829	-0.372651	-0.348455	-0.32524	4BD136	25.6	100	78	90	2	3	2	2	2.25	0	0	0	0	0	90	0	10	325	2	2	2	0
D-0-139	-3.00649	-59.9637	Ducke	Dist	Net	5	1	2019-05-21	2019-05-21 10:02:00	2019-05-21	2019-05-21 10:12:00	10	79	0	23.988	0.757973	-0.589744	14.6172	41.4053	81.1935	-0.139519	-0.554405	-0.505991	-0.428587	-0.400361	-0.324782	5030A1	24.6	99.9	88	85	2	1	1	2	1.5	6	4	70	20	0	0	0	10	55	2	5	4	1
D-3-8	-2.98341	-59.8704	Ducke	Dist_NDVI	Net	5	2	2019-05-21	2019-05-21 11:44:00	2019-05-21	2019-05-21 11:54:00	10	67	0	15.641	0.874806	-0.703617	14.492	63.3167	242.442	-0.48969	-0.656211	-0.598084	-0.643184	-0.637514	-0.64968	5016CC	25.6	100	90	90	2	2	3	3	2.5	2	0	80	0	0	0	0	20	277	4	7	7	0
D-1001-7	-2.99141	-59.8939	Ducke	Dist_NDVI	Net	5	1	2019-05-23	2019-05-23 12:33:00	2019-05-23	2019-05-23 12:41:00	8	93	1000	1021.94	0.854569	-0.679905	8.40294	1071.44	1309.21	-0.648948	-0.668595	-0.667535	-0.69741	-0.695786	-0.681261	5016CC	26.6	95.9	83	75	1	1	1	2	1.25	11	4	50	40	0	0	0	10	307	15.5	12	11	1
D-2001-3	-2.98276	-59.897	Ducke	Dist_NDVI	Net	5	1	2019-05-23	2019-05-23 11:22:00	2019-05-23	2019-05-23 11:29:00	7	80	2000	1999.8	0.851197	-0.709541	16.044	2018.65	2172.19	-0.699546	-0.713422	-0.705054	-0.682393	-0.694897	-0.696269	3C941			88	60	2	1	1	1	1.25	11	2	70	20	0	0	0	10	141	11.9	6	6	0
D-2001-4	-2.98286	-59.8963	Ducke	Dist_NDVI	Net	5	1	2019-05-23	2019-05-23 10:54:00	2019-05-23	2019-05-23 11:02:00	8	72	2000	1992.77	0.853693	-0.704434	8.99024	2012.09	2167.2	-0.673247	-0.706854	-0.703469	-0.684374	-0.694985	-0.696285	B2841	25.6	95.8	89	90	1	1	2	1	1.25	5	4	20	60	0	0	0	20	211	20.1	16	16	0
D-502-8	-2.99794	-59.9093	Ducke	Dist_NDVI	Net	5	2	2019-05-23	2019-05-23 09:20:00	2019-05-23	2019-05-23 09:28:00	8	75	500	514.759	0.872297	-0.708914	12.8137	549.854	1165.23	-0.708914	-0.724878	-0.728211	-0.707214	-0.680402	-0.651727	5035BF	29.6	93.1	81	70	3	4	4	3	3.5	5	2	20	80	0	0	0	0	175	26.1	13	13	0
D-0-111	-3.005	-59.9237	Ducke	Dist	Net	5	1	2019-05-27	2019-05-27 12:42:00	2019-05-27	2019-05-27 12:52:00	10	105	0	14.1557	0.319303	-0.152346	32.7953	12.6932	42.549	0.0558636	-0.363424	-0.422478	-0.583997	-0.569304	-0.532262	5016CC	31.6	78.9	92	75	2	1	1	1	1.25	0	1	80	0	0	0	0	20	201	9	4	4	0
D-0-162	-3.00765	-59.94	Ducke	Dist	Net	5	1	2019-05-27	2019-05-27 11:20:00	2019-05-27	2019-05-27 11:30:00	10	97	0	3.44614	0.410654	-0.271736	18.3754	13.8084	55.6744	-0.133656	-0.329021	-0.29893	-0.3805	-0.40909	-0.404742				91	85	2	1	1	3	1.75	0	4	50	40	0	0	0	10	178	1	0	0	0
D-0-97	-3.00121	-59.969	Ducke	Dist	Net	5	1	2019-05-27	2019-05-27 10:26:00	2019-05-27	2019-05-27 10:36:00	10	85	0	18.5131	0.748186	-0.495277	5.99477	34.2257	34.754	0.140253	-0.405675	-0.420577	-0.439557	-0.427196	-0.370816	D5D41	29.6	82.4	91	85	1	3	2	1	1.75	3	1	70	20	0	0	0	10	196	3	15	15	0
D-3-16	-2.9117	-59.9511	Ducke	Dist_NDVI	Net	5	2	2019-05-28	2019-03-28 09:01:00	2019-05-28	2019-03-28 09:12:00	11	102	0	43.2328	0.458357	-0.584708	14.2007	73.1726	394.347	-0.486593	-0.550874	-0.562028	-0.60998	-0.614751	-0.659066	5035BF	34.6	69.8	74	95	3	3	3	2	2.75	1	0	0	80	0	0	0	20	85	1	0	0	0
D-1001-5	-2.93881	-59.9707	Ducke	Dist_NDVI	Net	5	1	2019-05-31	2019-05-31 10:32:00	2019-05-31	2019-05-31 10:42:00	10	89	1000	1001.35	0.858177	-0.728975	14.7246	1050.09	1632.76	-0.715838	-0.725985	-0.727664	-0.700054	-0.69271	-0.689702	33441	25.7	100	89	90	1	1	1	1	1	11	2	70	20	0	0	0	10	155	3.7	3	3	0
D-501-2	-2.92491	-59.9729	Ducke	Dist_NDVI	Net	5	1	2019-05-31	2019-05-31 09:00:00	2019-05-31	2019-05-31 09:10:00	10	126	500	507.773	0.871902	-0.698898	17.109	540.209	1227.83	-0.673135	-0.69734	-0.702154	-0.697192	-0.689086	-0.661582	4BDA34	25.1	99.4	86	60	1	2	1	1	1.25	7	4	50	40	0	0	0	10	233	4.5	2	2	0
D-503-5	-2.92284	-59.9738	Ducke	Dist_NDVI	Net	5	1	2019-05-31	2019-05-31 08:35:00	2019-05-31	2019-05-31 08:45:00	10	118	500	499.937	0.884677	-0.709573	2.84365	531.295	1037.12	-0.681722	-0.70555	-0.708145	-0.690415	-0.685099	-0.650846	4BD5D4	24.6	100	89	80	3	1	1	1	1.5	1	3	100	0	0	0	0	0	136	0.9	2	2	0
D-1001-9	-2.99745	-59.9402	Ducke	Dist_NDVI	Net	6	1	2019-06-03	2019-06-03 10:16:00	2019-06-03	2019-06-03 10:26:00	10	78	1000	1016.29	0.851445	-0.716716	13.4505	1033.34	1137.41	-0.694848	-0.717258	-0.713375	-0.693774	-0.686972	-0.604409	33441	26.7	96.2	93	95	1	1	1	1	1	7	2	75	25	0	0	0	0	155	25.5	4	4	0
D-1002-9	-2.99743	-59.9396	Ducke	Dist_NDVI	Net	6	1	2019-06-03	2019-06-03 10:40:00	2019-06-03	2019-06-03 10:56:00	16	76	1000	1019.72	0.868774	-0.741664	16.9038	1036.09	1126.16	-0.71552	-0.721671	-0.708349	-0.691277	-0.687784	-0.60443	4BDA34	26.1	95	93	95	1	1	1	1	1	5	4	50	50	0	0	0	0	79	4.7	1	1	0
D-2002-4	-2.97719	-59.9536	Ducke	Dist_NDVI	Net	6	1	2019-06-03	2019-06-03 13:10:00	2019-06-03	2019-06-03 13:20:00	10	65	2000	2018.36	0.862475	-0.715799	13.4903	696.226	2078.97	-0.68405	-0.7062	-0.696174	-0.688295	-0.689056	-0.689777	4BE456	27.1	96.7	93	95	1	1	1	1	1	5	4	75	25	0	0	0	0	346	2.1	3	3	0
D-2002-9	-2.98718	-59.9499	Ducke	Dist_NDVI	Net	6	1	2019-06-03	2019-06-03 12:08:00	2019-06-03	2019-06-03 12:18:00	10	73	2000	2005.09	0.862906	-0.669954	13.8336	455.934	2350.1	-0.634938	-0.663872	-0.65815	-0.68073	-0.679445	-0.688586	4BD5D4	27.6	97.4	70	80	4	3	4	2	3.25	1	1	75	25	0	0	0	0	279	3.6	4	4	0
D-0-100	-3.00362	-59.9702	Ducke	Dist	Net	6	1	2019-06-06	2019-06-06 09:26:00	2019-06-06	2019-06-06 09:34:00	8	68	0	21.4956	0.879493	-0.704637	7.52395	67.518	89.996	-0.510613	-0.645883	-0.581577	-0.32392	-0.340879	-0.320432	33441	27.2	93.1	90	85	3	2	2	3	2.5	1	0	80	20	0	0	0	0	329	4	2	2	0
D-0-117	-3.00534	-59.9263	Ducke	Dist	Net	6	1	2019-06-06	2019-06-06 12:00:00	2019-06-06	2019-06-06 12:10:00	10	105	0	10.3215	0.620059	-0.507512	10.0388	22.4417	127.53	-0.241667	-0.478242	-0.523488	-0.494062	-0.560975	-0.510466	4FB41	31.5	93.2	92	80	4	3	2	1	2.5	16	1	90	0	0	0	0	10	183	10	11	9	2
D-0-136	-3.00642	-59.9321	Ducke	Dist	Net	6	1	2019-06-06	2019-06-06 11:36:00	2019-06-06	2019-06-06 11:46:00	10	103	0	8.05578	0.364222	-0.184004	23.3012	10.9131	23.8668	-0.0414414	-0.244507	-0.423206	-0.511321	-0.486326	-0.456252	5035BF	28.6	82.8	86	90	1	1	1	1	1	2	0	0	90	0	0	0	10	24	2	1	0	1
D-0-144	-3.00682	-59.9642	Ducke	Dist	Net	6	1	2019-06-06	2019-06-06 10:12:00	2019-06-06	2019-06-06 10:22:00	10	75	0	6	0.447782	-0.27155	20.5964	10.3912	124.031	-0.27155	-0.489608	-0.534309	-0.406001	-0.370736	-0.3126	5030A1			91	75	2	1	1	2	1.5	1	1	70	20	0	0	0	10	156	5	8	5	3
D-0-155	-3.00735	-59.9387	Ducke	Dist	Net	6	1	2019-06-06	2019-06-06 11:03:00	2019-06-06	2019-06-06 11:13:00	10	113	0	0.434196	0.686287	-0.58111	14.7357	30.6486	31.1971	-0.00736114	-0.461645	-0.381448	-0.413064	-0.422994	-0.413316	4BDA34	24.1	97.3	92	85	3	3	2	3	2.75	3	1	70	20	0	0	0	10	170	13	8	0	8
D-0-134	-3.00642	-59.962	Ducke	Dist	Net	6	1	2019-06-10	2019-06-10 13:15:00	2019-06-10	2019-06-10 13:25:00	10	82	0	1.22038	0.746441	-0.576317	13.1253	17.4806	32.0266	-0.0329357	-0.372125	-0.371606	-0.419686	-0.445583	-0.343797	4BDA34	27.6	88.9	89	75	3	3	2	3	2.75	4	1	30	70	0	0	0	0	146	8	8	3	5
D-0-138	-3.00669	-59.9676	Ducke	Dist	Net	6	1	2019-06-10	2019-06-10 12:26:00	2019-06-10	2019-06-10 12:36:00	10	64	0	3.08737	0.824254	-0.636364	11.0846	19.191	182.426	-0.281317	-0.486621	-0.482907	-0.388748	-0.286224	-0.2887	4BE456	29.6	89.1	93	75	3	3	2	2	2.5	5	2	80	0	0	0	0	20	203	8	5	5	0
D-501-1	-2.92345	-59.9691	Ducke	Dist_NDVI	Net	6	1	2019-06-10	2019-06-10 10:23:00	2019-06-10	2019-06-10 10:33:00	10	115	500	492.804	0.858996	-0.661558	14.2238	523.461	1370.37	-0.61107	-0.6593	-0.657238	-0.689042	-0.687178	-0.658736	503A1	28.1	89.4	91	80	3	3	3	3	3	4	2	90	0	0	0	0	10	181	6	4	4	0
D-502-3	-2.92377	-59.9666	Ducke	Dist_NDVI	Net	6	1	2019-06-10	2019-06-10 09:26:00	2019-06-10	2019-06-10 09:36:00	10	65	500	474.907	0.85123	-0.701804	13.8648	525.114	1405.18	-0.683974	-0.696145	-0.696215	-0.690988	-0.690894	-0.662794	4BD136	28.1	85.3	91	85	2	3	3	3	2.75	6	1	70	0	0	0	0	30	187	6	1	1	0
D-2001-6	-2.98445	-59.9103	Ducke	Dist_NDVI	Net	6	1	2019-06-13	2019-06-13 13:59:00	2019-06-13	2019-06-13 14:09:00	10	112	2000	1989.64	0.851537	-0.670136	3.64224	2039.57	2377.15	-0.664487	-0.688265	-0.694731	-0.688689	-0.700593	-0.695833	33441	29.7	89.1	89	85	1	1	2	2	1.5	18	4	30	60	10	0	0	0	101	6.7	1	1	0
D-502-7	-2.99568	-59.8908	Ducke	Dist_NDVI	Net	6	2	2019-06-13	2019-06-13 11:20:00	2019-06-13	2019-06-13 11:30:00	10	105	500	499.143	0.862368	-0.718975	14.1385	535.136	1117.68	-0.692162	-0.711329	-0.712203	-0.699084	-0.684203	-0.655166	4BE456	27.6	88.9	88	85	1	2	1	1	1.25	13	4	60	30	0	0	0	10	317	0.7	4	3	1
D-1001-10	-2.99378	-59.9609	Ducke	Dist_NDVI	Net	11	1	2019-11-21	10:44:00	2019-11-21	10:54:00	10	66	1000	1013.6	0.851801	-0.698995	12.0048	890.135	1060.42	-0.668074	-0.695014	-0.687185	-0.686652	-0.687585	-0.587872	4BE456			93.24	90	2	1	1	2	1.5	7	1	100	0	0	0	0	0	195	10.2	2	2	0
D-1001-14	-2.99651	-59.9606	Ducke	Dist_NDVI	Net	11	1	2019-11-21	11:37:00	2019-11-21	11:47:00	10	75	1000	1008.9	0.851007	-0.694614	10.3086	1030.73	1058.15	-0.676582	-0.688021	-0.688468	-0.689118	-0.690478	-0.546969	5036B7	28.1	93.4	87.78	90	2	1	1	1	1.25	7	3	100	0	0	0	0	0	228	4.6	7	7	0
D-501-13	-3.00166	-59.9601	Ducke	Dist_NDVI	Net	11	1	2019-11-21	12:53:00	2019-11-21	13:03:00	10	72	500	484.188	0.853856	-0.710112	7.83774	496.537	543.555	-0.670437	-0.705724	-0.700145	-0.68992	-0.625273	-0.446904	33441	28.2	93.7	90.38	95	2	1	2	2	1.75	5	1	100	0	0	0	0	0	75	2.2	6	6	0
D-502-22	-2.99516	-59.9657	Ducke	Dist_NDVI	Net	11	1	2019-11-21	09:38:00	2019-11-21	09:48:00	10	68	500	481.275	0.859794	-0.703725	12.3277	492.034	521.406	-0.694279	-0.709543	-0.70704	-0.690477	-0.566981	-0.512923	4BE52			94.28	95	1	1	1	2	1.25	3	0	100	0	0	0	0	0	105	4	3	3	0
D-1003-19	-2.95368	-59.9661	Ducke	Dist_NDVI	Net	11	1	2019-11-26	10:07:00	2019-11-26	10:18:00	11	58	1000	1015.82	0.874117	-0.718318	14.256	1019.98	1244.6	-0.67744	-0.715793	-0.707632	-0.697857	-0.694593	-0.682803	33441	30.7	91.9	87.26	60	4	4	4	4	4	0	3	100	0	0	0	0	0	168	2.8	2	2	0
D-2002-14	-2.94503	-59.9594	Ducke	Dist_NDVI	Net	11	1	2019-11-26	12:36:00	2019-11-26	12:45:00	9	74	2000	1999.77	0.866868	-0.723333	10.0814	2023.1	2236.88	-0.68172	-0.708948	-0.706616	-0.704307	-0.699868	-0.696148	5036B7	28.6	94	93.24	80	1	1	1	1	1	10	4	100	0	0	0	0	0	67	3.7	1	1	0
D-2003-17	-2.94177	-59.9607	Ducke	Dist_NDVI	Net	11	1	2019-11-26	13:53:00	2019-11-26	14:02:00	9	74	2000	2005	0.874633	-0.712173	11.8607	2041.48	2308.51	-0.643343	-0.695726	-0.690516	-0.702972	-0.70035	-0.695952	4BE456			94	90	2	3	3	3	2.75	0	4	60	40	0	0	0	0	76	0.4	1	1	0
D-501-23	-2.93355	-59.9717	Ducke	Dist_NDVI	Net	11	1	2019-11-26	08:35:00	2019-11-26	08:45:00	10	97	500	473.889	0.868217	-0.699586	14.9676	515.959	1737.49	-0.68392	-0.692953	-0.684147	-0.688509	-0.694699	-0.689775	4BD1DB	27.1	100	93.5	85	2	2	2	2	2	7	4	50	30	0	0	0	20	26	6.5	0	0	0
D-502-14	-2.95389	-59.9707	Ducke	Dist_NDVI	Net	11	1	2019-11-26	11:19:00	2019-11-26	11:27:00	8	98	500	476.63	0.865713	-0.647536	18.0007	517.651	732.213	-0.631524	-0.662574	-0.677912	-0.695795	-0.683359	-0.661176				82.84	25	2	1	4	4	2.75	10	4	80	0	0	0	0	20	308	11.2	3	3	0
D-1002-13	-2.93062	-59.9518	Ducke	Dist_NDVI	Net	12	1	2019-12-03	13:22:00	2019-12-03	13:32:00	10	97	1000	998.893	0.862869	-0.673377	8.83644	1015.69	1080.08	-0.622293	-0.668954	-0.672019	-0.69264	-0.699073	-0.690383	5036B7	34.6	68.3	90.64	60	2	2	2	2	2	12	1	90	0	0	0	0	10	289	2	0	0	0
D-501-16	-2.93841	-59.9766	Ducke	Dist_NDVI	Net	12	1	2019-12-03	09:32:00	2019-12-03	09:42:00	10	103	500	513.387	0.871835	-0.675694	16.8768	535.803	1009.2	-0.669782	-0.686368	-0.688507	-0.688857	-0.691476	-0.679086	33441	28.1	85.7	91.68	80	1	2	1	2	1.5	16	1	90	0	0	0	0	10	25	9	0	0	0
D-502-11	-2.92591	-59.9532	Ducke	Dist_NDVI	Net	12	1	2019-12-03	12:18:00	2019-12-03	12:28:00	10	117	500	544.55	0.867993	-0.70608	19.1505	520.144	609.008	-0.692165	-0.705513	-0.705117	-0.694905	-0.685283	-0.679346	B2841			92.46	70	2	3	2	3	2.5	9	2	80	0	0	0	0	20	30	5	0	0	0
D-503-16	-2.9256	-59.9575	Ducke	Dist_NDVI	Net	12	1	2019-12-03	10:40:00	2019-12-03	10:50:00	10	112	500	531.718	0.854734	-0.705722	17.1042	548.463	899.325	-0.679551	-0.697642	-0.690185	-0.700202	-0.684572	-0.675928	D5D41	28.6	100	91.42	80	3	2	2	2	2.25	7	0	80	0	0	10	0	10	278	4	0	0	0
D-501-23	-2.93355	-59.9717	Ducke	Dist_NDVI	Net	12	2	2019-12-03	10:22:00	2019-12-03	10:32:00	10	97	500	473.889	0.868217	-0.699586	14.9676	515.959	1737.49	-0.68392	-0.692953	-0.684147	-0.688509	-0.694699	-0.689775	4BD136	28.1	85.7	89.6	75	2	2	2	1	1.75	6	2	70	20	0	0	0	10	43	4	0	0	0
D-0-133	-3.00583	-59.9691	Ducke	Dist	Net	12	1	2019-12-05	11:16:00	2019-12-05	11:26:00	10	81	0	9.31405	0.804337	-0.678238	7.05467	25.8684	55.575	-0.110715	-0.54232	-0.380351	-0.346585	-0.283085	-0.292421	33441	24.2	99.2	91.16	85	2	2	2	2	2	2	2	80	0	0	0	0	20	121	9	1	0	1
D-0-151	-3.00743	-59.9639	Ducke	Dist	Net	12	1	2019-12-05	12:02:00	2019-12-05	12:12:00	10	72	0	10.0012	0.727157	-0.549133	4.63903	26.119	56.0614	-0.111166	-0.351434	-0.295838	-0.349611	-0.364927	-0.305317	4BD1DB			93.5	80	1	1	1	1	1	1	2	80	0	0	0	0	20	252	9	5	1	4
D-2-51	-2.91819	-59.9736	Ducke	Dist_NDVI	Net	12	1	2019-12-05	09:06:00	2019-12-05	09:12:00	6	93	0	7.19426	0.86451	-0.61187	12.1383	30.5954	781.743	-0.456247	-0.609067	-0.617134	-0.678848	-0.645202	-0.634787	D5D41	29.1	100	84.4	60	1	1	2	2	1.5	1	0	0	0	0	100	0	0	122	3	1	1	0
D-2-59	-2.92405	-59.9895	Ducke	Dist_NDVI	Net	12	1	2019-12-05	09:54:00	2019-12-05	10:06:00	12	61	0	6.89576	0.859528	-0.598778	7.2032	22.9356	79.0735	-0.129721	-0.451125	-0.481909	-0.636574	-0.627777	-0.628371	4BD136	28.6	88.3	91.94	85	2	2	3	2	2.25	2	0	80	0	0	0	0	20	168	2	1	1	0
D-3-47	-2.92677	-59.9959	Ducke	Dist_NDVI	Net	12	1	2019-12-05	10:23:00	2019-12-05	10:33:00	10	87	0	14.6942	0.694371	-0.663543	6.37288	98.2217	126.59	-0.625378	-0.66123	-0.675809	-0.585215	-0.606893	-0.618041	5036B7	29.6	71.6	90.64	80	2	2	2	3	2.25	0	0	20	0	0	0	0	80	56	3	0	0	0
D-1001-17	-2.9215	-59.8978	Ducke	Dist_NDVI	Net	12	1	2019-12-17	10:30:00	2019-12-17	10:40:00	10	65	1000	990.316	0.843265	-0.595779	8.2544	961.056	1252.27	-0.581628	-0.615526	-0.651031	-0.677335	-0.683286	-0.659837	33441	25.7	97.7	95.84	95	1	2	1	2	1.5	6	3	75	25	0	0	0	0	356	38.1	2	2	0
D-2003-13	-2.92986	-59.9169	Ducke	Dist_NDVI	Net	12	1	2019-12-17	11:58:00	2019-12-17	12:08:00	10	118	2000	1999.69	0.887389	-0.696609	12.1895	565.881	2656.88	-0.684639	-0.703857	-0.709816	-0.692072	-0.68908	-0.696798	D5D41	29.1	100	95.58	95	1	1	2	1	1.25	5	3	100	0	0	0	0	0	56	1.9	1	1	0
D-2003-16	-2.92925	-59.918	Ducke	Dist_NDVI	Net	12	1	2019-12-17	12:24:00	2019-12-17	12:36:00	12	116	2000	1994.85	0.879988	-0.695444	6.09825	684.661	2541.83	-0.684211	-0.697429	-0.696673	-0.695234	-0.686016	-0.697307	4BD1DB			94.8	95	2	1	2	4	2.25	7	3	100	0	0	0	0	0	357	0.8	0	0	0
D-503-12	-2.91687	-59.8991	Ducke	Dist_NDVI	Net	12	1	2019-12-17	09:46:00	2019-12-17	09:56:00	10	87	500	511.517	0.880607	-0.727142	16.3102	440.171	993.202	-0.69327	-0.722962	-0.719073	-0.700693	-0.677761	-0.639029	5036B7	25.1	93.7	94.28	95	4	1	1	2	2	8	0	90	0	0	0	0	10	139	6.2	0	0	0
D-0-93	-2.99905	-59.97	Ducke	Dist	Net	12	1	2019-12-19	12:01:00	2019-12-19	12:11:00	10	79	0	0.1404	0.8751	-0.694702	14.5828	16.7658	46.363	-0.100678	-0.368436	-0.333889	-0.38691	-0.427306	-0.394574	5036B7	27.1	90.3	94.28	85	2	2	2	1	1.75	2	2	100	0	0	0	0	0	74	10	6	5	1
D-1-46	-2.92584	-59.9968	Ducke	Dist_NDVI	Net	12	1	2019-12-19	10:54:00	2019-12-19	11:04:00	10	87	0	2.07101	0.781015	-0.590985	13.8162	19.3719	41.1546	0.0576427	-0.382772	-0.409749	-0.585315	-0.59898	-0.617266	4BD136	30.6	77.8	90.64	80	2	2	2	2	2	0	0	10	0	0	80	0	10	16	1	2	2	0
D-1-54	-2.92487	-59.9914	Ducke	Dist_NDVI	Net	12	1	2019-12-19	09:53:00	2019-12-19	10:03:00	10	63	0	21.2597	0.783133	-0.593547	10.3567	70.986	127.494	-0.493195	-0.621326	-0.616933	-0.635728	-0.616812	-0.620875	D5D41	30.6	89.3	90.38	70	2	3	3	2	2.5	0	0	90	0	0	0	0	10	315	3	0	0	0
D-2-50	-2.91658	-59.9871	Ducke	Dist_NDVI	Net	12	1	2019-12-19	09:02:00	2019-12-19	09:12:00	10	74	0	6.96388	0.780317	-0.590715	12.4734	117.494	398.708	-0.567408	-0.590025	-0.579937	-0.527966	-0.582829	-0.618532	4BD1DB			89.86	85	2	1	1	1	1.25	0	0	80	0	0	0	0	20	329	9	3	3	0
D-1-53	-3.00182	-59.9018	Ducke	Dist_NDVI	Net	1	1	2020-01-07	09:17:00	2020-01-07	09:27:00	10	37	0	10.1278	0.639477	-0.490196	6.33071	35.941	290.932	-0.450658	-0.578913	-0.604208	-0.615304	-0.63241	-0.639568	4BE52E	28.1	87.8	94.8	95	4	4	2	4	3.5	3	2	80	0	0	0	0	20	223	3.2	1	1	0
D-2001-10	-2.98542	-59.916	Ducke	Dist_NDVI	Net	1	1	2020-01-07	12:56:00	2020-01-07	13:06:00	10	87	2000	1992.58	0.843393	-0.691415	14.9766	2030.66	2127.05	-0.691415	-0.704205	-0.703815	-0.694383	-0.694791	-0.697277	5036B7	29.1	84.8	92.72	90	1	2	1	3	1.75	4	2	50	50	0	0	0	0	200	36.2	1	1	0
D-501-11	-2.99708	-59.9031	Ducke	Dist_NDVI	Net	1	1	2020-01-07	10:48:00	2020-01-07	11:48:00	60	71	500	483.795	0.859722	-0.694071	16.5677	527.446	781.412	-0.659674	-0.693308	-0.680902	-0.700023	-0.672587	-0.657572	D5D41	28.1	91.1	94.28	95	1	1	2	1	1.25	5	2	100	0	0	0	0	0	294	30	4	4	0
D-503-10	-2.99746	-59.9047	Ducke	Dist_NDVI	Net	1	1	2020-01-07	10:03:00	2020-01-07	10:13:00	10	50	500	508.246	0.888209	-0.704156	12.2172	543.216	866.591	-0.663488	-0.70723	-0.694443	-0.702323	-0.671647	-0.655602	33441	28.7	82.9	93.24	90	2	2	3	1	2	2	0	90	0	0	0	0	10	126	4.6	2	2	0
D-0-153	-3.00743	-59.9484	Ducke	Dist	Net	1	1	2020-01-09	09:09:00	2020-01-09	09:19:00	10	58	0	2.35408	0.867427	-0.71129	14.5861	70.4364	188.293	-0.533014	-0.645992	-0.652493	-0.495602	-0.424379	-0.396006				89.6	80	1	1	3	1	1.5	0	1	90	0	0	0	0	10	342	4.9	4	4	0
D-1002-12	-2.9965	-59.9485	Ducke	Dist_NDVI	Net	1	1	2020-01-09	11:54:00	2020-01-09	12:04:00	10	117	1000	983.61	0.865285	-0.701283	1.99557	1028.32	1383.64	-0.657163	-0.691887	-0.687343	-0.686869	-0.691414	-0.60974				85.7	75	2	1	1	2	1.5	9	3	100	0	0	0	0	0	33	0.4	2	2	0
D-1002-21	-2.9968	-59.9531	Ducke	Dist_NDVI	Net	1	1	2020-01-09	12:46:00	2020-01-09	12:56:00	10	93	1000	1003.83	0.859128	-0.687023	1.58705	1063.94	1234.18	-0.671167	-0.681421	-0.675992	-0.690646	-0.690112	-0.600417				92.98	90	1	1	1	1	1	8	2	50	50	0	0	0	0	234	15.3	6	6	0
D-501-20	-3.00091	-59.9483	Ducke	Dist_NDVI	Net	1	1	2020-01-09	10:43:00	2020-01-09	10:53:00	10	107	500	511.518	0.859452	-0.654181	9.51817	551.916	895.347	-0.622708	-0.656261	-0.669307	-0.684798	-0.671261	-0.527174				78.68	75	2	1	2	2	1.75	3	1	80	0	0	0	0	20	231	18.2	8	8	0
D-502-19	-3.00266	-59.9456	Ducke	Dist_NDVI	Net	1	1	2020-01-09	09:48:00	2020-01-09	09:58:00	10	71	500	486.858	0.860007	-0.685751	11.2309	553.007	668.721	-0.657658	-0.675598	-0.667064	-0.681594	-0.611378	-0.492866	33441	28.1	85.3	89.34	95	2	1	1	2	1.5	2	4	80	0	0	0	0	20	214	1.9	3	3	0
D-0-129	-3.00611	-59.9586	Ducke	Dist	Net	1	1	2020-01-14	10:32:00	2020-01-14	10:42:00	10	77	0	25.4864	0.49492	-0.275274	40.9569	14.378	51.6261	-0.105452	-0.398051	-0.442741	-0.519543	-0.478296	-0.373529	D5D41	27.6	92	93.5	85	2	3	2	3	2.5	9	3	90	0	0	0	0	10	348	2	7	3	4
D-0-165	-3.00772	-59.9192	Ducke	Dist	Net	1	1	2020-01-14	15:22:00	2020-01-14	15:32:00	10	56	0	33.9957	0.856223	-0.704436	10.9599	50.2382	382.634	-0.662895	-0.703564	-0.677362	-0.58107	-0.559741	-0.528989	33441	27.2	88.2	89.9467	75	2	3	3	3	2.75	3	0	60	0	0	0	20	20	242	11	2	1	1
D-0-166	-3.00739	-59.9657	Ducke	Dist	Net	1	1	2020-01-14	09:42:00	2020-01-14	09:52:00	10	47	0	12.966	0.532051	-0.539167	3.33656	33.1922	111.38	-0.406288	-0.500545	-0.431486	-0.383949	-0.310259	-0.287187	501342	28.1	85.3	87.26	90	2	3	3	3	2.75	0	0	0	0	0	100	0	0	276	5	1	0	1
D-3-9	-3.00205	-59.8957	Ducke	Dist_NDVI	Net	1	1	2020-01-14	13:02:00	2020-01-14	13:12:00	10	69	0	11.3355	0.685084	-0.62586	4.65634	272.412	306.145	-0.521235	-0.6209	-0.664919	-0.668415	-0.629779	-0.633608	5036B7	26.6	73.5	92.2	80	3	3	2	2	2.5	1	0	80	0	0	0	0	20	258	2	0	0	0
D-1001-18	-2.95487	-59.9661	Ducke	Dist_NDVI	Net	1	1	2020-01-16	12:41:00	2020-01-16	12:51:00	10	57	1000	1015.11	0.848092	-0.700092	12.6355	1002.85	1243.09	-0.683236	-0.697772	-0.698152	-0.696233	-0.694999	-0.68163	D5D41	27.1	99.8	92.98	78	2	1	3	3	2.25	0	4	90	0	0	0	0	10	161	4	4	4	0
D-2002-12	-2.9494	-59.9578	Ducke	Dist_NDVI	Net	1	1	2020-01-16	11:10:00	2020-01-16	11:20:00	10	57	2000	1986.5	0.862839	-0.703863	2.55848	2007.61	2225.87	-0.680767	-0.705585	-0.70442	-0.699471	-0.697243	-0.696186	5036B7	26.1	94.8	91.94	85	1	1	1	2	1.25	9	8	60	20	0	0	0	20	101	6.4	0	0	0
D-2002-16	-2.94686	-59.9584	Ducke	Dist_NDVI	Net	1	1	2020-01-16	09:51:00	2020-01-16	10:01:00	10	67	2000	2007.51	0.85897	-0.708051	11.294	2030.03	2247.35	-0.706809	-0.717047	-0.71891	-0.703636	-0.699095	-0.69595	33441	26.7	90.9	90.9	80	1	1	1	1	1	15	5	90	0	0	0	0	10	33	19.7	3	3	0
D-2003-14	-2.94768	-59.9584	Ducke	Dist_NDVI	Net	1	1	2020-01-16	10:23:00	2020-01-16	10:33:00	10	70	2000	1983.91	0.879859	-0.721572	8.13671	2006.03	2224.07	-0.704473	-0.717891	-0.716095	-0.70226	-0.698645	-0.696017	4BE52	26.6	94.3	91.42	85	2	2	1	1	1.5	19	6	100	0	0	0	0	0	122	25.7	0	0	0
D-501-25	-2.9558	-59.9705	Ducke	Dist_NDVI	Net	1	1	2020-01-16	13:22:00	2020-01-16	13:32:00	10	54	500	511.155	0.856162	-0.674142	13.5376	508.06	764.362	-0.665171	-0.684154	-0.688279	-0.693241	-0.680863	-0.654445	501342	26.6	92.8	91.94	75	1	1	2	2	1.5	5	3	90	0	0	0	0	10	155	2	1	1	0
D-502-18	-2.918	-59.8934	Ducke	Dist_NDVI	Net	1	1	2020-01-21	10:45:00	2020-01-21	10:55:00	10	81	500	505.192	0.865129	-0.66964	7.52755	503.919	664.734	-0.631402	-0.656577	-0.670591	-0.677944	-0.672295	-0.641544	33441	25.1	94.1	91.94	70	3	2	2	3	2.5	7	3	80	0	0	0	0	20	245	4	1	1	0
D-503-17	-2.91853	-59.8928	Ducke	Dist_NDVI	Net	1	1	2020-01-21	11:25:00	2020-01-21	11:35:00	10	79	500	490.454	0.874393	-0.631347	14.1499	512.406	692.399	-0.593173	-0.651591	-0.642346	-0.680388	-0.674454	-0.642695	5036B7	27.1	89.8	90.64	80	3	3	3	3	3	4	3	90	0	0	0	0	10	168	5	3	3	0
D-503-19	-2.9196	-59.8915	Ducke	Dist_NDVI	Net	1	1	2020-01-21	12:26:00	2020-01-21	12:36:00	10	103	500	490.661	0.849711	-0.642991	15.6647	510.305	777.817	-0.642991	-0.671964	-0.679495	-0.688896	-0.675307	-0.646062	33441	26.7	95.2	92.72	80	2	2	1	1	1.5	5	1	90	0	0	0	0	10	232	2	4	4	0
D-1-47	-2.91465	-59.9929	Ducke	Dist_NDVI	Net	1	1	2020-01-23	13:08:00	2020-01-23	13:18:00	10	58	0	20.4887	0.795887	-0.475755	15.7838	16.9225	58.4307	-0.237264	-0.405387	-0.381286	-0.558329	-0.58055	-0.624429	501342	30.1	80.7	88.04	80	2	2	2	2	2	5	1	90	0	0	0	0	10	348	6	0	0	0
D-3-45	-2.92025	-59.8867	Ducke	Dist_NDVI	Net	1	1	2020-01-23	10:22:00	2020-01-23	10:32:00	10	71	0	23.204	0.771884	-0.700247	10.5328	52.8366	503.203	-0.598642	-0.675277	-0.634007	-0.688151	-0.678125	-0.653108	4BE52	31.6	76.3	91.94	60	3	3	2	1	2.25	0	0	80	0	0	0	0	20	123	4	0	0	0
D-3-46	-2.92133	-59.9851	Ducke	Dist_NDVI	Net	1	1	2020-01-23	12:33:00	2020-01-23	12:43:00	10	89	0	8.98369	0.699493	-0.643181	10.1473	176.976	364.803	-0.619003	-0.658957	-0.65699	-0.634602	-0.619852	-0.628812	5036B7	31.1	83.4	92.72	85	3	3	2	1	2.25	0	1	90	0	0	0	0	10	64	14	1	1	0
D-3-48	-2.93465	-59.8837	Ducke	Dist_NDVI	Net	1	1	2020-01-23	11:02:00	2020-01-23	11:12:00	10	87	0	3.38147	0.706725	-0.557302	13.3798	448.054	1179.15	-0.488601	-0.633074	-0.664484	-0.692022	-0.67944	-0.65412	D5D41	26.6	100	93.76	65	2	3	3	2	2.5	1	0	90	0	0	0	0	10	352	3	7	7	0
D-3-50	-2.91019	-59.9083	Ducke	Dist_NDVI	Net	1	1	2020-01-23	09:23:00	2020-01-23	09:33:00	10	74	0	9.89487	0.881773	-0.504189	4.8336	26.0324	595.491	-0.261723	-0.517327	-0.582067	-0.65088	-0.635521	-0.637689	33441	28.2	88.3	92.2	85	3	2	2	2	2.25	2	2	80	0	0	0	0	20	217	3	0	0	0
D-1003-10	-2.92806	-59.8942	Ducke	Dist_NDVI	Net	1	1	2020-01-28	11:05:00	2020-01-28	11:15:00	10	84	1000	1013.88	0.880576	-0.546531	7.89451	1033.64	1482.42	-0.546531	-0.567521	-0.581828	-0.64901	-0.673531	-0.681975	D5D41	25.1	100	96.88	95	1	1	1	1	1	9	4	40	30	0	0	0	30	281	25.6	101	101	0
D-1003-14	-2.93252	-59.8936	Ducke	Dist_NDVI	Net	1	1	2020-01-28	12:50:00	2020-01-28	13:00:00	10	111	1000	977	0.886627	-0.680152	19.142	1179.63	1719.17	-0.66765	-0.696038	-0.685365	-0.674234	-0.674791	-0.672823	501342	26.1	91.8								6	4	40	40				20			52	52	0
D-1003-15	-2.93162	-59.8937	Ducke	Dist_NDVI	Net	1	1	2020-01-28	12:20:00	2020-01-28	12:30:00	10	110	1000	1009.14	0.863607	-0.633741	5.43961	1131.25	1659.5	-0.592252	-0.645147	-0.661079	-0.669281	-0.673986	-0.675815	5036B7	25.6	94.7	91.16	90	2	2	2	2	2	7	1	80	0	0	0	0	20	22	6.4	64	64	0
D-2003-19	-2.93196	-59.904	Ducke	Dist_NDVI	Net	1	1	2020-01-28	15:01:00	2020-01-28	15:11:00	10	75	2000	1971.12	0.87739	-0.718526	10.5752	968.675	2598.58	-0.699318	-0.711673	-0.712666	-0.688376	-0.679644	-0.690828	33441	26.2	98.3	95.06	95	1	1	1	2	1.25	8	2	50	50	0	0	0	0	195	44.7	44	44	0
D-1002-14	-2.93022	-59.9527	Ducke	Dist_NDVI	Net	2	1	2020-02-04	10:17:00	2020-02-04	10:27:00	10	86	1000	961.97	0.875281	-0.720607	16.5481	977.065	1049.9	-0.661458	-0.690744	-0.685659	-0.69525	-0.698241	-0.689649	4BE52	27.1	90.2	90.9	90	1	1	1	1	1	6	1	50	50	0	0	0	0	146	2.8	5	5	0
D-2002-11	-2.93975	-59.9538	Ducke	Dist_NDVI	Net	2	1	2020-02-04	12:18:00	2020-02-04	12:28:00	10	79	2000	2023.49	0.85994	-0.701456	14.438	2039.63	2111.36	-0.697588	-0.706523	-0.712648	-0.696987	-0.698628	-0.696262	501342	29.1	81.1	92.2	90	2	3	2	1	2	13	3	90	0	0	0	0	10	303	8.4	3	3	0
D-2002-13	-2.9409	-59.9601	Ducke	Dist_NDVI	Net	2	1	2020-02-04	13:54:00	2020-02-04	14:04:00	10	93	2000	1989.58	0.863241	-0.653304	9.58034	2008.81	2420.92	-0.637172	-0.678416	-0.698882	-0.702954	-0.700161	-0.695779	5036B7	30.1	77.8	95.06	95	1	1	1	2	1.25	14	2	90	0	10	0	0	0	260	17.7	2	2	0
D-2003-15	-2.94038	-59.9566	Ducke	Dist_NDVI	Net	2	1	2020-02-04	13:03:00	2020-02-04	13:13:00	10	89	2000	2003.4	0.869495	-0.687612	7.28917	2025	2246.11	-0.64791	-0.68401	-0.678875	-0.704188	-0.699578	-0.696648	33441	28.7	90	93.5	95	2	2	2	3	2.25	6	0	100	0	0	0	0	0	210	3.2	3	3	0
D-2003-20	-2.93945	-59.9514	Ducke	Dist_NDVI	Net	2	1	2020-02-04	11:37:00	2020-02-04	11:47:00	10	81	2000	1975.14	0.871978	-0.674618	13.1847	1993.16	2054.01	-0.645098	-0.669861	-0.675709	-0.69525	-0.697081	-0.69485	D5D41	28.1	99.9	90.12	80	2	2	1	2	1.75	5	2	100	0	0	0	0	0	203	31.1	1	1	0
D-0-115	-3.00536	-59.9688	Ducke	Dist	Net	2	1	2020-02-06	10:01:00	2020-02-06	10:11:00	10	76	0	2.6524	0.547675	-0.496477	13.7649	29.783	58.1772	-0.229259	-0.593895	-0.49838	-0.379052	-0.305875	-0.30341	5036B7	27.6	87.8	88.04	80	2	3	2	2	2.25	1	1	90	0	0	0	0	10	170	2	7	6	1
D-0-126	-3.00557	-59.9281	Ducke	Dist	Net	2	1	2020-02-06	10:01:00	2020-02-06	10:11:00	10	105	0	5.2442	0.528313	-0.308059	19.7253	11.5805	40.9772	0.0575852	-0.388657	-0.396834	-0.483496	-0.548625	-0.495364	501342	27.1	90.3	82.58	85	1	1	1	1	1	0	2	70	0	0	0	0	30	260	2	3	2	1
D-0-174	-3.00905	-59.9495	Ducke	Dist	Net	2	1	2020-02-06	10:36:00	2020-02-06	10:46:00	10	69	0	6.22948	0.797419	-0.596026	12.539	24.3183	55.989	-0.22011	-0.50232	-0.417207	-0.361271	-0.351204	-0.353939	33441	26.7	96.2	91.68	85	2	2	2	2	2	5	3	80	0	0	0	0	20	195	6	4	1	3
D-0-94	-2.99937	-59.97	Ducke	Dist	Net	2	1	2020-02-06	09:32:00	2020-02-06	09:42:00	10	81	0	8.851	0.438806	-0.113474	24.924	12.2317	21.3009	0.12411	-0.240053	-0.197719	-0.390618	-0.420097	-0.388605	D5D41	25.6	100	90.38	80	2	2	2	1	1.75	1	1	100	0	0	0	0	0	121	8	3	2	1
D-1002-11	-2.98778	-59.8852	Ducke	Dist_NDVI	Net	2	1	2020-02-11	13:30:00	2020-02-11	13:40:00	10	57	1000	1005.93	0.866302	-0.666439	14.1543	1084.22	1499.99	-0.660406	-0.688163	-0.69551	-0.698541	-0.700797	-0.670255	501342	28.6	99.4	94.54	95	1	1	1	1	1	5	4	90	0	0	0	0	10	282	19.7	0	0	0
D-1002-16	-2.99031	-59.8856	Ducke	Dist_NDVI	Net	2	1	2020-02-11	12:44:00	2020-02-11	12:54:00	10	73	1000	1011.51	0.866158	-0.724892	12.8104	1032.36	1542.16	-0.706512	-0.718306	-0.709578	-0.700322	-0.700254	-0.666016	5036B7	26.6	96.8	88.04	85	2	1	1	3	1.75	4	2	50	25	0	0	0	25	4	8.1	0	0	0
D-502-17	-2.98867	-59.8806	Ducke	Dist_NDVI	Net	2	1	2020-02-11	11:37:00	2020-02-11	11:47:00	10	59	500	504.363	0.86161	-0.684892	9.6468	564.619	1065.16	-0.6793	-0.695769	-0.6972	-0.692163	-0.690663	-0.657206	4BD136			91.42	90	1	1	2	1	1.25	7	3	50	40	0	0	0	10	218	4.2	2	2	0
D-501-17	-2.99069	-59.8804	Ducke	Dist_NDVI	Net	2	1	2020-02-12	09:58:00	2020-02-12	10:08:00	10	77	500	484.878	0.855932	-0.716943	7.13243	510.228	1020.2	-0.69896	-0.715125	-0.710511	-0.692706	-0.684231	-0.652791	D5D41	25.1	100	91.94	90	2	1	2	1	1.5	2	2	90	0	0	0	0	10	26	1.2	2	1	1
D-1001-15	-2.99338	-59.9096	Ducke	Dist_NDVI	Net	2	1	2020-02-13	11:51:00	2020-02-13	12:01:00	10	66	1000	1006.78	0.857332	-0.692005	13.4104	1054.46	1535.11	-0.68938	-0.702961	-0.701068	-0.710814	-0.702672	-0.673927	33441	26.7	100	91.94	90	1	1	1	1	1	6	5	100	0	0	0	0	0	347	255	0	0	0
D-1002-17	-2.99314	-59.9082	Ducke	Dist_NDVI	Net	2	1	2020-02-13	10:26:00	2020-02-13	10:36:00	10	62	1000	1007.28	0.860606	-0.702687	13.6615	1055.55	1480.68	-0.698211	-0.704186	-0.698872	-0.714841	-0.702369	-0.675481	4BE52	27.1	99.9	89.08	80	1	1	1	2	1.25	7	8	80	0	0	0	0	20	355	3.7	0	0	0
D-1002-19	-2.9925	-59.904	Ducke	Dist_NDVI	Net	2	1	2020-02-13	10:25:00	2020-02-13	10:35:00	10	57	1000	1000.42	0.865646	-0.668728	13.0338	1044.16	1254.75	-0.636364	-0.680007	-0.690409	-0.694465	-0.702073	-0.676109	5036B7	26.6	96.3	93.76	80	1	1	1	1	1	1	3	50	50	0	0	0	0	312	18.3	2	2	0
D-1003-17	-2.99395	-59.9122	Ducke	Dist_NDVI	Net	2	1	2020-02-13	12:40:00	2020-02-13	12:50:00	10	93	1000	984.751	0.875938	-0.719632	4.03418	1008.86	1328.97	-0.695244	-0.716316	-0.712803	-0.70565	-0.704573	-0.670417	501342	25.6	97.2	91.16	65	2	1	1	1	1.25	4	5	20	60	0	0	0	20	31	21.2	9	9	0
D-501-21	-3.00251	-59.9376	Ducke	Dist_NDVI	Net	2	1	2020-02-18	10:37:00	2020-02-18	10:47:00	10	79	500	495.014	0.853609	-0.715602	12.9728	508.703	534.752	-0.650525	-0.697541	-0.690557	-0.676235	-0.601888	-0.514065	4BE52	27.6	97.3	92.46	95	2	1	1	2	1.5	5	1	90	0	0	0	0	10	294	5.7	1	1	0
D-501-24	-3.00222	-59.9359	Ducke	Dist_NDVI	Net	2	1	2020-02-18	11:11:00	2020-02-18	11:21:00	10	104	500	499.631	0.833836	-0.6772	7.55299	519.191	542.332	-0.640814	-0.667193	-0.656644	-0.680165	-0.605491	-0.525132	501342	28.6	94.6	83.62	75	4	2	2	1	2.25	4	0	20	70	0	0	0	10	237	10.4	0	0	0
D-502-12	-3.00247	-59.9389	Ducke	Dist_NDVI	Net	2	1	2020-02-18	10:07:00	2020-02-18	10:17:00	10	101	500	484.137	0.878859	-0.755478	13.2639	489.141	568.917	-0.710864	-0.73115	-0.71525	-0.67775	-0.600754	-0.511635	5036B7	27.6	94.4	89.34	85	1	1	3	1	1.5	2	2	60	20	0	0	0	20	194	20.2	0	0	0
D-502-13	-3.0024	-59.9416	Ducke	Dist_NDVI	Net	2	1	2020-02-18	09:28:00	2020-02-18	09:38:00	10	126	500	509.44	0.865973	-0.70297	7.39824	509.836	647.934	-0.665207	-0.685925	-0.678954	-0.686424	-0.597271	-0.506922	4BD1DB			92.72	90	3	2	2	2	2.25	5	3	80	20	0	0	0	0	87	19.7	0	0	0
D-0-114	-3.0048	-59.9191	Ducke	Dist	Net	2	1	2020-02-20	12:06:00	2020-02-20	12:16:00	10	62	0	10.8081	0.775196	-0.620909	3.28186	29.3635	151.582	-0.393254	-0.626987	-0.633777	-0.642612	-0.6039	-0.567403	4BE52	31.1	73.5	88.82	90	1	2	2	2	1.75	0	0	90	0	0	0	0	10	183	5	0	0	0
D-0-118	-3.00514	-59.9253	Ducke	Dist	Net	2	1	2020-02-20	11:11:00	2020-02-20	11:22:00	11	108	0	11.459	0.83548	-0.654308	7.84034	28.4557	52.6395	-0.191804	-0.545778	-0.441558	-0.543978	-0.564022	-0.521408	33441	27.7	92.1	91.42	80	3	1	1	2	1.75	3	1	80	0	0	0	0	20	352	2	12	5	7
D-0-119	-3.00465	-59.9222	Ducke	Dist	Net	2	1	2020-02-20	11:37:00	2020-02-20	11:47:00	10	112	0	2.09949	0.763456	-0.585824	15.0703	27.5368	112.341	-0.268439	-0.551562	-0.600351	-0.621529	-0.580496	-0.550851	5036B7	27.6	90.3	91.94	90	2	2	2	3	2.25	7	2	90	0	0	0	0	10	183	2	8	5	3
D-2-56	-2.92419	-59.997	Ducke	Dist_NDVI	Net	2	1	2020-02-20	09:20:00	2020-02-20	09:30:00	10	87	0	18.0773	0.867743	-0.6853	10.4766	52.2881	201.377	-0.237522	-0.677819	-0.612781	-0.564373	-0.587976	-0.61512	501342	26.1	92.3	87.52	85	2	2	1	2	1.75	1	2	90	0	0	0	0	10	342	5	4	3	1
D-3-51	-2.94257	-59.9845	Ducke	Dist_NDVI	Net	2	1	2020-02-20	10:06:00	2020-02-20	10:16:00	10	48	0	22.5343	0.886331	-0.740535	14.3329	70.7022	128.346	-0.695641	-0.714226	-0.640756	-0.644493	-0.673006	-0.662823				93.76	85	2	2	2	2	2	1	2	100	0	0	0	0	0	86	3	0	0	0
D-0-110	-3.00469	-59.969	Ducke	Dist	Net	2	1	2020-02-27	11:15:00	2020-02-27	11:25:00	10	80	0	15.8592	0.686058	-0.603565	0.89897	30.138	43.1476	-0.0793279	-0.487704	-0.437464	-0.362868	-0.325739	-0.312094	5036B7	28.1	89.9	89.08	80	2	3	3	3	2.75	1	1	70	20	0	0	0	10	94	8	8	5	3
D-0-120	-3.00484	-59.9211	Ducke	Dist	Net	2	1	2020-02-27	12:34:00	2020-02-27	12:44:00	10	88	0	22.4091	0.810963	-0.632428	8.45602	68.4355	210.129	-0.547743	-0.63576	-0.655941	-0.624605	-0.586626	-0.555719	501342	30.6	82.4	88.04	75	2	2	2	2	2	3	3	70	0	0	20	0	10	134	3	4	0	4
D-0-172	-3.00846	-59.922	Ducke	Dist	Net	2	1	2020-02-27	12:01:00	2020-02-27	12:11:00	10	91	0	2.94811	0.732892	-0.461904	24.5685	13.6739	296.66	-0.388305	-0.543529	-0.58931	-0.530321	-0.507823	-0.489422				90.64	80	1	3	3	3	2.5	2	2	90	0	0	0	0	10	36	10	2	2	0
D-0-99	-3.00301	-59.9712	Ducke	Dist	Net	2	1	2020-02-27	10:28:00	2020-02-27	10:38:00	10	76	0	19.0409	0.727414	-0.536596	8.12068	22.6852	35.0859	0.00039232	-0.504371	-0.397778	-0.286696	-0.341846	-0.319215	4BE52	28.6	84.1	92.2	85	1	2	2	3	2	0	1	80	0	0	0	0	20	154	6	11	8	3
D-1-51	-2.91317	-59.9637	Ducke	Dist_NDVI	Net	3	1	2020-03-03	09:55:00	2020-03-03	10:05:00	10	77	0	1.64055	0.811427	-0.60142	16.2338	132.776	259.957	-0.547516	-0.602037	-0.640629	-0.623494	-0.622074	-0.633731	5036B7	29.6	84.3	89.08	80	2	2	2	2	2	1	0	90	0	0	0	0	10	13	2	3	3	0
D-2-58	-2.92204	-59.886	Ducke	Dist_NDVI	Net	3	1	2020-03-03	12:03:00	2020-03-03	12:13:00	10	74	0	39.9891	0.866426	-0.681647	4.47701	86.0575	392.937	-0.650102	-0.682523	-0.648323	-0.674651	-0.682241	-0.661144	33441	29.7	81.9	89.08	80	3	2	3	2	2.5	9	3	80	0	0	0	0	20	119	3	3	3	0
D-3-52	-2.94038	-59.9846	Ducke	Dist_NDVI	Net	3	1	2020-03-03	14:51:00	2020-03-03	15:02:00	11	43	0	16.7869	0.702307	-0.464869	33.8064	13.9521	146.428	-0.213977	-0.483782	-0.561546	-0.667338	-0.67292	-0.666667	503306	31.6	75.4	89.6	80	1	2	2	2	1.75	10	0	80	0	0	0	0	20	106	4	0	0	0
D-3-57	-2.93554	-59.8824	Ducke	Dist_NDVI	Net	3	1	2020-03-03	13:43:00	2020-03-03	13:53:00	10	91	0	5.54497	0.870824	-0.665311	9.07774	296.801	1000.42	-0.609314	-0.663832	-0.67124	-0.689574	-0.669998	-0.653935	501342	36.6	65.8	86.48	90	2	2	2	2	2	1	0	90	0	0	0	0	10	163	7	0	0	0
D-1002-22	-2.93543	-59.9672	Ducke	Dist_NDVI	Net	3	1	2020-03-06	10:52:00	2020-03-06	11:02:00	10	111	1000	1000.68	0.860512	-0.715951	16.2734	1038.9	2101.17	-0.692906	-0.70753	-0.708396	-0.695361	-0.695656	-0.69527	501342	26.1	100	91.42	60	1	1	1	1	1	9	5	100	0	0	0	0	0	148	14.4	2	2	0
D-1003-21	-2.9328	-59.9658	Ducke	Dist_NDVI	Net	3	1	2020-03-06	10:04:00	2020-03-06	10:14:00	10	111	1000	1031.96	0.856826	-0.675582	11.2672	1071.14	2115.23	-0.652174	-0.673961	-0.681328	-0.690491	-0.696628	-0.693978	33441	26.2	100	92.98	90	1	1	1	1	1	7	2	50	40	0	0	0	10	342	16.9	1	1	0
D-503-21	-2.93484	-59.9732	Ducke	Dist_NDVI	Net	3	1	2020-03-06	08:53:00	2020-03-06	09:03:00	10	95	500	484.892	0.858136	-0.670522	11.3968	533.539	1523.37	-0.653934	-0.67319	-0.665425	-0.689511	-0.694244	-0.687505	503306	25.6	100	90.9	75	1	1	1	1	1	9	5	90	0	0	0	0	10	212	5.9	0	0	0
D-503-25	-2.93529	-59.9751	Ducke	Dist_NDVI	Net	3	1	2020-03-06	09:16:00	2020-03-06	09:26:00	10	90	500	489.02	0.861997	-0.669559	4.59635	535.51	1308.53	-0.665245	-0.687173	-0.688067	-0.689926	-0.696399	-0.684783	4BE52	25.6	100	91.94	90	1	1	1	2	1.25	11	4	50	30	0	0	0	20	288	16.4	1	1	0
D-1001-22	-2.99804	-59.9443	Ducke	Dist_NDVI	Net	3	1	2020-03-10	10:17:00	2020-03-10	10:27:00	10	117	1000	1005.64	0.847978	-0.68362	11.6369	1035.87	1179.54	-0.679527	-0.695961	-0.696076	-0.691209	-0.688253	-0.59116	503306	27.6	92.8	82.84	80	2	1	3	4	2.5	7	2	100	0	0	0	0	0	270	3.5	6	6	0
D-2001-13	-2.9878	-59.9446	Ducke	Dist_NDVI	Net	3	1	2020-03-10	11:47:00	2020-03-10	11:57:00	10	76	2000	2020.06	0.849031	-0.673033	4.8113	1043.44	2291.16	-0.651601	-0.678938	-0.692792	-0.695548	-0.69101	-0.68907	4BE52	28.1	90.9	89.34	90	3	1	1	1	1.5	5	2	90	0	0	0	0	10	24	2.4	2	2	0
D-2001-15	-2.98821	-59.9404	Ducke	Dist_NDVI	Net	3	1	2020-03-10	11:13:00	2020-03-10	11:23:00	10	79	2000	2038.1	0.858073	-0.702539	16.4492	1505.94	2145.12	-0.690795	-0.698389	-0.695055	-0.689653	-0.691419	-0.687991	33441	27.7	91.5	81.02	65	1	1	1	1	1	3	1	80	0	0	0	0	20	353	5.7	7	7	0
D-2001-17	-2.98752	-59.9471	Ducke	Dist_NDVI	Net	3	1	2020-03-10	12:14:00	2020-03-10	12:24:00	10	63	2000	1988.63	0.858484	-0.704337	11.2413	758.55	2348.82	-0.672661	-0.687778	-0.687007	-0.691769	-0.683587	-0.688151	501342	27.1	95.4	88.82	85	2	2	2	1	1.75	7	2	70	20	0	0	0	10	331	3.1	10	10	0
D-501-27	-3.00322	-59.945	Ducke	Dist_NDVI	Net	3	1	2020-03-10	09:37:00	2020-03-10	09:47:00	10	111	500	520.232	0.853205	-0.702987	6.49965	567.619	606.176	-0.676525	-0.695814	-0.691294	-0.680584	-0.584885	-0.483138	5036B7	26.1	94.8	91.16	95	2	1	2	2	1.75	9	3	60	20	0	0	0	20	173	17.8	2	2	0
D-0-124	-3.00524	-59.9224	Ducke	Dist	Net	3	1	2020-03-12	11:21:00	2020-03-12	11:31:00	10	100	0	1.4971	0.625626	-0.511578	14.6545	31.4316	59.9255	-0.159266	-0.586804	-0.561734	-0.611887	-0.5681	-0.539066	503306	32.1	70.3	87.52	80	2	3	3	2	2.5	3	2	80	0	0	0	0	20	134	6	9	6	3
D-0-156	-3.00661	-59.9231	Ducke	Dist	Net	3	1	2020-03-12	10:48:00	2020-03-12	10:58:00	10	99	0	31.9546	0.700415	-0.510455	19.8473	21.2886	63.6228	-0.328826	-0.441996	-0.484988	-0.556874	-0.538863	-0.51039	5036B7	35.6	60.7	80.5	85	1	1	1	1	1	0	2	90	0	0	0	0	10	178	4	2	2	0
D-0-178	-3.00996	-59.9573	Ducke	Dist	Net	3	1	2020-03-12		2020-03-12		0	81	0	26.6664	0.825538	-0.657274	18.8464	45.7277	75.0124	-0.154593	-0.60139	-0.473849	-0.27155	-0.310357	-0.299973	501342			89.6	85	2	1	2	2	1.75	0	2	70	10	0	0	0	20	352	11	4	4	0
D-0-98	-3.00239	-59.9711	Ducke	Dist	Net	3	1	2020-03-12	09:32:00	2020-03-12	09:42:00	10	86	0	5.90072	0.287388	-0.171254	23.9536	17.401	42.7997	0.15	-0.219358	-0.276158	-0.319057	-0.358015	-0.330038	4BE52	34.1	64.7	88.82	75	2	3	3	2	2.5	0	0	80	0	0	0	0	20	124	3	3	1	2
D-1-60	-3.00665	-59.9012	Ducke	Dist_NDVI	Net	3	1	2020-03-12	12:00:00	2020-03-12	12:10:00	10	60	0	18.7441	0.612921	-0.257939	34.2572	10.3781	184.949	-0.257939	-0.406545	-0.527604	-0.526807	-0.591563	-0.614648	33441	35.7	59.9	79.2	90	1	1	2	1	1.25	2	0	0	0	0	70	0	30	104	8	0	0	0
D-1001-20	-2.92066	-59.9213	Ducke	Dist_NDVI	Net	3	1	2020-03-17	12:53:00	2020-03-17	13:03:00	10	81	1000	991.59	0.871638	-0.671003	13.7554	706.473	1530.65	-0.640944	-0.662727	-0.667806	-0.700029	-0.694494	-0.683429	33441	27.7	95	91.94	90	1	2	1	2	1.5	5	2	0	0	0	0	0	100	326	7	16	16	0
D-1003-16	-2.92103	-59.9226	Ducke	Dist_NDVI	Net	3	1	2020-03-17	13:20:00	2020-03-17	13:30:00	10	76	1000	953.816	0.871591	-0.720633	9.20772	636.553	1499.07	-0.651913	-0.694434	-0.696849	-0.704389	-0.697076	-0.683239	501342	27.6	96.4	88.82	85	3	1	1	2	1.75	4	3	80	20	0	0	0	0	304	3.1	8	8	0
D-1003-23	-2.92051	-59.9145	Ducke	Dist_NDVI	Net	3	1	2020-03-17	11:50:00	2020-03-17	12:00:00	10	59	1000	974.522	0.872852	-0.679076	5.78005	951.596	1925.84	-0.598265	-0.682489	-0.676719	-0.687984	-0.687302	-0.685018	503306	27.6	94.3	94.28	95	3	1	2	2	2	5	0	25	75	0	0	0	0	4	1.9	13	13	0
D-501-18	-2.9172	-59.9117	Ducke	Dist_NDVI	Net	3	1	2020-03-17	11:06:00	2020-03-17	11:16:00	10	69	500	499.243	0.842169	-0.649682	12.7715	475.821	1454.53	-0.644372	-0.652988	-0.671241	-0.680939	-0.685906	-0.665772	5036B7	27.1	94.8	93.24	95	1	1	2	2	1.5	5	2	25	75	0	0	0	0	259	10.9	8	8	0
D-503-20	-2.918	-59.9049	Ducke	Dist_NDVI	Net	3	1	2020-03-17	10:01:00	2020-03-17	10:11:00	10	74	500	448.976	0.876086	-0.744762	8.85229	494.608	1343.23	-0.699818	-0.723859	-0.713097	-0.703684	-0.683035	-0.652988	4BE52	27.1	94.8	90.38	90	1	2	3	1	1.75	11	1	50	25	0	0	25	0	13	12.7	9	9	0
D-1-56	-2.91567	-59.9694	Ducke	Dist_NDVI	Net	3	1	2020-03-20	12:04:00	2020-03-20	12:14:00	10	60	0	23.1921	0.825788	-0.622113	17.1557	144.076	520.48	-0.469461	-0.627574	-0.657962	-0.657586	-0.632726	-0.630733	4BE52	34.6	65.9	89.6	85	1	2	2	1	1.5	2	0	0	0	0	80	0	20	34	4	0	0	0
D-1-57	-2.91193	-59.9036	Ducke	Dist_NDVI	Net	3	1	2020-03-20	11:02:00	2020-03-20	11:12:00	10	100	0	24.8702	0.591984	-0.357285	20.5388	14.5302	692.945	-0.110348	-0.39088	-0.507367	-0.63841	-0.660244	-0.631324	33441	33.2	99.7	69.84	90	1	1	1	1	1	0	0	0	0	0	70	0	30	112	9	0	0	0
D-1-58	-2.90885	-59.8912	Ducke	Dist_NDVI	Net	3	1	2020-03-20	09:50:00	2020-03-20	10:00:00	10	62	0	12	0.773758	-0.631692	9.99556	67.6806	275.144	-0.469066	-0.587994	-0.613729	-0.497772	-0.551654	-0.635183	5036B7	27.6			80	2	2	2	3	2.25	0	0	80	0	0	0	0	20	122	20	0	0	0
D-2-60	-2.90296	-59.902	Ducke	Dist_NDVI	Net	3	1	2020-03-20	10:34:00	2020-03-20	10:44:00	10	40	0	6.95465	0.546252	-0.441972	23.3668	13.7215	129.595	-0.270588	-0.504731	-0.554297	-0.578594	-0.585893	-0.629144				92.72	85	2	2	2	2	2	10	1	90	0	0	0	0	10	333	2	0	0	0
D-3-59	-2.90832	-59.888	Ducke	Dist_NDVI	Net	3	1	2020-03-20	09:18:00	2020-03-20	09:28:00	10	45	0	8.42772	0.877188	-0.716063	12.5314	49.8139	135.919	-0.663337	-0.642946	-0.52999	-0.499229	-0.555037	-0.636518				91.16	80	1	2	2	2	1.75	5	0	90	0	0	0	0	10	121	1	1	1	0
D-2001-11	-2.98581	-59.9218	Ducke	Dist_NDVI	Net	3	1	2020-03-24	13:07:00	2020-03-24	13:17:00	10	102	2000	2042.65	0.867814	-0.684986	11.3525	2063.62	2122.28	-0.651796	-0.678307	-0.683923	-0.689002	-0.692492	-0.697224	503306	28.1	94.4	92.46	85	3	3	3	2	2.75	7	2	50	0	0	0	0	50	275	15.2	28	28	0
D-2003-11	-2.9864	-59.9233	Ducke	Dist_NDVI	Net	3	1	2020-03-24	12:34:00	2020-03-24	12:44:00	10	90	2000	1993.68	0.873306	-0.657368	2.30841	2012.18	2076.51	-0.635254	-0.669442	-0.674929	-0.686693	-0.692918	-0.696464	5036B7	26.6	95.8	93.5	95	2	1	1	2	1.5	10	3	75	25	0	0	0	0	348	23.6	62	62	0
D-1002-19	-2.9924	-59.9039	Ducke	Dist_NDVI	Net	3	2	2020-03-24	10:15:00	2020-03-24	10:25:00	10	63	1000	1009.26	0.877052	-0.703018	13.781	1053.29	1258.91	-0.668387	-0.688959	-0.688994	-0.694765	-0.702047	-0.67671	501342	25.6	95.7	89.08	95	3	2	1	2	2	4	0	100	0	0	0	0	0	318	19.5	100	99	1
D-0-161	-3.00734	-59.9584	Ducke	Dist	Net	3	1	2020-03-26	09:16:00	2020-03-26	09:26:00	10	76	0	30.423	0.497722	-0.336652	29.5157	15.0702	16.1206	-0.0344262	-0.292128	-0.328542	-0.439027	-0.420672	-0.348777	501342	29.6	80.7	83.36	90	1	1	1	1	1	0	2	50	40	0	0	0	10	73	4	1	0	1
D-0-179	-3.00973	-59.9557	Ducke	Dist	Net	3	1	2020-03-26	09:41:00	2020-03-26	09:51:00	10	69	0	24.3934	0.834955	-0.646805	10.943	45.5233	101.69	-0.360469	-0.606076	-0.574715	-0.317453	-0.325279	-0.312909	5036B7	27.6	91.4	90.64	90	3	3	2	3	2.75	6	2	70	0	0	10	0	20	50	11	19	11	8
D-1-55	-3.00951	-59.9146	Ducke	Dist_NDVI	Net	3	1	2020-03-26	13:30:00	2020-03-26	13:40:00	10	63	0	4.37234	0.75104	-0.638265	9.84866	29.5167	610.802	-0.389797	-0.561654	-0.50885	-0.583055	-0.56868	-0.539426	4BE52	32.1	74.7	89.34	70	3	2	3	2	2.5	1	0	80	0	0	0	0	20	150	2	0	0	0
D-3-58	-3.00592	-59.91	Ducke	Dist_NDVI	Net	3	1	2020-03-26	12:07:00	2020-03-26	12:17:00	10	47	0	17.6335	0.841407	-0.678975	9.78541	34.8552	837.847	-0.446407	-0.607397	-0.547124	-0.585819	-0.601779	-0.606341	33441	30.7	83.1	92.2	85	3	3	3	3	3	6	2	80	0	0	0	0	20	109	8	3	3	0
D-3-60	-3.0031	-59.9078	Ducke	Dist_NDVI	Net	3	1	2020-03-26	10:28:00	2020-03-26	10:38:00	10	61	0	6.18371	0.730246	-0.43382	22.3045	8.12865	751.953	-0.32762	-0.493008	-0.576104	-0.63083	-0.629126	-0.631262	503306	31.1	82	90.64	85	1	1	1	1	1	1	2	80	0	0	0	0	20	132	5	2	0	2
D-1002-24	-2.94773	-59.968	Ducke	Dist_NDVI	Net	3	1	2020-03-31	11:14:00	2020-03-31	11:24:00	10	95	1000	1034.48	0.861405	-0.680571	13.222	1057.61	1261.49	-0.670283	-0.684974	-0.690562	-0.691744	-0.6998	-0.680568	503306	26.6	98.8	87	85	2	1	1	1	1.25	10	3	90	0	0	0	0	10	241	18.9	10	10	0
D-1002-26	-2.9499	-59.9665	Ducke	Dist_NDVI	Net	3	1	2020-03-31	10:32:00	2020-03-31	10:42:00	10	85	1000	1048.9	0.856335	-0.699297	8.62759	1070.64	1287.52	-0.699297	-0.711545	-0.715647	-0.698663	-0.698799	-0.684311				90.64	85	1	1	2	3	1.75	9	2	90	0	0	0	0	10	127	8.5	18	18	0
D-2002-19	-2.94305	-59.9607	Ducke	Dist_NDVI	Net	3	1	2020-03-31	12:40:00	2020-03-31	12:50:00	10	74	2000	1995.6	0.863526	-0.705426	16.3222	2019.54	2226.21	-0.642224	-0.702834	-0.697116	-0.703586	-0.699765	-0.695907	5036B7	25.6	98.2	95.84	95	1	1	1	2	1.25	18	0	25	75	0	0	0	0	93	2	4	4	0
D-502-26	-2.94993	-59.9721	Ducke	Dist_NDVI	Net	3	1	2020-03-31	12:40:00	2020-03-31	12:50:00	10	119	500	508.277	0.862903	-0.722588	3.6	556.575	748.576	-0.71636	-0.722823	-0.714841	-0.701163	-0.68518	-0.670075	33441	26.7	99.4	91.94	90	1	1	4	1	1.75	4	1	90	0	0	0	0	10	93	5.5	5	5	0
D-0-101	-3.00378	-59.9714	Ducke	Dist	Net	4	1	2020-04-02	09:25:00	2020-04-02	09:35:00	10	87	0	21.7645	0.726626	-0.611188	14.5953	39.7518	43.0548	0.110292	-0.464245	-0.301013	-0.250619	-0.317527	-0.304709	5036B7	32.6	70.3	90.38	85	1	1	1	2	1.25	0	0	0	60	0	20	0	20	66	3	4	4	0
D-0-107	-3.00436	-59.9228	Ducke	Dist	Net	4	1	2020-04-02	11:02:00	2020-04-02	11:12:00	10	115	0	10.3611	0.866944	-0.69953	9.84144	32.585	113.267	-0.393796	-0.650395	-0.586866	-0.621477	-0.582841	-0.54971				92.46	80	3	2	2	3	2.5	5	1	90	0	0	0	0	10	121	1	12	1	11
D-0-167	-3.00753	-59.9413	Ducke	Dist	Net	4	1	2020-04-02	10:30:00	2020-04-02	10:40:00	10	105	0	21.9011	0.839155	-0.63023	9.34459	38.2458	116.747	-0.350189	-0.593843	-0.55101	-0.392823	-0.411218	-0.403121	503306	27.1	95.3	92.98	80	3	3	3	3	3	7	1	80	0	0	20	0	0	188	8	1	0	1
D-0-175	-3.00886	-59.9507	Ducke	Dist	Net	4	1	2020-04-02	10:00:00	2020-04-02	10:10:00	10	80	0	53.4746	0.893855	-0.70666	13.7065	73.6477	78.9913	-0.509141	-0.684108	-0.588852	-0.397664	-0.353608	-0.356783	33441	27.2	94.2	93.76	80	2	2	2	3	2.25	4	3	80	0	0	10	0	10	40	11	5	2	3
D-3-61	-2.99925	-59.8832	Ducke	Dist_NDVI	Net	4	1	2020-04-02	12:10:00	2020-04-02	12:20:00	10	52	0	20.1702	0.886738	-0.562997	15.6777	38.9527	562.486	-0.253786	-0.619515	-0.627523	-0.663941	-0.65024	-0.630551	501342	28.6	94.6	91.16	80	3	3	3	3	3	0	0	90	0	0	0	0	10	215	9	1	1	0
D-1002-15	-2.99	-59.9606	Ducke	Dist_NDVI	Net	4	1	2020-04-07	11:14:00	2020-04-07	11:24:00	10	60	1000	985.729	0.859739	-0.706389	13.4323	540.734	1133.28	-0.662936	-0.685467	-0.676742	-0.68595	-0.678829	-0.627984	5035B1	26.6	95	93.5	95	2	1	2	2	1.75	3	0	100	0	0	0	0	0	333	9.4	10	10	0
D-1002-20	-2.99171	-59.9607	Ducke	Dist_NDVI	Net	4	1	2020-04-07	10:41:00	2020-04-07	10:51:00	10	63	1000	976.354	0.842843	-0.693196	8.32803	692.118	1087.47	-0.674695	-0.694672	-0.686016	-0.685449	-0.682965	-0.611746	503306	27.1	96.8	91	90	2	3	2	2	2.25	4	2	80	0	0	0	0	20	17	4	10	10	0
D-2001-16	-2.98502	-59.9519	Ducke	Dist_NDVI	Net	4	1	2020-04-07	12:28:00	2020-04-07	12:38:00	10	61	2000	2024.76	0.872537	-0.682331	16.1816	213.026	2205.19	-0.635294	-0.685975	-0.683924	-0.648657	-0.679959	-0.689519	33441	28.7	94.3	88.82	90	1	1	2	1	1.25	1	2	90	0	0	0	0	10	49	2.8	12	12	0
D-2002-20	-2.98214	-59.9533	Ducke	Dist_NDVI	Net	4	1	2020-04-07	13:07:00	2020-04-07	13:17:00	10	58	2000	1984.22	0.854095	-0.696858	12.6784	226.229	2177.56	-0.667436	-0.700582	-0.694627	-0.656936	-0.680207	-0.688811	501342	27.1	97.3	87.26	90	1	1	2	1	1.25	7	0	75	25	0	0	0	0	146	3.3	3	3	0
D-501-29	-2.99802	-59.965	Ducke	Dist_NDVI	Net	4	1	2020-04-07	09:42:00	2020-04-07	09:52:00	10	57	500	495.351	0.849605	-0.711173	12.1618	517.301	543.512	-0.676596	-0.699578	-0.69866	-0.694084	-0.578674	-0.473397	5036B7	26.1	97.2	92.72	90	1	1	2	1	1.25	2	2	100	0	0	0	0	0	0	4	6	6	0
D-0-109	-3.00398	-59.9183	Ducke	Dist	Net	4	1	2020-04-08	10:33:00	2020-04-08	10:43:00	10	70	0	17.673	0.801627	-0.534793	4.35916	43.605	85.929	-0.368141	-0.604503	-0.573176	-0.654293	-0.62073	-0.582011	5035BF	23.6	100	91.94	85	3	3	2	2	2.5	1	3	90	0	0	0	0	10	87	4	6	6	0
D-0-147	-3.00665	-59.9349	Ducke	Dist	Net	4	1	2020-04-09	10:06:00	2020-04-09	10:16:00	10	110	0	2.03835	0.737864	-0.497774	17.9229	22.4423	44.9686	0.0107811	-0.46599	-0.447645	-0.51929	-0.462072	-0.439736	50324D	23.1	100	91	80	1	2	2	3	2	2	1	90	0	0	0	0	10	173	4	5	5	0
D-0-95	-2.99992	-59.9696	Ducke	Dist	Net	4	1	2020-04-09	09:10:00	2020-04-09	09:20:00	10	82	0	24.4922	0.574722	-0.28392	40.0385	13.8589	20.8826	0.135335	-0.240431	-0.200159	-0.41706	-0.430713	-0.383815	5030A1	24.1	98.9	92.46	80	2	1	1	1	1.25	2	1	80	0	0	0	0	20	48	8	1	1	0
D-0-96	-3.00021	-59.969	Ducke	Dist	Net	4	1	2020-04-09	09:35:00	2020-04-09	09:46:00	11	85	0	0.778432	0.710543	-0.530754	13.2407	16.7949	33.7423	0.0691943	-0.411827	-0.396696	-0.452674	-0.444363	-0.385484	502C41	24.1	99.2		85	3	2	2	3	2.5	0	0	90	0	0	0	0	10	153	3	5	3	2
D-1-50	-2.92254	-59.991	Ducke	Dist_NDVI	Net	4	1	2020-04-09	13:05:00	2020-04-09	13:15:00	10	60	0	24.4855	0.762204	-0.581903	11.0424	40.6511	118.829	-0.42899	-0.590279	-0.604122	-0.622722	-0.597127	-0.62595	502DE9	25.1	99.8	89.6	85	3	3	3	3	3	1	1	90	0	0	0	0	10	56	3	4	2	2
D-2-46	-2.91913	-59.9939	Ducke	Dist_NDVI	Net	4	1	2020-04-09	12:11:00	2020-04-09	12:21:00	10	48	0	15.1883	0.868887	-0.690489	12.8197	52.937	411.81	-0.283184	-0.669048	-0.597392	-0.560102	-0.573033	-0.624798	502E06	25.6	100	89.6	80	2	2	2	1	1.75	0	0	100	0	0	0	0	0	332	2	0	0	0
D-2-55	-2.91449	-59.9835	Ducke	Dist_NDVI	Net	4	1	2020-04-09	13:35:00	2020-04-09	13:45:00	10	53	0	14.7128	0.867192	-0.601213	9.34954	32.1101	91.6363	-0.39813	-0.516516	-0.437167	-0.533129	-0.582391	-0.61786	503635	25.7	100	89.6	80	2	1	2	2	1.75	0	0	0	0	0	80	0	20	173	3	3	0	3
D-3-56	-2.93123	-59.9941	Ducke	Dist_NDVI	Net	4	1	2020-04-09	11:48:00	2020-04-09	11:58:00	10	88	0	5.38554	0.871342	-0.666596	12.8668	44.9749	142.86	-0.361319	-0.605081	-0.558657	-0.648646	-0.640191	-0.628086	4BD136	27.1	71.3	74.52	90	1	1	1	1	1	0	0	90	0	0	0	0	10	218	4	0	0	0
D-502-15	-2.94187	-59.978	Ducke	Dist_NDVI	Net	4	1	2020-04-14	10:08:00	2020-04-14	10:18:00	10	109	500	489.587	0.859002	-0.720865	7.18712	516.556	787.238	-0.715818	-0.729876	-0.726584	-0.691309	-0.682589	-0.673212	5036B7	25.2	98.2	92.98	90	2	2	3	3	2.5	19	6	40	60	0	0	0	0	143	10.6	5	4	1
[truncated: 116 more columns]

## Sheet: NET definitions
Column name	Definition
Site_ID	Site ID
Lat	Latitude
Lon	Longitude
Location	Name of collection location (always Ducke)
Site_stratification	Whether sampling sites were stratified by both distance and NDVI (Dist_NDVI) or just by distance (Dist) along the wothwestern edge of the Ducke reserve
Coll_method	Collection method
Month	Calendar month of collection e.g. 1 = Jan, 2 = Feb
Sample_bout	The first or second time a site was sampled
Start_date	Date collection started (dd/mm/yyyy)
Start_time	Time collection started
End_date	Date collection ended (dd/mm/yyyy)
End_time	Time collection ended
Duration_mins	Duration of collection in minutes
Elev_meters	Elevation in meters (based on data extracted from Shuttle Radar Topography Mission digital evelvation model)
Dist_edge_cat	Distance from forest edge in meters (0, 500, 1000, 2000) as a categorical variable
Dist_edge_actual	Actual distance from forest edge in meters
NDVI_val	NDVI value of sampled site
NDBI_val	NDBI value of sampled site
j_Dist_LowNDBI	Distace (meters) from collection site to the nearest low NDBI pixel for Jenks classification
j_Dist_MedNDBI	Distace (meters) from collection site to the nearest medium NDBI pixel for Jenks classification
j_Dist_HighNDBI	Distace (meters) from collection site to the nearest high NDBI pixel for Jenks classification
NDBI_max	Maximum NDBI in 3 x 3 pixel neighborhood that coincides with the point
NDBI_mean_50	Mean NDBI value within a 50 m buffer zone surrounding the point
NDBI_mean_100	Mean NDBI value within a 100 m buffer zone surrounding the point
NDBI_mean_500	Mean NDBI value within a 500 m buffer zone surrounding the point
NDBI_mean_1000	Mean NDBI value within a 1000 m buffer zone surrounding the point
NDBI_mean_2000	Mean NDBI value within a 2000 m buffer zone surrounding the point
ibutton_ID	iButton ID
Temp	Temperature (°C) recorded nearest to time of collection
Humidity	Relative humidity (%) recorded nearest to time of collection
Canopy_dens	Canopy cover estimated using densiometer (%)
Canopy_visual	Visual estimate of canopy cover (%)
Grd_cov_N	Ground cover (% green vegetation below chest height) in 1m2 area, 5m north of trap, expressed as a value [1 = 0-25%, 2 = 25-50%, 3 = 50-75%, 4 = 75-100%]
Grd_cov_E	Ground cover (% green vegetation below chest height) in 1m2 area, 5m east of trap, expressed as a value [1 = 0-25%, 2 = 25-50%, 3 = 50-75%, 4 = 75-100%]
Grd_cov_S	Ground cover (% green vegetation below chest height) in 1m2 area, 5m south of trap, expressed as a value [1 = 0-25%, 2 = 25-50%, 3 = 50-75%, 4 = 75-100%]
Grd_cov_W	Ground cover (% green vegetation below chest height) in 1m2 area, 5m west of trap, expressed as a value [1 = 0-25%, 2 = 25-50%, 3 = 50-75%, 4 = 75-100%]
Grd_cov_avg	Average ground vegetation cover ((N, E, S, W)/4) expressed as a value
Palms	Number of palms within 5m radius of trap (all palms with open fronds, regardless of size)
Mat_trees	Number of mature trees within 5m radius of trap (trees ≥30cm diameter at breast height)
TS_leaflit%	Trap substrate: % leaf litter directly beneath trap
TS_soil%	Trap substrate: % soil directly beneath trap
TS_palmfr%	Trap substrate: % palm frond directly beneath trap
TS_grass%	Trap substrate: % grass directly beneath trap
TS_sand%	Trap substrate: % sand directly beneath trap
TS_otherveg%	Trap substrate: % other vegetation directly beneath trap
Aspect_deg	Aspect at collection site (degrees)
Slope_deg	Slope at collection site (degrees)
Tot_mosquitoes	Total number of mosquitoes (male and female combined)
Tot_fem	Total number of female mosquitoes
Tot_male	Total number of male mosquitoes
Aedes	Genus count data
Anopheles	Genus count data
Coquillettidia	Genus count data
Culex	Genus count data
Haemagogus	Genus count data
Johnbelkinia	Genus count data
Limatus	Genus count data
Mansonia	Genus count data
Psorophora	Genus count data
Sabethes	Genus count data
Trichoprosopon	Genus count data
Wyeomyia	Genus count data
Aedes_Y/N	Genus occurrence (Y/N) data
Anopheles_Y/N	Genus occurrence (Y/N) data
Coquillettidia_Y/N	Genus occurrence (Y/N) data
Culex_Y/N	Genus occurrence (Y/N) data
Haemagogus_Y/N	Genus occurrence (Y/N) data
Johnbelkinia_Y/N	Genus occurrence (Y/N) data
Limatus_Y/N	Genus occurrence (Y/N) data
Mansonia_Y/N	Genus occurrence (Y/N) data
Psorophora_Y/N	Genus occurrence (Y/N) data
Sabethes_Y/N	Genus occurrence (Y/N) data
Trichoprosopon_Y/N	Genus occurrence (Y/N) data
Wyeomyia_Y/N	Genus occurrence (Y/N) data
Ae_(Grg)_fluviatilis	Aedes (Georgecragius) fluviatilis
Ae_(Och)_scapularis	Aedes (Ochlerotatus) scapularis
Ae_(Och)_serratus	Aedes (Ochlerotatus) serratus
Ae_(Pro)_argyrothorax	Aedes (Protomacleaya) argyrothorax
Ae_(Stg)_aegypti	Aedes (Stegomyia) aegypti
Ae_(Stg)_albopictus	Aedes (Stegomyia) albopictus
An_(Nys)_darlingi	Anopheles (Nyssorhynchus) darlingi
An_(Nys)_oswaldoi	Anopheles (Nyssorhynchus) oswaldoi
An_(Nys)_triannulatus	Anopheles (Nyssorhynchus) triannulatus
Cq_(Rhy)_hermanoi	Coquillettidia (Rhynchotaenia) hermanoi
Cq_(Rhy)_lynchi	Coquillettidia (Rhynchotaenia) lynchi
Cq_(Rhy)_venezuelensis	Coquillettidia (Rhynchotaenia) venezuelensis
Cx_(Ads)_amazonensis	Culex (Aedinus) amazonensis
Cx_(Ads)_sp	Culex (Aedinus) sp. (unidentified species)
Cx_(Car)_urichii	Culex (Carrollia) urichii
Cx_(Cux)_chidesteri	Culex (Culex) chidesteri
Cx_(Cux)_coronator	Culex (Culex) coronator
Cx_(Cux)_declarator	Culex (Culex) declarator
Cx_(Cux)_mauesensis	Culex (Culex) mauesensis
Cx_(Cux)_sp	Culex (Culex) sp. (unidentified species)
Cx_(Mel)_adamesi	Culex (Melanoconion) adamesi
Cx_(Mel)_spissipes	Culex (Melanoconion) spissipes
Cx_(Mel)_taeniopus	Culex (Melanoconion) taeniopus
Cx_(Mel)_sp	Culex (Melanoconion) sp. (unidentified species)
Hg_(Con)_leucocelaenus	Haemagogus (Conopostegus) leucocelaenus
Hg_(Hag)_janthinomys	Haemagogus (Haemagogus) janthinomys
Jb_longipes	Johnbelkinia longipes
Li_asulleptus	Limatus asulleptus
Li_durhamii	Limatus durhamii
Li_flavisetosus	Limatus flavisetosus
Ma_(Man)_amazonensis	Mansonia (Mansonia) amazonensis
Ma_(Man)_humeralis	Mansonia (Mansonia) humeralis
Ma_(Man)_titillans	Mansonia (Mansonia) titillans
Ps_(Gra)_cingulata	Psorophora (Grabhamia) cingulata
Ps_(Jan)_albigenu	Psorophora (Janthinosoma) albigenu
Ps_(Jan)_albipes	Psorophora (Janthinosoma) albipes
Ps_(Jan)_amazonica	Psorophora (Janthinosoma) amazonica
Ps_(Jan)_ferox	Psorophora (Janthinosoma) ferox
Sa_(Sab)_sp	Sabethes (Sabethes) sp. (unidentified species)
Sa_(Sbo)_sp	Sabethes (Sabethoides) sp. (unidentified species)
Sa_sp	Sabethes sp. (unidentified species)
Tr_digitatum	Trichoprosopon digitatum
Wy_(Cru)_kummi	Wyeomyia (Cruzmyia) kummi
Wy_(Tra)_aporonoma	Wyeomyia (Triamyia) aporonoma
Wy_flui	Wyeomyia flui
Wy_occulta	Wyeomyia occulta
Ae_(Grg)_fluviatilis_Y/N	Species occurrence (Y/N) data
Ae_(Och)_serratus_Y/N	Species occurrence (Y/N) data
Ae_(Och)_scapularis_Y/N	Species occurrence (Y/N) data
Ae_(Pro)_argyrothorax_Y/N	Species occurrence (Y/N) data
Ae_(Stg)_aegypti_Y/N	Species occurrence (Y/N) data
Ae_(Stg)_albopictus_Y/N	Species occurrence (Y/N) data
An_(Nys)_darlingi_Y/N	Species occurrence (Y/N) data
An_(Nys)_oswaldoi_Y/N	Species occurrence (Y/N) data
An_(Nys)_triannulatus_Y/N	Species occurrence (Y/N) data
Cq_(Rhy)_hermanoi_Y/N	Species occurrence (Y/N) data
Cq_(Rhy)_lynchi_Y/N	Species occurrence (Y/N) data
Cq_(Rhy)_venezuelensis_Y/N	Species occurrence (Y/N) data
Cx_(Ads)_amazonensis_Y/N	Species occurrence (Y/N) data
Cx_(Ads)_sp_Y/N	Species occurrence (Y/N) data
Cx_(Car)_urichii_Y/N	Species occurrence (Y/N) data
Cx_(Cux)_chidesteri_Y/N	Species occurrence (Y/N) data
Cx_(Cux)_coronator_Y/N	Species occurrence (Y/N) data
Cx_(Cux)_declarator_Y/N	Species occurrence (Y/N) data
Cx_(Cux)_mauesensis_Y/N	Species occurrence (Y/N) data
Cx_(Cux)_sp_Y/N	Species occurrence (Y/N) data
Cx_(Mel)_adamesi_Y/N	Species occurrence (Y/N) data
Cx_(Mel)_spissipes_Y/N	Species occurrence (Y/N) data
Cx_(Mel)_taeniopus_Y/N	Species occurrence (Y/N) data
Cx_(Mel)_sp_Y/N	Species occurrence (Y/N) data
Hg_(Con)_leucocelaenus_Y/N	Species occurrence (Y/N) data
Hg_(Hag)_janthinomys_Y/N	Species occurrence (Y/N) data
Jb_longipes_Y/N	Species occurrence (Y/N) data
Li_asulleptus_Y/N	Species occurrence (Y/N) data
Li_durhamii_Y/N	Species occurrence (Y/N) data
Li_flavisetosus_Y/N	Species occurrence (Y/N) data
Ma_(Man)_amazonensis_Y/N	Species occurrence (Y/N) data
Ma_(Man)_humeralis_Y/N	Species occurrence (Y/N) data
Ma_(Man)_titillans_Y/N	Species occurrence (Y/N) data
Ps_(Gra)_cingulata_Y/N	Species occurrence (Y/N) data
Ps_(Jan)_albigenu_Y/N	Species occurrence (Y/N) data
Ps_(Jan)_albipes_Y/N	Species occurrence (Y/N) data
Ps_(Jan)_amazonica_Y/N	Species occurrence (Y/N) data
Ps_(Jan)_ferox_Y/N	Species occurrence (Y/N) data
Sa_(Sab)_sp_Y/N	Species occurrence (Y/N) data
Sa_(Sbo)_sp_Y/N	Species occurrence (Y/N) data
Sa_sp_Y/N	Species occurrence (Y/N) data
Tr_digitatum_Y/N	Species occurrence (Y/N) data
Wy_(Cru)_kummi_Y/N	Species occurrence (Y/N) data
Wy_(Tra)_aporonoma_Y/N	Species occurrence (Y/N) data
Wy_flui_Y/N	Species occurrence (Y/N) data
Wy_occulta_Y/N	Species occurrence (Y/N) data

## Sheet: ASP data
Site_ID	Lat	Lon	Location	Site_stratification	Coll_method	Month	Sample_bout	Start_date	Start_time	End_date	End_time	Duration_mins	Elev_meters	Dist_edge_cat	Dist_edge_actual	NDVI_val	NDBI_val	j_Dist_LowNDBI	j_Dist_MedNDBI	j_Dist_HighNDBI	NDBI_max	NDBI_mean_50	NDBI_mean_100	NDBI_mean_500	NDBI_mean_1000	NDBI_mean_2000	ibutton_ID	Temp	Humidity	Canopy_dens	Canopy_visual	Grd_cov_N	Grd_cov_E	Grd_cov_S	Grd_cov_W	Grd_cov_avg	Palms	Mat_trees	TS_leaflit%	TS_soil%	TS_palmfr%	TS_grass%	TS_sand%	TS_otherveg%	Aspect_deg	Slope_deg	Tot_mosquitoes	Tot_fem	Tot_male
D-1002-3	-2.93195	-59.9647	Ducke	Dist_NDVI	Aspirator	1	1	2019-01-07	10:27:00	2019-01-07	10:33:00	6	109	1000	1033.93	0.871812	-0.68099	13.0921	1054.65	1961.72	-0.638146	-0.662941	-0.665759	-0.691555	-0.696974	-0.691152				90	75	1	1	1	1	1	9	0	100	0	0	0	0	0	340	9.6	1	1	0
D-1-10	-2.90411	-59.9084	Ducke	Dist_NDVI	Aspirator	1	1	2019-01-07	14:51:00	2019-01-07	14:58:00	7	41	0	54	0.838317	-0.644885	14.3998	74.9392	120.596	-0.561111	-0.628907	-0.566139	-0.526105	-0.587994	-0.632171	4BD1DB			82	85	3	1	1	4	2.25	0	1	100	0	0	0	0	0	179	9	0	0	0
D-1-19	-2.92084	-59.9626	Ducke	Dist_NDVI	Aspirator	1	1	2019-01-07	10:34:00	2019-01-07	10:42:00	8	99	0	4	0.845697	-0.685481	16.7753	216.432	1100.19	-0.560731	-0.656747	-0.668124	-0.693923	-0.673807	-0.651916	33441			91	95	2	1	1	2	1.5	1	1	50	50	0	0	0	0	58	1.2	0	0	0
D-2001-2	-2.9635	-59.9557	Ducke	Dist_NDVI	Aspirator	1	1	2019-01-07	10:43:00	2019-01-07	10:50:00	7	78	2000	1988.52	0.857143	-0.680598	9.22331	2009.1	2313.56	-0.680598	-0.695301	-0.693316	-0.688657	-0.69664	-0.694853				88	50	2	2	1	1	1.5	13	2	80	0	20	0	0	0	159	1.5	0	0	0
D-2-10	-2.90237	-59.9167	Ducke	Dist_NDVI	Aspirator	1	1	2019-01-07	13:51:00	2019-01-07	13:58:00	7	67	0	15	0.725084	-0.47781	0.990498	29.2498	181.73	-0.351091	-0.530778	-0.58801	-0.609473	-0.586217	-0.639439	5016A3			78	5	1	3	2	2	2	0	0	25	25	0	0	0	50	273	2.2	0	0	0
D-3-15	-2.91067	-59.8923	Ducke	Dist_NDVI	Aspirator	1	1	2019-01-07	15:57:00	2019-01-07	16:04:00	7	33	0	3.2897	0.815232	-0.552445	12.8123	36.5502	245.541	-0.352277	-0.634293	-0.631449	-0.578844	-0.566868	-0.635879	B2841			86	25	3	2	2	3	2.5	2	1	40	0	0	0	0	60	154	9.3	0	0	0
D-3-19	-2.92097	-59.9576	Ducke	Dist_NDVI	Aspirator	1	1	2019-01-07	12:13:00	2019-01-07	12:21:00	8	69	0	20	0.881827	-0.683249	9.45293	42.2316	742.514	-0.405662	-0.635977	-0.626846	-0.678034	-0.667478	-0.661551	502CDA			91	85	2	1	1	1	1.25	2	1	100	0	0	0	0	0	70	4.5	1	1	0
D-1-29	-3.01442	-59.9139	Ducke	Dist_NDVI	Aspirator	1	1	2019-01-11	10:23:00	2019-01-11	10:28:00	5	90	0	0.667966	0.791418	-0.600702	15.3386	18.3137	340.195	-0.442837	-0.56244	-0.568473	-0.536555	-0.532918	-0.48709	13641	25.1	97	96	70	1	2	3	2	2	0	0	100	0	0	0	0	0	353		11	8	3
D-1-9	-3.00223	-59.8886	Ducke	Dist_NDVI	Aspirator	1	1	2019-01-11	09:10:00	2019-01-11	09:15:00	5	75	0	22.0289	0.74985	-0.603423	8.82308	61.8697	523.926	-0.48743	-0.589848	-0.561906	-0.622255	-0.655812	-0.624721	33441	26.2	98.3	84	10	2	1	1	1	1.25	0	1	40	60	0	0	0	0	226		0	0	0
D-2001-9	-2.98857	-59.9377	Ducke	Dist_NDVI	Aspirator	1	1	2019-01-11	10:31:00	2019-01-11	10:36:00	5	86	2000	2014.39	0.850987	-0.714612	8.1322	1805.37	2064.08	-0.69344	-0.71004	-0.698016	-0.684028	-0.694036	-0.688769	BF841	24.6	96.2	88	80	1	2	1	2	1.5	9	3	100	0	0	0	0	0	60	14.2	3	2	1
D-2-22	-3.00565	-59.9163	Ducke	Dist_NDVI	Aspirator	1	1	2019-01-11	11:01:00	2019-01-11	11:06:00	5	40	0	15.7813	0.856139	-0.692985	14.6332	54.7115	205.469	-0.419844	-0.633496	-0.527661	-0.619398	-0.613406	-0.574331	50441	27.1	86.5	87	65	1	1	1	1	1	5	0	0	100	0	0	0	0	183		5	2	3
D-3-26	-3.0082	-59.9055	Ducke	Dist_NDVI	Aspirator	1	1	2019-01-11	09:54:00	2019-01-11	10:01:00	7	52	0	2.78243	0.742017	-0.610088	18.2168	21.8978	326.118	-0.369143	-0.58817	-0.632414	-0.565809	-0.569799	-0.605331	4FB41	26.5	92.6	34	0	3	3	3	3	3	0	0	0	20	0	0	0	80	199		0	0	0
D-3-8	-2.98338	-59.8704	Ducke	Dist_NDVI	Aspirator	1	1	2019-01-11	08:31:00	2019-01-11	08:36:00	5	67	0	11.1848	0.874806	-0.703617	11.4373	58.262	246.255	-0.48969	-0.6533	-0.611435	-0.6429	-0.637748	-0.649748	501994	24.1	98.4	84	70	1	1	2	2	1.5	7	0	100	0	0	0	0	0	295		3	1	2
D-1-24	-3.00671	-59.9351	Ducke	Dist_NDVI	Aspirator	1	1	2019-01-14	12:01:00	2019-01-14	12:06:00	5	110	0	20.7392	0.737864	-0.497774	9.71533	37.5901	37.417	0.0107811	-0.478788	-0.421343	-0.510653	-0.460218	-0.437812	B2841	26.6	85.1	95	90	1	1	1	2	1.25	2	1	100	0	0	0	0	0	335	1.1	5	3	2
D-2002-2	-2.93769	-59.9026	Ducke	Dist_NDVI	Aspirator	1	1	2019-01-14	11:42:00	2019-01-14	11:50:00	8	72	2000	1988.71	0.863696	-0.698818	14.4432	1138.62	2848.02	-0.680771	-0.700118	-0.702907	-0.69213	-0.68762	-0.684262	4FB41	26	94.6	88	90	1	2	2	1	1.5	10	1	100	0	0	0	0	0	25	1.8	5	4	1
D-2-21	-3.00378	-59.8871	Ducke	Dist_NDVI	Aspirator	1	1	2019-01-14	09:31:00	2019-01-14	09:37:00	6	60	0	6.33531	0.878915	-0.736438	15.9981	51.1011	311.144	-0.59066	-0.673685	-0.631192	-0.616788	-0.631917	-0.620581	BF841	24.7	100	95	75	2	2	2	3	2.25	2	0	20	50	30	0	0	0	144	1.7	19	5	14
D-2-24	-3.00622	-59.8809	Ducke	Dist_NDVI	Aspirator	1	1	2019-01-14	08:58:00	2019-01-14	08:58:00	0	67	0	13.5953	0.860612	-0.674313	13.9016	33.4163	404.98	-0.330127	-0.495368	-0.455317	-0.581791	-0.58964	-0.605582	5016CC	28.6	88.4	0	0	4	4	4	4	4	0	0	0	30	0	0	0	70	344	4.1	1	1	0
D-2-25	-3.00752	-59.9225	Ducke	Dist_NDVI	Aspirator	1	1	2019-01-14	11:36:00	2019-01-14	11:41:00	5	92	0	2.26979	0.861832	-0.697137	12.1419	48.3744	182.454	-0.58724	-0.628283	-0.568085	-0.546924	-0.524692	-0.500187	4BE427	27.7	84.3	86	30	1	2	1	3	1.75	5	0	80	20	0	0	0	0	87	12.3	8	4	4
D-3-29	-3.01353	-59.913	Ducke	Dist_NDVI	Aspirator	1	1	2019-01-14	10:42:00	2019-01-14	10:56:00	14	87	0	21.5052	0.877202	-0.680681	9.09865	67.721	482.954	-0.566082	-0.65273	-0.599573	-0.533131	-0.546746	-0.506745	5016A3	26.1	99.5	82	75	3	2	2	2	2.25	0	0	30	70	0	0	0	0	330	15.2	15	15	0
D-1001-1	-2.91889	-59.9163	Ducke	Dist_NDVI	Aspirator	1	1	2019-01-15	13:01:00	2019-01-15	13:06:00	5	105	1000	999.115	0.850245	-0.719599	11.2769	988.202	1755.08	-0.679309	-0.711133	-0.708359	-0.696079	-0.690285	-0.675333	4BD1DB	28.6	89.5	90	95	2	3	3	2	2.5	5	3	70	20	0	0	0	10	24	2.5	1	0	1
D-1-11	-2.9052	-59.926	Ducke	Dist_NDVI	Aspirator	1	1	2019-01-17	12:29:00	2019-01-17	12:34:00	5	95	0	6.30682	0.630079	-0.502633	17.5107	42.2826	199.402	-0.386091	-0.528735	-0.529907	-0.593921	-0.635104	-0.650927				0	0	3	3	3	3	3	0	0	0	0	0	0	0	100	190	5.5	0	0	0
D-2-3	-2.92398	-59.9896	Ducke	Dist_NDVI	Aspirator	1	1	2019-01-17	08:46:00	2019-01-17	08:51:00	5	61	0	0.549077	0.859528	-0.598778	13.4677	16.5637	76.481	-0.129721	-0.445553	-0.475103	-0.635163	-0.62562	-0.628273				85	80	1	1	1	2	1.25	1	0	100	0	0	0	0	0	235	3.3	0	0	0
D-3-1	-2.90492	-59.9047	Ducke	Dist_NDVI	Aspirator	1	1	2019-01-17	11:34:00	2019-01-17	11:39:00	5	63	0	1.12426	0.892289	-0.659848	20.9232	21.5033	76.6914	-0.106023	-0.445966	-0.414912	-0.577676	-0.589516	-0.629193				12	10	2	1	1	3	1.75	0	0	0	100	0	0	0	0	107	0.3	0	0	0
D-1001-4	-2.92443	-59.9412	Ducke	Dist_NDVI	Aspirator	1	1	2019-01-25	09:40:00	2019-01-25	09:45:00	5	81	1000	999.447	0.854939	-0.719368	7.18855	1020.8	1143.71	-0.706393	-0.721802	-0.718776	-0.709845	-0.702926	-0.684735	4BDA34	24.6	99.8	90	80	2	3	1	1	1.75	21	2	100	0	0	0	0	0	157	7.3	1	0	1
D-2002-1	-2.93046	-59.9341	Ducke	Dist_NDVI	Aspirator	1	1	2019-01-25	10:50:00	2019-01-25	10:56:00	6	70	2000	2002.88	0.8678	-0.662338	13.6949	1743.93	2145.31	-0.651587	-0.669881	-0.677399	-0.687639	-0.691757	-0.697208	13641	25.6	100	89	90	1	1	2	1	1.25	21	4	100	0	0	0	0	0	40	4.3	5	5	0
D-2003-1	-2.93087	-59.931	Ducke	Dist_NDVI	Aspirator	1	1	2019-01-25	11:31:00	2019-01-25	11:37:00	6	69	2000	1981.02	0.873589	-0.687377	5.19374	1642.53	2445.18	-0.669497	-0.687434	-0.693805	-0.691133	-0.689605	-0.698866	33441	26.7	99.4	89	95	1	4	3	1	2.25	7	5	90	0	0	0	0	10	320	1.5	3	3	0
D-2003-3	-2.93428	-59.9372	Ducke	Dist_NDVI	Aspirator	1	1	2019-01-25	11:10:00	2019-01-25	11:15:00	5	70	2000	1993.04	0.871785	-0.646772	19.629	2017.3	2123.07	-0.6	-0.652159	-0.653524	-0.684807	-0.695762	-0.695809	B2841	26.1	100	89	75	1	3	1	2	1.75	7	3	50	50	0	0	0	0	258	4.3	1	0	1
D-2003-5	-2.93715	-59.941	Ducke	Dist_NDVI	Aspirator	1	1	2019-01-25	11:58:00	2019-01-25	12:03:00	5	81	2000	2002.9	0.869509	-0.69279	6.86815	2026.35	2112.75	-0.684417	-0.704024	-0.709209	-0.694822	-0.693948	-0.695127	5D441	25.6	100	92	90	1	1	2	1	1.25	10	1	50	50	0	0	0	0	106		0	0	0
D-1-32	-2.96142	-59.9844	Ducke	Dist_NDVI	Aspirator	1	1	2019-01-29	10:05:00	2019-01-29	10:11:00	6	41	0	9.0375	0.827803	-0.664966	8.86127	26.1019	141.947	-0.35368	-0.533321	-0.535058	-0.491691	-0.475934	-0.526319	5D441	30.1	79.9	90	75	1	4	4	3	3	0	4	90	0	0	0	0	10	313	5.1	1	1	0
D-1-36	-2.98826	-59.9755	Ducke	Dist_NDVI	Aspirator	1	1	2019-01-29	13:03:00	2019-01-29	13:12:00	9	41	0	105.436	0.798574	-0.64082	8.53725	59.8826	297.459	-0.511415	-0.632594	-0.574048	-0.522729	-0.463445	-0.426347	4BD2CC	29.1	89.9	94	90	4	4	2	3	3.25	4		90	0	0	0	0	10	187	6.2	2	2	0
D-3-31	-2.96824	-59.9737	Ducke	Dist_NDVI	Aspirator	1	1	2019-01-29	12:15:00	2019-01-29	12:21:00	6	96	0	15.798	0.422351	-0.360168	33.1527	13.1095	512.138	-0.360168	-0.501582	-0.569046	-0.647562	-0.610943	-0.572701	3C941	31.1	78.6	0		4	3	4	3	3.5	0	0	0	80	0	0	0	20	336	1.4	0	0	0
D-3-37	-3.00038	-59.969	Ducke	Dist_NDVI	Aspirator	1	1	2019-01-29	14:01:00	2019-01-29	14:07:00	6	86	0	16.7607	0.546651	-0.305203	30.8449	2.18106	29.2934	0.159964	-0.3456	-0.37678	-0.450445	-0.442172	-0.382977	503658	31.5	72.8	91	80	1	1	3	1	1.5	2	4	100	0	0	0	0	0	149	2.7	14	2	12
D-1-2	-2.91657	-59.9603	Ducke	Dist_NDVI	Aspirator	2	1	2019-02-01	10:41:00	2019-02-01	10:46:00	5	76	0	20.0098	0.832939	-0.676298	3.49527	96.053	747.889	-0.475925	-0.652151	-0.678961	-0.654053	-0.641208	-0.644303	D5D41	28.6	91.1	79	20	1	1	2	2	1.5	3	0	100	0	0	0	0	0	188	1.3	0	0	0
D-1-37	-2.99954	-59.97	Ducke	Dist_NDVI	Aspirator	2	1	2019-02-01	10:01:00	2019-02-01	10:06:00	5	81	0	6.67971	0.237743	-0.00736176	20.7239	30.2253	9.39649	0.114146	-0.150312	-0.161411	-0.39299	-0.420348	-0.385606	502CDA	26.6	100	88	70	1	1	1	2	1.25	0	2	60	40	0	0	0	0	66		1	1	0
D-1-43	-3.00849	-59.965	Ducke	Dist_NDVI	Aspirator	2	1	2019-02-01	09:30:00	2019-02-01	09:35:00	5	53	0	64	0.526876	-0.412143	31.0799	2.76649	44.9597	-0.094656	-0.352882	-0.276489	-0.297675	-0.290672	-0.275291	BDBF8			93	90	2	1	2	1	1.5	1	1	50	50	0	0	0	0	258	31.1	0	0	0
D-2-37	-3.00536	-59.9226	Ducke	Dist_NDVI	Aspirator	2	1	2019-02-01	08:51:00	2019-02-01	08:56:00	5	97	0	5.95004	0.652587	-0.621451	10.2961	29.4969	40.1078	0.0127343	-0.488114	-0.5526	-0.605562	-0.565071	-0.535542	B2841	25.6	99.7	94		1	3	1	2	1.75	2	2	100	0	0	0	0	0	107	5.1	9	6	3
D-2-43	-3.00752	-59.9581	Ducke	Dist_NDVI	Aspirator	2	1	2019-02-01	09:11:00	2019-02-01	09:16:00	5	80	0	4.91017	0.615365	-0.36943	23.6943	18.0696	43.4925	-0.0344262	-0.408297	-0.419958	-0.427586	-0.41294	-0.346116	501994	26.6	100	94	90	1	2	1	1	1.25	9	1	20	80	0	0	0	0	76	3.8	7	5	2
D-3-38	-3.00288	-59.9711	Ducke	Dist_NDVI	Aspirator	2	1	2019-02-01	09:48:00	2019-02-01	09:53:00	5	81	0	7.88431	0.482112	-0.367973	23.3345	11.4743	38.9631	0.15	-0.447901	-0.423979	-0.298411	-0.346957	-0.322585	4FB41	27	100	90	60	2	1	2	1	1.5	0	0	50	50	0	0	0	0	48	6.7	8	3	5
D-1003-1	-2.93178	-59.9601	Ducke	Dist_NDVI	Aspirator	2	1	2019-02-05	09:37:00	2019-02-05	09:43:00	6	101	1000	987.361	0.87746	-0.70857	6.36974	1006.65	1580.1	-0.694006	-0.707076	-0.718007	-0.700228	-0.699111	-0.690467	4BDA34	24.6	99.8	91	95	1	1	1	1	1	4	3	75	25	0	0	0	0	36	32.8	0	0	0
D-1003-5	-2.94695	-59.9691	Ducke	Dist_NDVI	Aspirator	2	1	2019-02-05	10:35:00	2019-02-05	10:41:00	6	90	1000	1000.66	0.86849	-0.700558	3.82798	1022.82	1214.6	-0.656332	-0.6815	-0.672355	-0.694333	-0.698585	-0.678465	33441	26.2	100	75	50	2	1	1	2	1.5	7	0	0	25	0	0	0	75	281	2.9	0	0	0
D-2-17	-2.91299	-59.9021	Ducke	Dist_NDVI	Aspirator	2	1	2019-02-05	09:45:00	2019-02-05	09:50:00	5	110	0	4.04656	0.786951	-0.560773	13.6119	22.0983	859.386	-0.426181	-0.599193	-0.588065	-0.666357	-0.661306	-0.631349	4BD2CC	26.6	98.1	56	30	2	2	3	3	2.5	0	0	50	0	0	30	0	20	333	12.1	0	0	0
D-22-1	-2.899	-59.9207	Ducke	Dist_NDVI	Aspirator	2	1	2019-02-05	10:36:00	2019-02-05	10:41:00	5	65	0	1.01092	0.714697	-0.609215	15.2802	36.2203	108.411	-0.416928	-0.610631	-0.517095	-0.578398	-0.600927	-0.639467	4FB41	26	97.8	89	66	1	2	3	2	2	5	2	100	0	0	0	0	0	81	6.1	0	0	0
D-2-10	-2.90276	-59.9149	Ducke	Dist_NDVI	Aspirator	2	2	2019-02-05	10:11:00	2019-02-05	10:16:00	5	81	0	136.491	0.843758	-0.693516	13.2459	153.186	244.783	-0.675525	-0.701388	-0.704032	-0.551845	-0.589091	-0.638905	D5D41	25.1	99.1	94	88	1	2	1	1	1.25	3	0	60	40	0	0	0	0	282	6.5	3	2	1
D-3-15	-2.91062	-59.8915	Ducke	Dist_NDVI	Aspirator	2	2	2019-02-05	09:15:00	2019-02-05	09:21:00	6	33	0	3.2897	0.815232	-0.55278	14.5231	41.8727	202.554	-0.459002	-0.584784	-0.572892	-0.581811	-0.566591	-0.635298	B2841	25.6	100	86	25	3	2	2	3	2.5	2	1	40	0	0	0	0	60	154	9.3	0	0	0
D-1-39	-3.0055	-59.928	Ducke	Dist_NDVI	Aspirator	2	1	2019-02-08	10:44:00	2019-02-08	10:51:00	7	109	0	2.48367	0.848991	-0.66945	11.515	18.487	48.4866	-0.174862	-0.424701	-0.409386	-0.486738	-0.550093	-0.49709	3C941	26.6	100	88	87	1	1	2	1	1.25	2	2	80	20	0	0	0	0	357	7.7	25	2	23
D-3-33	-2.96992	-59.973	Ducke	Dist_NDVI	Aspirator	2	1	2019-02-08	09:36:00	2019-02-08	09:42:00	6	96	0	30.6986	0.854998	-0.662064	17.0676	19.8763	401.279	-0.368241	-0.567744	-0.537859	-0.642986	-0.599612	-0.572013	D5D41	25.6	100	93	80	1	1	1	1	1	4	2	100	0	0	0	0	0	121	8.3	1	1	0
D-3-43	-3.00733	-59.9199	Ducke	Dist_NDVI	Aspirator	2	1	2019-02-08	10:26:00	2019-02-08		0	56	0	21	0.876923	-0.681635	9.32957	83.7077	385.387	-0.601471	-0.684419	-0.665629	-0.579662	-0.556778	-0.527571	B2841	26.6	100	89	70	1	1	1	1	1	4	1	20	80	0	0	0	0	139	26.9	1	1	0
D-1-38	-3.00506	-59.9689	Ducke	Dist_NDVI	Aspirator	2	1	2019-02-12	11:02:00	2019-02-12	11:07:00	5	81	0	1.52103	0.421875	-0.388214	18.5216	17.655	45.6108	-0.0496107	-0.467849	-0.465817	-0.370898	-0.315991	-0.307242	4BDA34	26.1	100	96	90	1	1	3	4	2.25	0	2	100	0	0	0	0	0	63	1.8	3	1	2
D-2-18	-2.91554	-59.9676	Ducke	Dist_NDVI	Aspirator	2	1	2019-02-12	09:22:00	2019-02-12	09:32:00	10	66	0	9.96617	0.86845	-0.712058	4.36496	196.296	565.357	-0.560638	-0.671977	-0.673768	-0.661763	-0.638662	-0.632052	4BD2CC			86	75	1	1	3	3	2	0	1	60	0	0	0	0	40	255	9.8	0	0	0
D-2-38	-3.00631	-59.9582	Ducke	Dist_NDVI	Aspirator	2	1	2019-02-12	10:24:00	2019-02-12	10:33:00	9	77	0	14.2269	0.616517	-0.421655	28.3048	2.58561	39.8427	-0.0278146	-0.441983	-0.511673	-0.519908	-0.47045	-0.371857	B2841	25.6		90	70	1	1	1	1	1	8	3	70	10	0	0	0	20	63	17.5	27	13	14
D-3-16	-2.91191	-59.9511	Ducke	Dist_NDVI	Aspirator	2	1	2019-02-12	08:46:00	2019-02-12	08:52:00	6	102	0	43.2328	0.458357	-0.562985	15.0743	56.4434	410.659	-0.438719	-0.551419	-0.563515	-0.609708	-0.615147	-0.659124	4BD1DB	25.6	99.9	0	0	4	4	4	4	4	0	0	100	0	0	0	0	0	72	7.6	0	0	0
D-2-42	-3.00694	-59.9196	Ducke	Dist_NDVI	Aspirator	2	1	2019-02-15	09:50:00	2019-02-15	09:57:00	7	52	0	9.54224	0.73464	-0.621751	9.31616	64.5502	332.837	-0.506103	-0.630259	-0.664044	-0.590879	-0.568397	-0.53507	3341	25.2	100	80	90	2	1	1	1	1.25	2	0	0	50	0	0	50	0	27	12.5	3	3	0
D-3-33	-2.96996	-59.9731	Ducke	Dist_NDVI	Aspirator	2	2	2019-02-15	08:55:00	2019-02-15	09:01:00	6	94	0	22.9045	0.880491	-0.404624	22.0018	10.942	392.628	-0.316676	-0.500713	-0.529245	-0.641979	-0.597438	-0.570763	D5D41	23.6	100	39	30	3	1	2	1	1.75	3	2	100	0	0	0	0	0	208	5.1	0	0	0
D-3-43	-3.00732	-59.92	Ducke	Dist_NDVI	Aspirator	2	2	2019-02-15	09:40:00	2019-02-15	09:47:00	7	56	0	19.4758	0.876923	-0.681635	7.90547	95.8399	389.385	-0.601471	-0.681892	-0.663036	-0.578875	-0.555198	-0.526888	3C941	25.1	99.2	88	95	1	1	1	1	1	2	1	0	75	0	0	25	0	125	22.1	5	1	4
D-2002-5	-2.98332	-59.9039	Ducke	Dist_NDVI	Aspirator	2	1	2019-02-19	10:19:00	2019-02-19	10:25:00	6	101	2000	2005.7	0.865562	-0.719829	12.5394	2052.44	2192.94	-0.709261	-0.72663	-0.72604	-0.701295	-0.69324	-0.696703	4BE456	26.6	99.5	83	85	1	1	1	1	1	8	3	100	0	0	0	0	0	98	3.5	1	0	1
D-2002-7	-2.98422	-59.9071	Ducke	Dist_NDVI	Aspirator	2	1	2019-02-19	09:50:00	2019-02-19	09:57:00	7	105	2000	1972.77	0.860155	-0.68823	8.81848	2015.33	2228.89	-0.68823	-0.704379	-0.705237	-0.705963	-0.696154	-0.696471	13641	25.6	100	95	95	1	1	1	1	1	11	0	75	25	0	0	0	0	180	12.2	1	1	0
D-502-8	-2.99793	-59.9093	Ducke	Dist_NDVI	Aspirator	2	1	2019-02-19	08:51:00	2019-02-19	08:58:00	7	75	500	517.105	0.872297	-0.708914	15.9826	550.85	1168.53	-0.708914	-0.72589	-0.728568	-0.70701	-0.680456	-0.651716	503658	25.5	100	84	75	1	2	2	2	1.75	4	0	75	0	0	0	0	25	160	31	1	1	0
D-501-3	-2.92692	-59.9706	Ducke	Dist_NDVI	Aspirator	2	1	2019-02-22	10:46:00	2019-02-22	10:53:00	7	89	500	503.557	0.84769	-0.682385	1.2891	551.574	1565.87	-0.663029	-0.684295	-0.677093	-0.698754	-0.690048	-0.673383	4BD1DB	26.1	100	95	90	1	1	1	2	1.25	15	4	40	40	0	0	0	20	324	1.7	3	2	1
D-502-5	-2.92798	-59.97	Ducke	Dist_NDVI	Aspirator	2	1	2019-02-22	10:26:00	2019-02-22	10:33:00	7	96	500	513.071	0.860565	-0.65895	2.30097	561.96	1680.7	-0.649894	-0.670652	-0.673919	-0.6985	-0.691483	-0.679861	50441	25.6	100	95	90	3	2	2	3	2.5	13	4	60	0	0	0	0	40	286	13.3	0	0	0
D-503-6	-2.92574	-59.9657	Ducke	Dist_NDVI	Aspirator	2	1	2019-02-22	11:25:00	2019-02-22	11:32:00	7	118	500	508.761	0.869366	-0.6968	9.28058	531.284	1613.96	-0.688085	-0.695807	-0.696839	-0.693625	-0.692821	-0.672156	33441	26.2	100	91	75	1	2	2	1	1.5	12	2	50	0	0	0	0	50	258	13.1	7	6	1
D-2-20	-3.00069	-59.883	Ducke	Dist_NDVI	Aspirator	2	1	2019-02-26	10:10:00	2019-02-26	10:17:00	7	55	0	17.2595	0.866869	-0.668797	8.01998	34.0737	417.496	-0.443187	-0.640099	-0.591615	-0.651169	-0.641025	-0.625183	13641	25.6	100	82	80	1	1	2	1	1.25	14	0	25	50	25	0	0	0	171	17.3	0	0	0
D-3-21	-3.00561	-59.8975	Ducke	Dist_NDVI	Aspirator	2	1	2019-02-26	09:22:00	2019-02-26	09:29:00	7	35	0	47.1506	0.851137	-0.68221	4.58724	63.2865	179.368	-0.497186	-0.618112	-0.58785	-0.567069	-0.600829	-0.617818	503658	25	100	91	85	1	1	3	1	1.5	0	1	50	50	0	0	0	0	266	22.8	2	1	1
D-3-24	-3.00568	-59.9075	Ducke	Dist_NDVI	Aspirator	2	1	2019-02-26	08:48:00	2019-02-26	08:53:00	5	42	0	6.10749	0.890135	-0.667337	8.69431	34.3916	573.158	-0.450646	-0.608664	-0.567652	-0.592006	-0.597507	-0.618251	4BE456	25.1	100	82	80	1	2	1	1	1.25	0	1	0	0	0	0	90	10	288	24.1	0	0	0
D-502-4	-2.92393	-59.9459	Ducke	Dist_NDVI	Aspirator	3	1	2019-03-26	10:29:00	2019-03-26	10:36:00	7	61	500	533.889	0.868217	-0.704145	15.8337	531.755	648.612	-0.680079	-0.705739	-0.710039	-0.704194	-0.693862	-0.680234	33441	26.1	100	84	70	4	1	2	2	2.25	6	2	75	0	0	0	0	25	146	16.9	1	1	0
D-1001-4	-2.92439	-59.9412	Ducke	Dist_NDVI	Aspirator	3	2	2019-03-26	11:07:00	2019-03-26	11:14:00	7	81	1000	1007.34	0.854939	-0.719368	3.91557	1028.63	1151.63	-0.706393	-0.721802	-0.718104	-0.709739	-0.702746	-0.684713	6016CC	26.6	99.3	92	95	3	1	2	2	2	4	5	100	0	0	0	0	0	176	2.8	0	0	0
D-1002-3	-2.9317	-59.9647	Ducke	Dist_NDVI	Aspirator	3	2	2019-03-26	08:39:00	2019-03-26	08:46:00	7	107	1000	1008.38	0.867946	-0.638146	13.498	1029.18	1947.23	-0.612454	-0.652496	-0.66565	-0.691558	-0.696891	-0.690674	502CC7	24.6	100	92	90	1	2	2	1	1.5	9	3	50	50	0	0	0	0	343		1	1	0
D-1003-1	-2.93173	-59.9601	Ducke	Dist_NDVI	Aspirator	3	2	2019-03-26	09:26:00	2019-03-26	09:32:00	6	101	1000	982.835	0.87746	-0.70857	4.03305	1002.2	1572.28	-0.694006	-0.707076	-0.71775	-0.700402	-0.699063	-0.690393	503658			92	90	1	1	1	1	1	3	3	75	25	0	0	0	0	21	34.4	0	0	0
D-22-1	-2.89903	-59.9207	Ducke	Dist_NDVI	Aspirator	3	2	2019-03-29	10:53:00	2019-03-29	10:58:00	5	66	0	2.30638	0.873884	-0.694436	12.0612	37.7079	111.632	-0.435126	-0.620554	-0.512539	-0.579246	-0.600835	-0.639467	5016CC	24.6	100	86	95	1	2	2	1	1.5	3	0	60	0	0	0	0	40	50	4.6	1	1	0
D-3-16	-2.9117	-59.9511	Ducke	Dist_NDVI	Aspirator	3	2	2019-03-29	09:20:00	2019-03-29	09:25:00	5	102	0	43.2328	0.458357	-0.584708	14.2007	73.1726	394.347	-0.486593	-0.550874	-0.562028	-0.60998	-0.614751	-0.659066	5035BF				0	2	4	4	4	3.5	1	0	0	75	0	0	0	25	84	4.4	0	0	0
D-3-38	-3.00284	-59.971	Ducke	Dist_NDVI	Aspirator	3	2	2019-03-29	13:19:00	2019-03-29	13:24:00	5	81	0	2.31368	0.482112	-0.367973	16.7319	14.1773	43.841	0.15	-0.494508	-0.441842	-0.302535	-0.348917	-0.323951	501994	24.1	87.9	85	90	1	2	1	2	1.5	0	0	50	30	0	0	0	20	155	1.5	0	0	0
D-1001-2	-2.92272	-59.9065	Ducke	Dist_NDVI	Aspirator	4	1	2019-04-02	11:03:00	2019-04-02	11:08:00	5	110	1000	1002.85	0.853126	-0.677496	13.6648	995.89	1872.06	-0.677496	-0.691151	-0.697379	-0.702771	-0.688295	-0.681113	4BE456	28.6	98.3	89	90	2	3	1	1	1.75	7	3	50	50	0	0	0	0	72	1.1	2	2	0
D-1001-1	-2.91881	-59.9164	Ducke	Dist_NDVI	Aspirator	4	2	2019-04-02	10:17:00	2019-04-02	10:23:00	6	105	1000	1001.24	0.850245	-0.719599	11.0794	979.54	1742.59	-0.679309	-0.709533	-0.707894	-0.696519	-0.690505	-0.674972	4BD5D4	27.6	97.4	92	90	1	1	1	1	1	12	3	50	50	0	0	0	0	193	3.5	4	4	0
D-2002-2	-2.93775	-59.9027	Ducke	Dist_NDVI	Aspirator	4	2	2019-04-02	11:50:00	2019-04-02	11:57:00	7	75	2000	1999.77	0.864715	-0.710357	11.0052	1131.09	2860	-0.680771	-0.698738	-0.703341	-0.692413	-0.687747	-0.684353	501994	28.1	100	91	90	1	1	1	2	1.25	8	1	100	0	0	0	0	0	88	11	6	6	0
D-1-43	-3.00849	-59.965	Ducke	Dist_NDVI	Aspirator	4	2	2019-04-04	09:33:00	2019-04-04	09:38:00	5	53	0	64	0.526876	-0.412143	31.0799	2.76649	44.9597	-0.094656	-0.352882	-0.276489	-0.297675	-0.290672	-0.275291	501994	25.6	100	90	70	1	2	1	1	1.25	1	1	80	10	0	0	0	10	252	4.8	0	0	0
D-3-26	-3.0082	-59.9055	Ducke	Dist_NDVI	Aspirator	4	2	2019-04-04	10:45:00	2019-04-04	10:50:00	5	52	0	2.78243	0.742017	-0.610088	18.2168	21.8978	326.118	-0.369143	-0.58817	-0.632414	-0.565809	-0.569799	-0.605331	503658			88	95	1	2	2	3	2	0	0	80	10	0	0	0	10	124	6	0	0	0
D-3-29	-3.01353	-59.9129	Ducke	Dist_NDVI	Aspirator	4	2	2019-04-04	10:18:00	2019-04-04	10:23:00	5	87	0	15.9469	0.877202	-0.680681	5.4894	62.1754	487.363	-0.566082	-0.653999	-0.579097	-0.533419	-0.547315	-0.507262	5016CC	25.6	100	89	70	1	1	2	1	1.25	0	1	60	20	0	0	0	20	250	4.7	26	20	6
D-1-36	-2.98822	-59.9756	Ducke	Dist_NDVI	Aspirator	4	2	2019-04-09	11:12:00	2019-04-09	11:17:00	5	41	0	111.357	0.798574	-0.64082	6.30985	64.9544	302.954	-0.511415	-0.632594	-0.583992	-0.523044	-0.462942	-0.425861	B2841	27.7	100	90	90	3	2	2	2	2.25	3	1	100	0	0	0	0	0	252	1.8	5	4	1
D-3-37	-3.00038	-59.9681	Ducke	Dist_NDVI	Aspirator	4	2	2019-04-09	11:56:00	2019-04-09	12:01:00	5	86	0	86.6251	0.850765	-0.692354	12.9231	102.739	132.733	-0.668991	-0.692916	-0.697584	-0.525179	-0.462113	-0.393838	3C941	26.6	100	88	80	1	2	1	1	1.25	1	3	100	0	0	0	0	0	54	9.1	11	9	2
D-2002-1	-2.93035	-59.934	Ducke	Dist_NDVI	Aspirator	4	2	2019-04-12	10:39:00	2019-04-12	10:45:00	6	71	2000	2010.25	0.874758	-0.689135	11.1811	1725.66	2152.94	-0.660353	-0.67899	-0.680265	-0.68758	-0.6916	-0.697296	B2841	25.6	95.8	91	80	1	1	1	1	1	6	5	70	30	0	0	0	0	355	3.8	0	0	0
D-2003-1	-2.9309	-59.9309	Ducke	Dist_NDVI	Aspirator	4	2	2019-04-12	11:00:00	2019-04-12	11:07:00	7	69	2000	1983.05	0.873589	-0.687377	3.00626	1643.97	2447.88	-0.669497	-0.687434	-0.693805	-0.691189	-0.689606	-0.698889	4BDA34	25.1	100	93	90	3	1	1	3	2	2	5	100	0	0	0	0	0	189	5.2	0	0	0
D-2003-3	-2.93426	-59.9373	Ducke	Dist_NDVI	Aspirator	4	2	2019-04-12	10:10:00	2019-04-12	10:17:00	7	66	2000	1989.91	0.879469	-0.670779	19.7512	2014.16	2119.93	-0.612636	-0.652159	-0.653524	-0.684812	-0.695763	-0.695801	3C941	26.6	99.4	90	60	1	2	2	1	1.5	2	5	20	60	0	0	0	20	299	4.9	0	0	0
D-2003-5	-2.9372	-59.9409	Ducke	Dist_NDVI	Aspirator	4	2	2019-04-12	11:52:00	2019-04-12	11:58:00	6	81	2000	2009.9	0.869509	-0.69279	7.62174	2033.35	2119.79	-0.684417	-0.704024	-0.709336	-0.694591	-0.693849	-0.695156	33441	25.7	100	88	90	1	1	2	1	1.25	6	4	50	50	0	0	0	0	97	3.8	2	2	0
D-1002-7	-2.99124	-59.8915	Ducke	Dist_NDVI	Aspirator	4	1	2019-04-16	11:18:00	2019-04-16	11:25:00	7	97	1000	983.321	0.8677	-0.70997	10.0578	1013.86	1447.86	-0.705976	-0.714223	-0.717521	-0.695768	-0.699647	-0.678831	501994	26.1	100	91	85	1	2	1	1	1.25	12	1	100	0	0	0	0	0	50	13.2	0	0	0
D-502-7	-2.99563	-59.8911	Ducke	Dist_NDVI	Aspirator	4	1	2019-04-16	12:01:00	2019-04-16	12:09:00	8	106	500	512.864	0.847848	-0.705724	11.815	554.282	1100.63	-0.695413	-0.705979	-0.705133	-0.698143	-0.684864	-0.655966	4BD1DB	26.6	99.5	94	85	2	1	1	1	1.25	6	2	75	25	0	0	0	0	23	3.8	2	0	2
D-2002-5	-2.98322	-59.9039	Ducke	Dist_NDVI	Aspirator	4	2	2019-04-16	09:42:00	2019-04-16	09:50:00	8	102	2000	2016.61	0.865727	-0.727721	16.1302	2063.39	2203.26	-0.707152	-0.722139	-0.724636	-0.701432	-0.693217	-0.696665	4BE456	25.6	100	87	85	1	1	2	1	1.25	11	3	50	50	0	0	0	0	119	7.1	0	0	0
D-2002-7	-2.98418	-59.9071	Ducke	Dist_NDVI	Aspirator	4	2	2019-04-16	09:02:00	2019-04-16	09:08:00	6	105	2000	1975.23	0.860155	-0.68823	2.60275	2017.89	2229.97	-0.68823	-0.706572	-0.704536	-0.706057	-0.696083	-0.696456	4BD136	25.1	100	89	90	1	1	1	2	1.25	11	3	50	50	0	0	0	0	209	13.1	3	0	3
D-1-2	-2.91657	-59.9603	Ducke	Dist_NDVI	Aspirator	4	2	2019-04-18	08:52:00	2019-04-18	08:59:00	7	76	0	20.6765	0.832939	-0.676298	2.69743	96.3772	747.883	-0.475925	-0.652151	-0.678961	-0.65447	-0.64123	-0.644335	4BD136	26.6	100	77	25	1	1	2	2	1.5	0	1	75	25	0	0	0	0	131	4.6	0	0	0
D-2-18	-2.91557	-59.9676	Ducke	Dist_NDVI	Aspirator	4	2	2019-04-18	08:37:00	2019-04-18	08:45:00	8	66	0	12.1986	0.86845	-0.712058	5.31645	196.638	569.351	-0.560638	-0.671977	-0.673608	-0.662562	-0.638949	-0.632081	501994	28.6	94.9	91	95	1	3	1	1	1.5	0	1	90	0	0	0	0	10	26	9.6	0	0	0
D-2-22	-3.0056	-59.9163	Ducke	Dist_NDVI	Aspirator	4	2	2019-04-18	09:49:00	2019-04-18	09:51:00	2	41	0	10.2462	0.863516	-0.69697	13.7855	53.6036	200.43	-0.47552	-0.633496	-0.514507	-0.620936	-0.614057	-0.574602	4BE456	29.1	87.5	75	50	1	1	2	2	1.5	2	1	10	80	0	10	0	0	179	17.6	1	0	1
D-3-21	-3.00552	-59.8974	Ducke	Dist_NDVI	Aspirator	4	2	2019-04-18	10:24:00	2019-04-18	10:32:00	8	38	0	63.8539	0.86751	-0.713078	12.0627	80.1969	189.273	-0.531436	-0.663074	-0.614928	-0.571033	-0.601787	-0.618262	4BD1DB	28.1	96.7	94	90	1	2	3	3	2.25	1	1	80	0	0	0	0	20	279	21.2	0	0	0
D-2-24	-3.00622	-59.8809	Ducke	Dist_NDVI	Aspirator	4	2	2019-04-26	10:21:00	2019-04-26	10:26:00	5	67	0	13.5953	0.860612	-0.674313	13.9016	33.4163	404.98	-0.330127	-0.495368	-0.455317	-0.581791	-0.58964	-0.605582	502CC7	33.1	80.4	92	80	1	2	3	3	2.25	3	1	80	0	0	0	0	20	138	2.9	0	0	0
D-2-38	-3.00631	-59.9582	Ducke	Dist_NDVI	Aspirator	4	2	2019-04-26	09:41:00	2019-04-26	09:46:00	5	77	0	14.2269	0.616517	-0.421655	28.3048	2.58561	39.8427	-0.0278146	-0.441983	-0.511673	-0.519908	-0.47045	-0.371857	4BD136	27.6	100	88	80	1	2	1	1	1.25	1	0	80	0	0	0	0	20	174	4.1	13	8	5
D-3-31	-2.96824	-59.9737	Ducke	Dist_NDVI	Aspirator	4	2	2019-04-26	08:58:00	2019-04-26	09:03:00	5	96	0	15.798	0.422351	-0.360168	33.1527	13.1095	512.138	-0.360168	-0.501582	-0.569046	-0.647562	-0.610943	-0.572701	D5D41	27.6	99.3	81	96	2	3	3	2	2.5	0	0	0	80	0	0	0	20	260	0.8	0	0	0
D-3-8	-2.98338	-59.8704	Ducke	Dist_NDVI	Aspirator	4	2	2019-04-26	10:43:00	2019-04-26	10:48:00	5	67	0	11.1848	0.874806	-0.703617	11.4373	58.262	246.255	-0.48969	-0.6533	-0.611435	-0.6429	-0.637748	-0.649748	4BD1DB	28.6	94.7	92	85	1	1	2	2	1.5	3	0	90	0	0	0	0	10	286	1.3	3	0	3
D-2-37	-3.00536	-59.9226	Ducke	Dist_NDVI	Aspirator	4	2	2019-04-30	11:03:00	2019-04-30	11:08:00	5	97	0	5.95004	0.652587	-0.621451	10.2961	29.4969	40.1078	0.0127343	-0.488114	-0.5526	-0.605562	-0.565071	-0.535542	4BE456	27.1	93.8	89	80	1	3	3	1	2	1	1	70	0	0	0	0	30	33	3	15	5	10
D-3-1	-2.90492	-59.9047	Ducke	Dist_NDVI	Aspirator	4	2	2019-04-30	10:01:00	2019-04-30	10:06:00	5	63	0	1.12426	0.892289	-0.659848	20.9232	21.5033	76.6914	-0.106023	-0.445966	-0.414912	-0.577676	-0.589516	-0.629193	D5D41	28.1	93.6	92	90	1	1	1	1	1	0	1	80	0	0	0	0	20	352	1.3	0	0	0
D-501-3	-2.92692	-59.9706	Ducke	Dist_NDVI	Aspirator	5	2	2019-05-03	08:53:00	2019-05-03	08:59:00	6	89	500	503.557	0.84769	-0.682385	1.2891	551.574	1565.87	-0.663029	-0.684295	-0.677093	-0.698754	-0.690048	-0.673383	466105			92	90	1	2	2	3	2	9	2	80	0	0	0	0	20	316	1.8	4	3	1
D-502-5	-2.92798	-59.97	Ducke	Dist_NDVI	Aspirator	5	2	2019-05-03	09:08:00	2019-05-03	09:14:00	6	96	500	513.071	0.860565	-0.65895	2.30097	561.96	1680.7	-0.649894	-0.670652	-0.673919	-0.6985	-0.691483	-0.679861	4BE456	25.6	100	90	85	2	1	2	2	1.75	6	3	60	20	0	0	0	20	349	6	3	3	0
D-1-24	-3.00681	-59.935	Ducke	Dist_NDVI	Aspirator	5	2	2019-05-07	11:10:00	2019-05-07	11:15:00	5	110	0	8.75805	0.737864	-0.497774	6.80019	25.145	26.1854	0.0107811	-0.429152	-0.375939	-0.509224	-0.455697	-0.436073	502CC7			96	95	1	1	1	1	1	3	4	50	50	0	0	0	0	317	2.7	0	0	0
D-1-37	-2.99964	-59.9701	Ducke	Dist_NDVI	Aspirator	5	2	2019-05-07	10:32:00	2019-05-07	10:37:00	5	81	0	12.2687	0.237743	-0.00736176	28.0515	33.1423	10.4893	0.114146	-0.15221	-0.126942	-0.393466	-0.417004	-0.383726	B2841	26.6	100	68	50	1	1	2	4	2	0	0	0	0	0	0	0	100	103	39.4	3	3	0
D-1-38	-3.00504	-59.9688	Ducke	Dist_NDVI	Aspirator	5	2	2019-05-07	10:48:00	2019-05-07	10:53:00	5	77	0	2.93179	0.814199	-0.666004	13.5978	20.5179	49.5688	-0.229259	-0.51432	-0.48325	-0.375591	-0.316965	-0.307974	4BD1DB	28.1	95.2	74	50	1	3	4	4	3	0	0	100	0	0	0	0	0	81	8.1	1	1	0
D-503-6	-2.92573	-59.9658	Ducke	Dist_NDVI	Aspirator	5	2	2019-05-07	09:04:00	2019-05-07	09:10:00	6	118	500	509.874	0.869366	-0.6968	11.2123	532.386	1612.98	-0.688085	-0.695807	-0.697879	-0.693242	-0.692872	-0.672118	4BE456	26.1	98.9	94	90	2	4	2	1	2.25	6	1	100	0	0	0	0	0	241	4.3	1	0	1
D-1-29	-3.0144	-59.9138	Ducke	Dist_NDVI	Aspirator	5	2	2019-05-10	09:21:00	2019-05-10	09:26:00	5	94	0	2.87719	0.867398	-0.670407	18.3785	24.3378	347.834	-0.442837	-0.600241	-0.557304	-0.535893	-0.534382	-0.488086	4BE456	26.1	100	92	80	1	3	3	3	2.5	0	0	70	20	0	0	0	10	93	5	22	13	9
D-1-39	-3.00545	-59.928	Ducke	Dist_NDVI	Aspirator	5	2	2019-05-10	08:47:00	2019-05-10	08:53:00	6	109	0	8.01877	0.848991	-0.66945	6.31248	24.1138	54.0657	-0.174862	-0.524806	-0.43238	-0.487957	-0.551201	-0.497731	4BD1DB	25.1	100	90	85	1	2	3	2	2	5	2	80	0	0	0	0	20	183	1	3	3	0
D-1-9	-3.00228	-59.8886	Ducke	Dist_NDVI	Aspirator	5	2	2019-05-10	09:54:00	2019-05-10	09:58:00	4	75	0	16.4747	0.74985	-0.603423	12.7391	64.8985	513.533	-0.48743	-0.595774	-0.546218	-0.621675	-0.655281	-0.624588	4BDA34	26.6	100	77	90	1	2	2	2	1.75	0	0	90	0	0	0	0	10	223	5	0	0	0
D-2-20	-3.0007	-59.883	Ducke	Dist_NDVI	Aspirator	5	2	2019-05-10	10:12:00	2019-05-10	10:19:00	7	55	0	18.3431	0.866869	-0.668797	4.3887	34.3663	413.611	-0.443187	-0.61822	-0.582016	-0.650969	-0.641334	-0.625007	B2841	27.1	100	89	70	1	1	1	1	1	9	0	0	80	0	0	0	20	180	3	2	2	0
D-2002-3	-2.97356	-59.9542	Ducke	Dist_NDVI	Aspirator	5	1	2019-05-14	11:11:00	2019-05-14	11:19:00	8	80	2000	2008.12	0.862046	-0.726111	9.05783	1079.28	2035.46	-0.70676	-0.722597	-0.72522	-0.701193	-0.696291	-0.690181	4BD1DB	26.1	100	88	85	1	1	1	1	1	8	2	0	50	0	0	0	50	228	7.6	0	0	0
D-2003-9	-2.98878	-59.9421	Ducke	Dist_NDVI	Aspirator	5	1	2019-05-14	09:11:00	2019-05-14	09:19:00	8	64	2000	1984.66	0.872727	-0.674205	14.5627	1340.68	2118.86	-0.656712	-0.680642	-0.681447	-0.691445	-0.69093	-0.688248	4BE456	25.6	100	96	95	1	1	2	1	1.25	4	1	75	25	0	0	0	0	331	5	0	0	0
D-2001-9	-2.98867	-59.9375	Ducke	Dist_NDVI	Aspirator	5	2	2019-05-14	09:39:00	2019-05-14	09:47:00	8	82	2000	2004.66	0.858573	-0.712988	6.31904	1828.15	2047.68	-0.689151	-0.707701	-0.696742	-0.684173	-0.694467	-0.688991	4BDA34	25.6	100	94	85	1	1	1	1	1	7	1	25	75	0	0	0	0	105	16.7	5	4	1
D-2-25	-3.00758	-59.9224	Ducke	Dist_NDVI	Aspirator	5	2	2019-05-17	10:08:00	2019-05-17	10:14:00	6	92	0	10.4568	0.861832	-0.697137	3.56669	56.4699	195.169	-0.58724	-0.658038	-0.567846	-0.547061	-0.523967	-0.500121	4FB41	26	100	86	80	2	2	1	2	1.75	6	1	10	70	0	0	0	20	81	8	3	3	0
D-2-42	-3.00703	-59.9195	Ducke	Dist_NDVI	Aspirator	5	2	2019-05-17	10:24:00	2019-05-17	10:32:00	8	49	0	12.4251	0.708297	-0.506103	7.50957	45.1592	331.149	-0.443664	-0.598817	-0.659638	-0.591418	-0.569494	-0.535235	D5D41	26.6	100	88	85	2	2	1	2	1.75	2	1	80	0	0	0	0	20	12	4	2	2	0
D-3-24	-3.00571	-59.9075	Ducke	Dist_NDVI	Aspirator	5	2	2019-05-17	11:05:00	2019-05-17	11:10:00	5	42	0	2.78389	0.890135	-0.667337	12.66	30.5754	569.915	-0.450646	-0.576996	-0.563987	-0.591905	-0.597094	-0.618151	5016CC	26.6	100	88	75	2	1	2	2	1.75	0	1	0	60	0	30	0	10	316	1	11	11	0
D-0-104	-3.00386	-59.9691	Ducke	Dist	Aspirator	5	1	2019-05-21	09:15:00	2019-05-21	09:21:00	6	72	0	2.137	0.777178	-0.660723	12.1858	55.2944	100.245	-0.507927	-0.603009	-0.597829	-0.372651	-0.348455	-0.32524	4BD136	25.6	100	78	90	2	3	2	2	2.25	0	0	0	0	0	90	0	10	325	2	0	0	0
D-0-131	-3.00593	-59.9299	Ducke	Dist	Aspirator	5	1	2019-05-21	10:57:00	2019-05-21	11:03:00	6	106	0	14.5202	0.546053	-0.375351	29.0185	5.47261	31.9034	0.0209303	-0.357206	-0.330584	-0.496718	-0.519325	-0.479149	4FB41	25	100	89	60	1	2	3	4	2.5	6	0	50	30	0	0	0	20	43	10	2	1	1
D-0-139	-3.00649	-59.9637	Ducke	Dist	Aspirator	5	1	2019-05-21	09:54:00	2019-05-21	10:00:00	6	79	0	23.988	0.757973	-0.589744	14.6172	41.4053	81.1935	-0.139519	-0.554405	-0.505991	-0.428587	-0.400361	-0.324782	5030A1	24.6	99.9	88	85	2	1	1	2	1.5	6	4	70	20	0	0	0	10	55	2	4	2	2
D-0-168	-3.00825	-59.9434	Ducke	Dist	Aspirator	5	1	2019-05-21	10:32:00	2019-05-21	10:38:00	6	94	0	2.89084	0.586583	-0.495377	11.5914	19.1831	101.161	-0.17381	-0.46377	-0.436245	-0.364632	-0.37005	-0.382966	D5D41	25.1	98.2	92	75	3	4	2	4	3.25	0	1	80	0	0	0	0	20	358	1	5	4	1
D-0-92	-2.99855	-59.9702	Ducke	Dist	Aspirator	5	1	2019-05-21	08:46:00	2019-05-21	08:52:00	6	75	0	25.0927	0.557187	-0.430467	40.4802	13.841	28.6304	0.11252	-0.405949	-0.32587	-0.367318	-0.425345	-0.400168	4BD5D4	23.6	100	89	80	3	2	2	1	2	0	0	70	20	0	0	0	10	295	4	0	0	0
D-1001-7	-2.99141	-59.8939	Ducke	Dist_NDVI	Aspirator	5	1	2019-05-24	11:37:00	2019-05-24	11:43:00	6	93	1000	1021.94	0.854569	-0.679905	8.40294	1071.44	1309.21	-0.648948	-0.668595	-0.667535	-0.69741	-0.695786	-0.681261	5016CC	26.6	100	83	75	1	1	1	2	1.25	11	4	50	40	0	0	0	10	307	15.5	1	1	0
D-2001-3	-2.98276	-59.897	Ducke	Dist_NDVI	Aspirator	5	1	2019-05-24	10:58:00	2019-05-24	11:03:00	5	80	2000	1999.8	0.851197	-0.709541	16.044	2018.65	2172.19	-0.699546	-0.713422	-0.705054	-0.682393	-0.694897	-0.696269	3C941			88	60	2	1	1	1	1.25	11	2	70	20	0	0	0	10	141	11.9	4	3	1
D-2001-4	-2.98286	-59.8963	Ducke	Dist_NDVI	Aspirator	5	1	2019-05-24	10:42:00	2019-05-24	10:48:00	6	72	2000	1992.77	0.853693	-0.704434	8.99024	2012.09	2167.2	-0.673247	-0.706854	-0.703469	-0.684374	-0.694985	-0.696285	B2841	25.6	100	89	90	1	1	2	1	1.25	5	4	20	60	0	0	0	20	211	20.1	1	1	0
D-502-8	-2.99794	-59.9093	Ducke	Dist_NDVI	Aspirator	5	2	2019-05-24	09:25:00	2019-05-24	09:33:00	8	75	500	514.759	0.872297	-0.708914	12.8137	549.854	1165.23	-0.708914	-0.724878	-0.728211	-0.707214	-0.680402	-0.651727	5035BF	25.6	99.9	81	70	3	4	4	3	3.5	5	2	20	80	0	0	0	0	175	26.1	2	2	0
D-0-111	-3.005	-59.9237	Ducke	Dist	Aspirator	5	1	2019-05-28	10:39:00	2019-05-28	10:45:00	6	105	0	14.1557	0.319303	-0.152346	32.7953	12.6932	42.549	0.0558636	-0.363424	-0.422478	-0.583997	-0.569304	-0.532262	5016CC	30.1	85.4	92	75	2	1	1	1	1.25	0	1	80	0	0	0	0	20	201	9	0	0	0
D-0-149	-3.00724	-59.9368	Ducke	Dist	Aspirator	5	1	2019-05-28	10:21:00	2019-05-28	10:27:00	6	102	0	7.35753	0.33294	0.0215795	45.6487	23.7358	13.4715	0.0381791	-0.182026	-0.292597	-0.434744	-0.432025	-0.42102	B2841	28.1	93	90	80	4	1	1	3	2.25	0	3	60	20	0	0	0	20	190	6	0	0	0
D-0-162	-3.00765	-59.94	Ducke	Dist	Aspirator	5	1	2019-05-28	10:04:00	2019-05-28	10:10:00	6	97	0	3.44614	0.410654	-0.271736	18.3754	13.8084	55.6744	-0.133656	-0.329021	-0.29893	-0.3805	-0.40909	-0.404742				91	85	2	1	1	3	1.75	0	4	50	40	0	0	0	10	178	1	1	0	1
D-0-97	-3.00121	-59.969	Ducke	Dist	Aspirator	5	1	2019-05-28	09:43:00	2019-05-28	09:49:00	6	85	0	18.5131	0.748186	-0.495277	5.99477	34.2257	34.754	0.140253	-0.405675	-0.420577	-0.439557	-0.427196	-0.370816	D5D41	27.1	94	91	85	1	3	2	1	1.75	3	1	70	20	0	0	0	10	196	3	1	1	0
D-1001-5	-2.93881	-59.9707	Ducke	Dist_NDVI	Aspirator	5	1	2019-05-31	10:24:00	2019-05-31	10:31:00	7	89	1000	1001.35	0.858177	-0.728975	14.7246	1050.09	1632.76	-0.715838	-0.725985	-0.727664	-0.700054	-0.69271	-0.689702	33441	25.7	100	89	90	1	1	1	1	1	11	2	70	20	0	0	0	10	155	3.7	1	0	1
D-501-2	-2.92491	-59.9729	Ducke	Dist_NDVI	Aspirator	5	1	2019-05-31	08:59:00	2019-05-31	09:07:00	8	126	500	507.773	0.871902	-0.698898	17.109	540.209	1227.83	-0.673135	-0.69734	-0.702154	-0.697192	-0.689086	-0.661582	4BDA34	25.1	99.4	86	60	1	2	1	1	1.25	7	4	50	40	0	0	0	10	233	4.5	0	0	0
D-503-5	-2.92284	-59.9738	Ducke	Dist_NDVI	Aspirator	5	1	2019-05-31	08:34:00	2019-05-31	08:42:00	8	118	500	499.937	0.884677	-0.709573	2.84365	531.295	1037.12	-0.681722	-0.70555	-0.708145	-0.690415	-0.685099	-0.650846	4BD5D4	24.6	100	89	80	3	1	1	1	1.5	1	3	100	0	0	0	0	0	136	0.9	1	1	0
D-1001-9	-2.99745	-59.9402	Ducke	Dist_NDVI	Aspirator	6	1	2019-06-04	09:50:00	2019-06-04	09:58:00	8	78	1000	1016.29	0.851445	-0.716716	13.4505	1033.34	1137.41	-0.694848	-0.717258	-0.713375	-0.693774	-0.686972	-0.604409	33441	26.2	94.1	93	95	1	1	1	1	1	7	2	75	25	0	0	0	0	155	25.5	1	0	1
D-1002-9	-2.99743	-59.9396	Ducke	Dist_NDVI	Aspirator	6	1	2019-06-04	09:59:00	2019-06-04	10:05:00	6	76	1000	1019.72	0.868774	-0.741664	16.9038	1036.09	1126.16	-0.71552	-0.721671	-0.708349	-0.691277	-0.687784	-0.60443	4BDA34	25.6	97.9	93	95	1	1	1	1	1	5	4	50	50	0	0	0	0	79	4.7	0	0	0
D-2002-4	-2.97719	-59.9536	Ducke	Dist_NDVI	Aspirator	6	1	2019-06-04	11:46:00	2019-06-04	11:53:00	7	65	2000	2018.36	0.862475	-0.715799	13.4903	696.226	2078.97	-0.68405	-0.7062	-0.696174	-0.688295	-0.689056	-0.689777	4BE456	27.6	98.2	93	95	1	1	1	1	1	5	4	75	25	0	0	0	0	346	2.1	2	0	2
D-2002-9	-2.98718	-59.9499	Ducke	Dist_NDVI	Aspirator	6	1	2019-06-04	10:59:00	2019-06-04	11:07:00	8	73	2000	2005.09	0.862906	-0.669954	13.8336	455.934	2350.1	-0.634938	-0.663872	-0.65815	-0.68073	-0.679445	-0.688586	4BD5D4	28.1	95.4	70	80	4	3	4	2	3.25	1	1	75	25	0	0	0	0	279	3.6	1	1	0
D-0-100	-3.00362	-59.9702	Ducke	Dist	Aspirator	6	1	2019-06-07	09:26:00	2019-06-07	09:32:00	6	68	0	21.4956	0.879493	-0.704637	7.52395	67.518	89.996	-0.510613	-0.645883	-0.581577	-0.32392	-0.340879	-0.320432	33441	27.2	95.2	90	85	3	2	2	3	2.5	1	0	80	20	0	0	0	0	329	4	0	0	0
D-0-117	-3.00534	-59.9263	Ducke	Dist	Aspirator	6	1	2019-06-07	10:58:00	2019-06-07	11:05:00	7	105	0	10.3215	0.620059	-0.507512	10.0388	22.4417	127.53	-0.241667	-0.478242	-0.523488	-0.494062	-0.560975	-0.510466	4FB41	27	94.7	92	80	4	3	2	1	2.5	16	1	90	0	0	0	0	10	183	10	4	4	0
D-0-136	-3.00642	-59.9321	Ducke	Dist	Aspirator	6	1	2019-06-07	10:36:00	2019-06-07	10:42:00	6	103	0	8.05578	0.364222	-0.184004	23.3012	10.9131	23.8668	-0.0414414	-0.244507	-0.423206	-0.511321	-0.486326	-0.456252	5035BF	28.6	87.5	86	90	1	1	1	1	1	2	0	0	90	0	0	0	10	24	2	2	0	2
D-0-144	-3.00682	-59.9642	Ducke	Dist	Aspirator	6	1	2019-06-07	09:53:00	2019-06-07	09:59:00	6	75	0	6	0.447782	-0.27155	20.5964	10.3912	124.031	-0.27155	-0.489608	-0.534309	-0.406001	-0.370736	-0.3126	5030A1			91	75	2	1	1	2	1.5	1	1	70	20	0	0	0	10	156	5	1	1	0
D-0-155	-3.00735	-59.9387	Ducke	Dist	Aspirator	6	1	2019-06-07	10:11:00	2019-06-07	10:17:00	6	113	0	0.434196	0.686287	-0.58111	14.7357	30.6486	31.1971	-0.00736114	-0.461645	-0.381448	-0.413064	-0.422994	-0.413316	4BDA34	26.6	95	92	85	3	3	2	3	2.75	3	1	70	20	0	0	0	10	170	13	2	0	2
D-0-134	-3.00642	-59.962	Ducke	Dist	Aspirator	6	1	2019-06-11	11:21:00	2019-06-11	11:27:00	6	82	0	1.22038	0.746441	-0.576317	13.1253	17.4806	32.0266	-0.0329357	-0.372125	-0.371606	-0.419686	-0.445583	-0.343797	4BDA34	28.1	91.6	89	75	3	3	2	3	2.75	4	1	30	70	0	0	0	0	146	8	5	2	3
D-0-138	-3.00669	-59.9676	Ducke	Dist	Aspirator	6	1	2019-06-11	10:59:00	2019-06-11	11:06:00	7	64	0	3.08737	0.824254	-0.636364	11.0846	19.191	182.426	-0.281317	-0.486621	-0.482907	-0.388748	-0.286224	-0.2887	4BE456	28.1	95.8	93	75	3	3	2	2	2.5	5	2	80	0	0	0	0	20	203	8	1	0	1
D-501-1	-2.92345	-59.9691	Ducke	Dist_NDVI	Aspirator	6	1	2019-06-11	09:14:00	2019-06-11	09:20:00	6	115	500	492.804	0.858996	-0.661558	14.2238	523.461	1370.37	-0.61107	-0.6593	-0.657238	-0.689042	-0.687178	-0.658736	503A1	27.6	92.4	91	80	3	3	3	3	3	4	2	90	0	0	0	0	10	181	6	1	0	1
D-502-3	-2.92377	-59.9666	Ducke	Dist_NDVI	Aspirator	6	1	2019-06-11	08:50:00	2019-06-11	08:56:00	6	65	500	474.907	0.85123	-0.701804	13.8648	525.114	1405.18	-0.683974	-0.696145	-0.696215	-0.690988	-0.690894	-0.662794	4BD136	25.1	98.9	91	85	2	3	3	3	2.75	6	1	70	0	0	0	0	30	187	6	0	0	0
D-2001-6	-2.98445	-59.9103	Ducke	Dist_NDVI	Aspirator	6	1	2019-06-14	10:57:00	2019-06-14	11:04:00	7	112	2000	1989.64	0.851537	-0.670136	3.64224	2039.57	2377.15	-0.664487	-0.688265	-0.694731	-0.688689	-0.700593	-0.695833	33441	27.2	98.4	89	85	1	1	2	2	1.5	18	4	30	60	10	0	0	0	101	6.7	0	0	0
D-2002-6	-2.98333	-59.902	Ducke	Dist_NDVI	Aspirator	6	1	2019-06-14	11:43:00	2019-06-14	11:49:00	6	70	2000	1986.58	0.865495	-0.713271	10.4773	2007.71	2142	-0.713271	-0.725534	-0.726818	-0.69486	-0.694962	-0.696777	5030A1	27.6	90.4	91	90	1	1	2	1	1.25	5	4	100	0	0	0	0	0	136	14.5	0	0	0
D-502-7	-2.99568	-59.8908	Ducke	Dist_NDVI	Aspirator	6	2	2019-06-14	09:33:00	2019-06-14	09:39:00	6	105	500	499.143	0.862368	-0.718975	14.1385	535.136	1117.68	-0.692162	-0.711329	-0.712203	-0.699084	-0.684203	-0.655166	4BE456	26.6	99.5	88	85	1	2	1	1	1.25	13	4	60	30	0	0	0	10	317	0.7	0	0	0
D-1001-10	-2.99378	-59.9609	Ducke	Dist_NDVI	Aspirator	11	1	2019-11-22	09:52:00	2019-11-22	09:59:00	7	66	1000	1013.6	0.851801	-0.698995	12.0048	890.135	1060.42	-0.668074	-0.695014	-0.687185	-0.686652	-0.687585	-0.587872	4BE456			93.24	90	2	1	1	2	1.5	7	1	100	0	0	0	0	0	195	10.2	0	0	0
D-1001-14	-2.99651	-59.9606	Ducke	Dist_NDVI	Aspirator	11	1	2019-11-22	10:16:00	2019-11-22	10:22:00	6	75	1000	1008.9	0.851007	-0.694614	10.3086	1030.73	1058.15	-0.676582	-0.688021	-0.688468	-0.689118	-0.690478	-0.546969	5036B7	25.6	98.1	87.78	90	2	1	1	1	1.25	7	3	100	0	0	0	0	0	228	4.6	1	1	0
D-501-13	-3.00166	-59.9601	Ducke	Dist_NDVI	Aspirator	11	1	2019-11-22	11:01:00	2019-11-22	11:06:00	5	72	500	484.188	0.853856	-0.710112	7.83774	496.537	543.555	-0.670437	-0.705724	-0.700145	-0.68992	-0.625273	-0.446904	33441	25.7	100	90.38	95	2	1	2	2	1.75	5	1	100	0	0	0	0	0	75	2.2	1	1	0
D-502-22	-2.99516	-59.9657	Ducke	Dist_NDVI	Aspirator	11	1	2019-11-22	09:15:00	2019-11-22	09:21:00	6	68	500	481.275	0.859794	-0.703725	12.3277	492.034	521.406	-0.694279	-0.709543	-0.70704	-0.690477	-0.566981	-0.512923	4BE52			94.28	95	1	1	1	2	1.25	3	0	100	0	0	0	0	0	105	4	9	9	0
D-1003-19	-2.95368	-59.9661	Ducke	Dist_NDVI	Aspirator	11	1	2019-11-27	09:30:00	2019-11-27	09:40:00	10	58	1000	1015.82	0.874117	-0.718318	14.256	1019.98	1244.6	-0.67744	-0.715793	-0.707632	-0.697857	-0.694593	-0.682803	33441	29.2	94.4	87.26	60	4	4	4	4	4	0	3	100	0	0	0	0	0	168	2.8	0	0	0
D-2002-14	-2.94503	-59.9594	Ducke	Dist_NDVI	Aspirator	11	1	2019-11-27	10:58:00	2019-11-27	11:08:00	10	74	2000	1999.77	0.866868	-0.723333	10.0814	2023.1	2236.88	-0.68172	-0.708948	-0.706616	-0.704307	-0.699868	-0.696148	5036B7	28.6	89.9	93.24	80	1	1	1	1	1	10	4	100	0	0	0	0	0	67	3.7	1	1	0
D-2003-17	-2.94177	-59.9607	Ducke	Dist_NDVI	Aspirator	11	1	2019-11-27	11:43:00	2019-11-27	11:50:00	7	74	2000	2005	0.874633	-0.712173	11.8607	2041.48	2308.51	-0.643343	-0.695726	-0.690516	-0.702972	-0.70035	-0.695952	4BE456			94	90	2	3	3	3	2.75	0	4	60	40	0	0	0	0	76	0.4	0	0	0
D-501-23	-2.93355	-59.9717	Ducke	Dist_NDVI	Aspirator	11	1	2019-11-27	08:27:00	2019-11-27	08:35:00	8	97	500	473.889	0.868217	-0.699586	14.9676	515.959	1737.49	-0.68392	-0.692953	-0.684147	-0.688509	-0.694699	-0.689775	4BD1DB	26.1	100	93.5	85	2	2	2	2	2	7	4	50	30	0	0	0	20	26	6.5	0	0	0
D-502-14	-2.95389	-59.9707	Ducke	Dist_NDVI	Aspirator	11	1	2019-11-27	09:58:00	2019-11-27	10:08:00	10	98	500	476.63	0.865713	-0.647536	18.0007	517.651	732.213	-0.631524	-0.662574	-0.677912	-0.695795	-0.683359	-0.661176				82.84	25	2	1	4	4	2.75	10	4	80	0	0	0	0	20	308	11.2	3	3	0
D-1002-13	-2.93062	-59.9518	Ducke	Dist_NDVI	Aspirator	12	1	2019-12-04	11:10:00	2019-12-04	11:16:00	6	97	1000	998.893	0.862869	-0.673377	8.83644	1015.69	1080.08	-0.622293	-0.668954	-0.672019	-0.69264	-0.699073	-0.690383	5036B7	29.1	89.5	90.64	60	2	2	2	2	2	12	1	90	0	0	0	0	10	289	2	0	0	0
D-501-16	-2.93841	-59.9766	Ducke	Dist_NDVI	Aspirator	12	1	2019-12-04	08:48:00	2019-12-04	08:54:00	6	103	500	513.387	0.871835	-0.675694	16.8768	535.803	1009.2	-0.669782	-0.686368	-0.688507	-0.688857	-0.691476	-0.679086	33441	26.7	94.1	91.68	80	1	2	1	2	1.5	16	1	90	0	0	0	0	10	25	9	1	1	0
D-502-11	-2.92591	-59.9532	Ducke	Dist_NDVI	Aspirator	12	1	2019-12-04	10:41:00	2019-12-04	10:46:00	5	117	500	544.55	0.867993	-0.70608	19.1505	520.144	609.008	-0.692165	-0.705513	-0.705117	-0.694905	-0.685283	-0.679346	B2841			92.46	70	2	3	2	3	2.5	9	2	80	0	0	0	0	20	30	5	0	0	0
D-503-16	-2.9256	-59.9575	Ducke	Dist_NDVI	Aspirator	12	1	2019-12-04	10:22:00	2019-12-04	10:27:00	5	112	500	531.718	0.854734	-0.705722	17.1042	548.463	899.325	-0.679551	-0.697642	-0.690185	-0.700202	-0.684572	-0.675928	D5D41	27.1	100	91.42	80	3	2	2	2	2.25	7	0	80	0	0	10	0	10	278	4	1	0	1
D-501-23	-2.93355	-59.9717	Ducke	Dist_NDVI	Aspirator	12	2	2019-12-04	09:25:00	2019-12-04	09:35:00	10	97	500	473.889	0.868217	-0.699586	14.9676	515.959	1737.49	-0.68392	-0.692953	-0.684147	-0.688509	-0.694699	-0.689775	4BD136	27.6	93.8	89.6	75	2	2	2	1	1.75	6	2	70	20	0	0	0	10	43	4	0	0	0
D-0-133	-3.00583	-59.9691	Ducke	Dist	Aspirator	12	1	2019-12-06	09:46:00	2019-12-06	09:52:00	6	81	0	9.31405	0.804337	-0.678238	7.05467	25.8684	55.575	-0.110715	-0.54232	-0.380351	-0.346585	-0.283085	-0.292421	33441	27.7	92.1	91.16	85	2	2	2	2	2	2	2	80	0	0	0	0	20	121	9	0	0	0
D-0-151	-3.00743	-59.9639	Ducke	Dist	Aspirator	12	1	2019-12-06	10:07:00	2019-12-06	10:13:00	6	72	0	10.0012	0.727157	-0.549133	4.63903	26.119	56.0614	-0.111166	-0.351434	-0.295838	-0.349611	-0.364927	-0.305317	4BD1DB			93.5	80	1	1	1	1	1	1	2	80	0	0	0	0	20	252	9	1	1	0
D-2-51	-2.91819	-59.9736	Ducke	Dist_NDVI	Aspirator	12	1	2019-12-06	08:36:00	2019-12-06	08:42:00	6	93	0	7.19426	0.86451	-0.61187	12.1383	30.5954	781.743	-0.456247	-0.609067	-0.617134	-0.678848	-0.645202	-0.634787	D5D41	27.6	100	84.4	60	1	1	2	2	1.5	1	0	0	0	0	100	0	0	122	3	0	0	0
D-2-59	-2.92405	-59.9895	Ducke	Dist_NDVI	Aspirator	12	1	2019-12-06	08:59:00	2019-12-06	09:05:00	6	61	0	6.89576	0.859528	-0.598778	7.2032	22.9356	79.0735	-0.129721	-0.451125	-0.481909	-0.636574	-0.627777	-0.628371	4BD136	26.6	97.2	91.94	85	2	2	3	2	2.25	2	0	80	0	0	0	0	20	168	2	0	0	0
D-3-47	-2.92677	-59.9959	Ducke	Dist_NDVI	Aspirator	12	1	2019-12-06	09:16:00	2019-12-06	09:22:00	6	87	0	14.6942	0.694371	-0.663543	6.37288	98.2217	126.59	-0.625378	-0.66123	-0.675809	-0.585215	-0.606893	-0.618041	5036B7	27.1	91.3	90.64	80	2	2	2	3	2.25	0	0	20	0	0	0	0	80	56	3	0	0	0
D-1001-17	-2.9215	-59.8978	Ducke	Dist_NDVI	Aspirator	12	1	2019-12-18	09:49:00	2019-12-18	09:55:00	6	65	1000	990.316	0.843265	-0.595779	8.2544	961.056	1252.27	-0.581628	-0.615526	-0.651031	-0.677335	-0.683286	-0.659837	33441	26.2	100	95.84	95	1	2	1	2	1.5	6	3	75	25	0	0	0	0	356	38.1	0	0	0
D-2003-13	-2.92986	-59.9169	Ducke	Dist_NDVI	Aspirator	12	1	2019-12-18	11:00:00	2019-12-18	11:06:00	6	118	2000	1999.69	0.887389	-0.696609	12.1895	565.881	2656.88	-0.684639	-0.703857	-0.709816	-0.692072	-0.68908	-0.696798	D5D41	26.1	100	95.58	95	1	1	2	1	1.25	5	3	100	0	0	0	0	0	56	1.9	0	0	0
D-2003-16	-2.92925	-59.918	Ducke	Dist_NDVI	Aspirator	12	1	2019-12-18	11:15:00	2019-12-18	11:21:00	6	116	2000	1994.85	0.879988	-0.695444	6.09825	684.661	2541.83	-0.684211	-0.697429	-0.696673	-0.695234	-0.686016	-0.697307	4BD1DB			94.8	95	2	1	2	4	2.25	7	3	100	0	0	0	0	0	357	0.8	0	0	0
D-503-12	-2.91687	-59.8991	Ducke	Dist_NDVI	Aspirator	12	1	2019-12-18	09:22:00	2019-12-18	09:28:00	6	87	500	511.517	0.880607	-0.727142	16.3102	440.171	993.202	-0.69327	-0.722962	-0.719073	-0.700693	-0.677761	-0.639029	5036B7	25.6	99.1	94.28	95	4	1	1	2	2	8	0	90	0	0	0	0	10	139	6.2	0	0	0
D-0-93	-2.99905	-59.97	Ducke	Dist	Aspirator	12	1	2019-12-20	10:16:00	2019-12-20	10:22:00	6	79	0	0.1404	0.8751	-0.694702	14.5828	16.7658	46.363	-0.100678	-0.368436	-0.333889	-0.38691	-0.427306	-0.394574	5036B7	26.6	99.2	94.28	85	2	2	2	1	1.75	2	2	100	0	0	0	0	0	74	10	10	4	6
D-1-46	-2.92584	-59.9968	Ducke	Dist_NDVI	Aspirator	12	1	2019-12-20	09:35:00	2019-12-20	09:41:00	6	87	0	2.07101	0.781015	-0.590985	13.8162	19.3719	41.1546	0.0576427	-0.382772	-0.409749	-0.585315	-0.59898	-0.617266	4BD136	27.6	100	90.64	80	2	2	2	2	2	0	0	10	0	0	80	0	10	16	1	1	0	1
D-1-54	-2.92487	-59.9914	Ducke	Dist_NDVI	Aspirator	12	1	2019-12-20	09:06:00	2019-12-20	09:12:00	6	63	0	21.2597	0.783133	-0.593547	10.3567	70.986	127.494	-0.493195	-0.621326	-0.616933	-0.635728	-0.616812	-0.620875	D5D41	28.6	100	90.38	70	2	3	3	2	2.5	0	0	90	0	0	0	0	10	315	3	0	0	0
D-2-50	-2.91658	-59.9871	Ducke	Dist_NDVI	Aspirator	12	1	2019-12-20	08:36:00	2019-12-20	08:42:00	6	74	0	6.96388	0.780317	-0.590715	12.4734	117.494	398.708	-0.567408	-0.590025	-0.579937	-0.527966	-0.582829	-0.618532	4BD1DB			89.86	85	2	1	1	1	1.25	0	0	80	0	0	0	0	20	329	9	1	1	0
D-1003-12	-2.99316	-59.9063	Ducke	Dist_NDVI	Aspirator	1	1	2020-01-08	10:20:00	2020-01-08	10:27:00	7	53	1000	1002.96	0.871377	-0.712798	6.0274	1047.64	1342.43	-0.696439	-0.709032	-0.707059	-0.704788	-0.702313	-0.674598	4BD136			94.28	95	2	1	1	1	1.25	3	2	100	0	0	0	0	0	15	6.7	1	1	0
D-1-53	-3.00182	-59.9018	Ducke	Dist_NDVI	Aspirator	1	1	2020-01-08	08:54:00	2020-01-08	09:01:00	7	37	0	10.1278	0.639477	-0.490196	6.33071	35.941	290.932	-0.450658	-0.578913	-0.604208	-0.615304	-0.63241	-0.639568	4BE52E	24.6	99	94.8	95	4	4	2	4	3.5	3	2	80	0	0	0	0	20	223	3.2	0	0	0
D-2001-10	-2.98542	-59.916	Ducke	Dist_NDVI	Aspirator	1	1	2020-01-08	11:23:00	2020-01-08	11:30:00	7	87	2000	1992.58	0.843393	-0.691415	14.9766	2030.66	2127.05	-0.691415	-0.704205	-0.703815	-0.694383	-0.694791	-0.697277	5036B7	25.6	99.6	92.72	90	1	2	1	3	1.75	4	2	50	50	0	0	0	0	200	36.2	1	0	1
D-501-11	-2.99708	-59.9031	Ducke	Dist_NDVI	Aspirator	1	1	2020-01-08	09:44:00	2020-01-08	09:51:00	7	71	500	483.795	0.859722	-0.694071	16.5677	527.446	781.412	-0.659674	-0.693308	-0.680902	-0.700023	-0.672587	-0.657572	D5D41	24.6	100	94.28	95	1	1	2	1	1.25	5	2	100	0	0	0	0	0	294	30	0	0	0
D-503-10	-2.99746	-59.9047	Ducke	Dist_NDVI	Aspirator	1	1	2020-01-08	09:21:00	2020-01-08	09:28:00	7	50	500	508.246	0.888209	-0.704156	12.2172	543.216	866.591	-0.663488	-0.70723	-0.694443	-0.702323	-0.671647	-0.655602	33441	25.7	100	93.24	90	2	2	3	1	2	2	0	90	0	0	0	0	10	126	4.6	1	1	0
D-0-153	-3.00743	-59.9484	Ducke	Dist	Aspirator	1	1	2020-01-10	08:52:00	2020-01-10	08:58:00	6	58	0	2.35408	0.867427	-0.71129	14.5861	70.4364	188.293	-0.533014	-0.645992	-0.652493	-0.495602	-0.424379	-0.396006				89.6	80	1	1	3	1	1.5	0	1	90	0	0	0	0	10	342	4.9	2	1	1
D-1002-21	-2.9968	-59.9531	Ducke	Dist_NDVI	Aspirator	1	1	2020-01-10	10:47:00	2020-01-10	10:53:00	6	93	1000	1003.83	0.859128	-0.687023	1.58705	1063.94	1234.18	-0.671167	-0.681421	-0.675992	-0.690646	-0.690112	-0.600417				92.98	90	1	1	1	1	1	8	2	50	50	0	0	0	0	234	15.3	1	1	0
D-501-20	-3.00091	-59.9483	Ducke	Dist_NDVI	Aspirator	1	1	2020-01-10	09:46:00	2020-01-10	09:52:00	6	107	500	511.518	0.859452	-0.654181	9.51817	551.916	895.347	-0.622708	-0.656261	-0.669307	-0.684798	-0.671261	-0.527174				78.68	75	2	1	2	2	1.75	3	1	80	0	0	0	0	20	231	18.2	1	1	0
D-502-19	-3.00266	-59.9456	Ducke	Dist_NDVI	Aspirator	1	1	2020-01-10	09:18:00	2020-01-10	09:25:00	7	71	500	486.858	0.860007	-0.685751	11.2309	553.007	668.721	-0.657658	-0.675598	-0.667064	-0.681594	-0.611378	-0.492866	33441	24.2	95.5	89.34	95	2	1	1	2	1.5	2	4	80	0	0	0	0	20	214	1.9	0	0	0
D-0-129	-3.00611	-59.9586	Ducke	Dist	Aspirator	1	1	2020-01-15	09:48:00	2020-01-15	09:53:00	5	77	0	25.4864	0.49492	-0.275274	40.9569	14.378	51.6261	-0.105452	-0.398051	-0.442741	-0.519543	-0.478296	-0.373529	D5D41	26.6	100	93.5	85	2	3	2	3	2.5	9	3	90	0	0	0	0	10	348	2	1	0	1
D-0-165	-3.00772	-59.9192	Ducke	Dist	Aspirator	1	1	2020-01-15	12:16:00	2020-01-15	12:22:00	6	56	0	33.9957	0.856223	-0.704436	10.9599	50.2382	382.634	-0.662895	-0.703564	-0.677362	-0.58107	-0.559741	-0.528989	33441	29.2	82.9	89.9467	75	2	3	3	3	2.75	3	0	60	0	0	0	20	20	242	11	0	0	0
D-0-166	-3.00739	-59.9657	Ducke	Dist	Aspirator	1	1	2020-01-15	09:17:00	2020-01-15	09:23:00	6	47	0	12.966	0.532051	-0.539167	3.33656	33.1922	111.38	-0.406288	-0.500545	-0.431486	-0.383949	-0.310259	-0.287187	501342	29.1	86.6	87.26	90	2	3	3	3	2.75	0	0	0	0	0	100	0	0	276	5	0	0	0
D-3-9	-3.00205	-59.8957	Ducke	Dist_NDVI	Aspirator	1	1	2020-01-15	11:14:00	2020-01-15	11:20:00	6	69	0	11.3355	0.685084	-0.62586	4.65634	272.412	306.145	-0.521235	-0.6209	-0.664919	-0.668415	-0.629779	-0.633608	5036B7	28.6	86.3	92.2	80	3	3	2	2	2.5	1	0	80	0	0	0	0	20	258	2	0	0	0
D-2002-12	-2.9494	-59.9578	Ducke	Dist_NDVI	Aspirator	1	1	2020-01-17	10:22:00	2020-01-17	10:28:00	6	57	2000	1986.5	0.862839	-0.703863	2.55848	2007.61	2225.87	-0.680767	-0.705585	-0.70442	-0.699471	-0.697243	-0.696186	5036B7	26.1	99.5	91.94	85	1	1	1	2	1.25	9	8	60	20	0	0	0	20	101	6.4	0	0	0
D-2002-16	-2.94686	-59.9584	Ducke	Dist_NDVI	Aspirator	1	1	2020-01-17	09:48:00	2020-01-17	09:53:00	5	67	2000	2007.51	0.85897	-0.708051	11.294	2030.03	2247.35	-0.706809	-0.717047	-0.71891	-0.703636	-0.699095	-0.69595	33441	26.2	100	90.9	80	1	1	1	1	1	15	5	90	0	0	0	0	10	33	19.7	2	2	0
D-2003-14	-2.94768	-59.9584	Ducke	Dist_NDVI	Aspirator	1	1	2020-01-17	10:00:00	2020-01-17	10:06:00	6	70	2000	1983.91	0.879859	-0.721572	8.13671	2006.03	2224.07	-0.704473	-0.717891	-0.716095	-0.70226	-0.698645	-0.696017	4BE52	26.1	99.2	91.42	85	2	2	1	1	1.5	19	6	100	0	0	0	0	0	122	25.7	3	1	2
D-502-18	-2.918	-59.8934	Ducke	Dist_NDVI	Aspirator	1	1	2020-01-22	09:12:00	2020-01-22	09:18:00	6	81	500	505.192	0.865129	-0.66964	7.52755	503.919	664.734	-0.631402	-0.656577	-0.670591	-0.677944	-0.672295	-0.641544	4BE52	25.1	99.1	91.94	70	3	2	2	3	2.5	7	3	80	0	0	0	0	20	245	4	0	0	0
D-503-17	-2.91853	-59.8928	Ducke	Dist_NDVI	Aspirator	1	1	2020-01-22	09:24:00	2020-01-22	09:31:00	7	79	500	490.454	0.874393	-0.631347	14.1499	512.406	692.399	-0.593173	-0.651591	-0.642346	-0.680388	-0.674454	-0.642695	5036B7	25.1	99.5	90.64	80	3	3	3	3	3	4	3	90	0	0	0	0	10	168	5	2	2	0
D-503-19	-2.9196	-59.8915	Ducke	Dist_NDVI	Aspirator	1	1	2020-01-22	09:46:00	2020-01-22	09:52:00	6	103	500	490.661	0.849711	-0.642991	15.6647	510.305	777.817	-0.642991	-0.671964	-0.679495	-0.688896	-0.675307	-0.646062	33441	25.7	100	92.72	80	2	2	1	1	1.5	5	1	90	0	0	0	0	10	232	2	0	0	0
D-1-47	-2.91465	-59.9929	Ducke	Dist_NDVI	Aspirator	1	1	2020-01-24	11:13:00	2020-01-24	11:19:00	6	58	0	20.4887	0.795887	-0.475755	15.7838	16.9225	58.4307	-0.237264	-0.405387	-0.381286	-0.558329	-0.58055	-0.624429	501342	30.1	79.6	88.04	80	2	2	2	2	2	5	1	90	0	0	0	0	10	348	6	0	0	0
D-3-45	-2.92025	-59.8867	Ducke	Dist_NDVI	Aspirator	1	1	2020-01-24	09:26:00	2020-01-24	09:32:00	6	71	0	23.204	0.771884	-0.700247	10.5328	52.8366	503.203	-0.598642	-0.675277	-0.634007	-0.688151	-0.678125	-0.653108	4BE52	32.6	80.9	91.94	60	3	3	2	1	2.25	0	0	80	0	0	0	0	20	123	4	1	1	0
D-3-46	-2.92133	-59.9851	Ducke	Dist_NDVI	Aspirator	1	1	2020-01-24	10:52:00	2020-01-24	10:58:00	6	89	0	8.98369	0.699493	-0.643181	10.1473	176.976	364.803	-0.619003	-0.658957	-0.65699	-0.634602	-0.619852	-0.628812	5036B7	29.6	85.4	92.72	85	3	3	2	1	2.25	0	1	90	0	0	0	0	10	64	14	0	0	0
D-3-48	-2.93465	-59.8837	Ducke	Dist_NDVI	Aspirator	1	1	2020-01-24	09:49:00	2020-01-24	09:56:00	7	87	0	3.38147	0.706725	-0.557302	13.3798	448.054	1179.15	-0.488601	-0.633074	-0.664484	-0.692022	-0.67944	-0.65412	D5D41	26.6	100	93.76	65	2	3	3	2	2.5	1	0	90	0	0	0	0	10	352	3	0	0	0
D-3-50	-2.91019	-59.9083	Ducke	Dist_NDVI	Aspirator	1	1	2020-01-24	08:51:00	2020-01-24	08:57:00	6	74	0	9.89487	0.881773	-0.504189	4.8336	26.0324	595.491	-0.261723	-0.517327	-0.582067	-0.65088	-0.635521	-0.637689	33441	27.7	92.6	92.2	85	3	2	2	2	2.25	2	2	80	0	0	0	0	20	217	3	0	0	0
D-1003-10	-2.92806	-59.8942	Ducke	Dist_NDVI	Aspirator	1	1	2020-01-29	09:56:00	2020-01-29	10:03:00	7	84	1000	1013.88	0.880576	-0.546531	7.89451	1033.64	1482.42	-0.546531	-0.567521	-0.581828	-0.64901	-0.673531	-0.681975	D5D41	25.6	100	96.88	95	1	1	1	1	1	9	4	40	30	0	0	0	30	281	25.6	8	8	0
D-1003-15	-2.93162	-59.8937	Ducke	Dist_NDVI	Aspirator	1	1	2020-01-29	10:36:00	2020-01-29	10:43:00	7	110	1000	1009.14	0.863607	-0.633741	5.43961	1131.25	1659.5	-0.592252	-0.645147	-0.661079	-0.669281	-0.673986	-0.675815	5036B7	27.1	98.8	91.16	90	2	2	2	2	2	7	1	80	0	0	0	0	20	22	6.4	7	7	0
D-2003-19	-2.93196	-59.904	Ducke	Dist_NDVI	Aspirator	1	1	2020-01-29	11:59:00	2020-01-29	12:06:00	7	75	2000	1971.12	0.87739	-0.718526	10.5752	968.675	2598.58	-0.699318	-0.711673	-0.712666	-0.688376	-0.679644	-0.690828	33441	27.7	100	95.06	95	1	1	1	2	1.25	8	2	50	50	0	0	0	0	195	44.7	8	7	1
D-1002-14	-2.93022	-59.9527	Ducke	Dist_NDVI	Aspirator	2	1	2020-02-05	09:20:00	2020-02-05	09:26:00	6	86	1000	961.97	0.875281	-0.720607	16.5481	977.065	1049.9	-0.661458	-0.690744	-0.685659	-0.69525	-0.698241	-0.689649	4BE52	25.6	99.1	90.9	90	1	1	1	1	1	6	1	50	50	0	0	0	0	146	2.8	5	1	4
D-2002-11	-2.93975	-59.9538	Ducke	Dist_NDVI	Aspirator	2	1	2020-02-05	10:56:00	2020-02-05	11:02:00	6	79	2000	2023.49	0.85994	-0.701456	14.438	2039.63	2111.36	-0.697588	-0.706523	-0.712648	-0.696987	-0.698628	-0.696262	501342	26.1	93.8	92.2	90	2	3	2	1	2	13	3	90	0	0	0	0	10	303	8.4	0	0	0
D-2002-13	-2.9409	-59.9601	Ducke	Dist_NDVI	Aspirator	2	1	2020-02-05	11:58:00	2020-02-05	12:04:00	6	93	2000	1989.58	0.863241	-0.653304	9.58034	2008.81	2420.92	-0.637172	-0.678416	-0.698882	-0.702954	-0.700161	-0.695779	5036B7	25.6	100	95.06	95	1	1	1	2	1.25	14	2	90	0	10	0	0	0	260	17.7	1	0	1
D-2003-15	-2.94038	-59.9566	Ducke	Dist_NDVI	Aspirator	2	1	2020-02-05	11:20:00	2020-02-05	11:26:00	6	89	2000	2003.4	0.869495	-0.687612	7.28917	2025	2246.11	-0.64791	-0.68401	-0.678875	-0.704188	-0.699578	-0.696648	33441	26.2	100	93.5	95	2	2	2	3	2.25	6	0	100	0	0	0	0	0	210	3.2	0	0	0
D-2003-20	-2.93945	-59.9514	Ducke	Dist_NDVI	Aspirator	2	1	2020-02-05	10:30:00	2020-02-05	10:36:00	6	81	2000	1975.14	0.871978	-0.674618	13.1847	1993.16	2054.01	-0.645098	-0.669861	-0.675709	-0.69525	-0.697081	-0.69485	D5D41	26.6	100	90.12	80	2	2	1	2	1.75	5	2	100	0	0	0	0	0	203	31.1	4	1	3
D-0-115	-3.00536	-59.9688	Ducke	Dist	Aspirator	2	1	2020-02-07	09:24:00	2020-02-07	09:30:00	6	76	0	2.6524	0.547675	-0.496477	13.7649	29.783	58.1772	-0.229259	-0.593895	-0.49838	-0.379052	-0.305875	-0.30341	5036B7	26.6	91.3	88.04	80	2	3	2	2	2.25	1	1	90	0	0	0	0	10	170	2	2	0	2
D-0-126	-3.00557	-59.9281	Ducke	Dist	Aspirator	2	1	2020-02-07	10:07:00	2020-02-07	10:13:00	6	105	0	5.2442	0.528313	-0.308059	19.7253	11.5805	40.9772	0.0575852	-0.388657	-0.396834	-0.483496	-0.548625	-0.495364	501342	26.1	92.8	82.58	85	1	1	1	1	1	0	2	70	0	0	0	0	30	260	2	0	0	0
D-0-174	-3.00905	-59.9495	Ducke	Dist	Aspirator	2	1	2020-02-07	09:48:00	2020-02-07	09:57:00	9	69	0	6.22948	0.797419	-0.596026	12.539	24.3183	55.989	-0.22011	-0.50232	-0.417207	-0.361271	-0.351204	-0.353939	33441	25.7	95.6	91.68	85	2	2	2	2	2	5	3	80	0	0	0	0	20	195	6	0	0	0
D-0-94	-2.99937	-59.97	Ducke	Dist	Aspirator	2	1	2020-02-07	09:05:00	2020-02-07	09:11:00	6	81	0	8.851	0.438806	-0.113474	24.924	12.2317	21.3009	0.12411	-0.240053	-0.197719	-0.390618	-0.420097	-0.388605	D5D41	26.6	93.9	90.38	80	2	2	2	1	1.75	1	1	100	0	0	0	0	0	121	8	0	0	0
D-1002-11	-2.98778	-59.8852	Ducke	Dist_NDVI	Aspirator	2	1	2020-02-12	11:10:00	2020-02-12	11:16:00	6	57	1000	1005.93	0.866302	-0.666439	14.1543	1084.22	1499.99	-0.660406	-0.688163	-0.69551	-0.698541	-0.700797	-0.670255	501342	25.6	99.6	94.54	95	1	1	1	1	1	5	4	90	0	0	0	0	10	282	19.7	0	0	0
D-1002-16	-2.99031	-59.8856	Ducke	Dist_NDVI	Aspirator	2	1	2020-02-12	10:53:00	2020-02-12	10:59:00	6	73	1000	1011.51	0.866158	-0.724892	12.8104	1032.36	1542.16	-0.706512	-0.718306	-0.709578	-0.700322	-0.700254	-0.666016	5036B7	25.6	100	88.04	85	2	1	1	3	1.75	4	2	50	25	0	0	0	25	4	8.1	0	0	0
D-501-17	-2.99069	-59.8804	Ducke	Dist_NDVI	Aspirator	2	1	2020-02-12	10:00:00	2020-02-12	10:06:00	6	77	500	484.878	0.855932	-0.716943	7.13243	510.228	1020.2	-0.69896	-0.715125	-0.710511	-0.692706	-0.684231	-0.652791	D5D41	25.1	100	91.94	90	2	1	2	1	1.5	2	2	90	0	0	0	0	10	26	1.2	2	0	2
D-502-17	-2.98867	-59.8806	Ducke	Dist_NDVI	Aspirator	2	1	2020-02-12	10:25:00	2020-02-12	10:31:00	6	59	500	504.363	0.86161	-0.684892	9.6468	564.619	1065.16	-0.6793	-0.695769	-0.6972	-0.692163	-0.690663	-0.657206	4BD136			91.42	90	1	1	2	1	1.25	7	3	50	40	0	0	0	10	218	4.2	2	0	2
D-1002-19	-2.9925	-59.904	Ducke	Dist_NDVI	Aspirator	2	1	2020-02-14	09:45:00	2020-02-14	09:51:00	6	57	1000	1000.42	0.865646	-0.668728	13.0338	1044.16	1254.75	-0.636364	-0.680007	-0.690409	-0.694465	-0.702073	-0.676109	5036B7	25.1	100	93.76	80	1	1	1	1	1	1	3	50	50	0	0	0	0	312	18.3	0	0	0
D-1003-17	-2.99395	-59.9122	Ducke	Dist_NDVI	Aspirator	2	1	2020-02-14	10:45:00	2020-02-14	10:51:00	6	93	1000	984.751	0.875938	-0.719632	4.03418	1008.86	1328.97	-0.695244	-0.716316	-0.712803	-0.70565	-0.704573	-0.670417	501342	24.6	100	91.16	65	2	1	1	1	1.25	4	5	20	60	0	0	0	20	31	21.2	2	2	0
D-501-21	-3.00251	-59.9376	Ducke	Dist_NDVI	Aspirator	2	1	2020-02-19	09:46:00	2020-02-19	09:52:00	6	79	500	495.014	0.853609	-0.715602	12.9728	508.703	534.752	-0.650525	-0.697541	-0.690557	-0.676235	-0.601888	-0.514065	4BE52	26.6	99.2	92.46	95	2	1	1	2	1.5	5	1	90	0	0	0	0	10	294	5.7	6	0	6
D-501-24	-3.00222	-59.9359	Ducke	Dist_NDVI	Aspirator	2	1	2020-02-19	10:04:00	2020-02-19	10:10:00	6	104	500	499.631	0.833836	-0.6772	7.55299	519.191	542.332	-0.640814	-0.667193	-0.656644	-0.680165	-0.605491	-0.525132	501342	27.1	96.8	83.62	75	4	2	2	1	2.25	4	0	20	70	0	0	0	10	237	10.4	2	1	1
D-502-12	-3.00247	-59.9389	Ducke	Dist_NDVI	Aspirator	2	1	2020-02-19	09:30:00	2020-02-19	09:36:00	6	101	500	484.137	0.878859	-0.755478	13.2639	489.141	568.917	-0.710864	-0.73115	-0.71525	-0.67775	-0.600754	-0.511635	5036B7	26.1	97.7	89.34	85	1	1	3	1	1.5	2	2	60	20	0	0	0	20	194	20.2	0	0	0
D-502-13	-3.0024	-59.9416	Ducke	Dist_NDVI	Aspirator	2	1	2020-02-19	09:02:00	2020-02-19	09:08:00	6	126	500	509.44	0.865973	-0.70297	7.39824	509.836	647.934	-0.665207	-0.685925	-0.678954	-0.686424	-0.597271	-0.506922	4BD1DB			92.72	90	3	2	2	2	2.25	5	3	80	20	0	0	0	0	87	19.7	0	0	0
D-0-114	-3.0048	-59.9191	Ducke	Dist	Aspirator	2	1	2020-02-21	10:50:00	2020-02-21	11:00:00	10	62	0	10.8081	0.775196	-0.620909	3.28186	29.3635	151.582	-0.393254	-0.626987	-0.633777	-0.642612	-0.6039	-0.567403	4BE52	31.1	74.6	88.82	90	1	2	2	2	1.75	0	0	90	0	0	0	0	10	183	5	0	0	0
D-0-118	-3.00514	-59.9253	Ducke	Dist	Aspirator	2	1	2020-02-21	10:25:00	2020-02-21	10:31:00	6	108	0	11.459	0.83548	-0.654308	7.84034	28.4557	52.6395	-0.191804	-0.545778	-0.441558	-0.543978	-0.564022	-0.521408	33441	27.7	94.8	91.42	80	3	1	1	2	1.75	3	1	80	0	0	0	0	20	352	2	5	0	5
D-0-119	-3.00465	-59.9222	Ducke	Dist	Aspirator	2	1	2020-02-21	10:36:00	2020-02-21	10:42:00	6	112	0	2.09949	0.763456	-0.585824	15.0703	27.5368	112.341	-0.268439	-0.551562	-0.600351	-0.621529	-0.580496	-0.550851	5036B7	27.1	87.2	91.94	90	2	2	2	3	2.25	7	2	90	0	0	0	0	10	183	2	5	2	3
D-2-56	-2.92419	-59.997	Ducke	Dist_NDVI	Aspirator	2	1	2020-02-21	09:14:00	2020-02-21	09:20:00	6	87	0	18.0773	0.867743	-0.6853	10.4766	52.2881	201.377	-0.237522	-0.677819	-0.612781	-0.564373	-0.587976	-0.61512	501342	26.6	96.7	87.52	85	2	2	1	2	1.75	1	2	90	0	0	0	0	10	342	5	0	0	0
D-3-51	-2.94257	-59.9845	Ducke	Dist_NDVI	Aspirator	2	1	2020-02-21	09:43:00	2020-02-21	09:49:00	6	48	0	22.5343	0.886331	-0.740535	14.3329	70.7022	128.346	-0.695641	-0.714226	-0.640756	-0.644493	-0.673006	-0.662823				93.76	85	2	2	2	2	2	1	2	100	0	0	0	0	0	86	3	0	0	0
D-0-110	-3.00469	-59.969	Ducke	Dist	Aspirator	2	1	2020-02-28	09:56:00	2020-02-28	10:02:00	6	80	0	15.8592	0.686058	-0.603565	0.89897	30.138	43.1476	-0.0793279	-0.487704	-0.437464	-0.362868	-0.325739	-0.312094	5036B7	27.6	89.3	89.08	80	2	3	3	3	2.75	1	1	70	20	0	0	0	10	94	8	1	0	1
D-0-120	-3.00484	-59.9211	Ducke	Dist	Aspirator	2	1	2020-02-28	10:43:00	2020-02-28	10:49:00	6	88	0	22.4091	0.810963	-0.632428	8.45602	68.4355	210.129	-0.547743	-0.63576	-0.655941	-0.624605	-0.586626	-0.555719	501342	27.1	100	88.04	75	2	2	2	2	2	3	3	70	0	0	20	0	10	134	3	2	0	2
D-0-172	-3.00846	-59.922	Ducke	Dist	Aspirator	2	1	2020-02-28	10:26:00	2020-02-28	10:32:00	6	91	0	2.94811	0.732892	-0.461904	24.5685	13.6739	296.66	-0.388305	-0.543529	-0.58931	-0.530321	-0.507823	-0.489422				90.64	80	1	3	3	3	2.5	2	2	90	0	0	0	0	10	36	10	0	0	0
D-0-99	-3.00301	-59.9712	Ducke	Dist	Aspirator	2	1	2020-02-28	09:40:00	2020-02-28	09:46:00	6	76	0	19.0409	0.727414	-0.536596	8.12068	22.6852	35.0859	0.00039232	-0.504371	-0.397778	-0.286696	-0.341846	-0.319215	4BE52	27.6	93.3	92.2	85	1	2	2	3	2	0	1	80	0	0	0	0	20	154	6	2	1	1
D-1-52	-2.92101	-59.9818	Ducke	Dist_NDVI	Aspirator	2	1	2020-02-28	09:09:00	2020-02-28	09:15:00	6	105	0	7.21154	0.428495	-0.404619	21.4147	9.24489	195.397	-0.314683	-0.45927	-0.524351	-0.646052	-0.639723	-0.631317	33441	26.2	100	92.72	85	3	3	2	3	2.75	4	1	90	0	0	0	0	10	40	3	3	1	2
D-1-51	-2.91317	-59.9637	Ducke	Dist_NDVI	Aspirator	3	1	2020-03-04	09:00:00	2020-03-04	09:06:00	6	77	0	1.64055	0.811427	-0.60142	16.2338	132.776	259.957	-0.547516	-0.602037	-0.640629	-0.623494	-0.622074	-0.633731	5036B7	27.1	95.8	89.08	80	2	2	2	2	2	1	0	90	0	0	0	0	10	13	2	0	0	0
D-2-58	-2.92204	-59.886	Ducke	Dist_NDVI	Aspirator	3	1	2020-03-04		2020-03-04		0	74	0	39.9891	0.866426	-0.681647	4.47701	86.0575	392.937	-0.650102	-0.682523	-0.648323	-0.674651	-0.682241	-0.661144	33441			89.08	80	3	2	3	2	2.5	9	3	80	0	0	0	0	20	119	3	1	1	0
D-3-52	-2.94038	-59.9846	Ducke	Dist_NDVI	Aspirator	3	1	2020-03-04	12:15:00	2020-03-04	12:21:00	6	43	0	16.7869	0.702307	-0.464869	33.8064	13.9521	146.428	-0.213977	-0.483782	-0.561546	-0.667338	-0.67292	-0.666667	503306	31.1	81.5	89.6	80	1	2	2	2	1.75	10	0	80	0	0	0	0	20	106	4	0	0	0
D-3-57	-2.93554	-59.8824	Ducke	Dist_NDVI	Aspirator	3	1	2020-03-04	10:50:00	2020-03-04	10:56:00	6	91	0	5.54497	0.870824	-0.665311	9.07774	296.801	1000.42	-0.609314	-0.663832	-0.67124	-0.689574	-0.669998	-0.653935	501342	35.1	73.1	86.48	90	2	2	2	2	2	1	0	90	0	0	0	0	10	163	7	0	0	0
D-1002-22	-2.93543	-59.9672	Ducke	Dist_NDVI	Aspirator	3	1	2020-03-06	12:51:00	2020-03-06	12:57:00	6	111	1000	1000.68	0.860512	-0.715951	16.2734	1038.9	2101.17	-0.692906	-0.70753	-0.708396	-0.695361	-0.695656	-0.69527	501342	26.1	100	91.42	60	1	1	1	1	1	9	5	100	0	0	0	0	0	148	14.4	3	1	2
D-1003-21	-2.9328	-59.9658	Ducke	Dist_NDVI	Aspirator	3	1	2020-03-06	11:29:00	2020-03-06	11:35:00	6	111	1000	1031.96	0.856826	-0.675582	11.2672	1071.14	2115.23	-0.652174	-0.673961	-0.681328	-0.690491	-0.696628	-0.693978	33441	26.2	100	92.98	90	1	1	1	1	1	7	2	50	40	0	0	0	10	342	16.9	5	3	2
D-503-21	-2.93484	-59.9732	Ducke	Dist_NDVI	Aspirator	3	1	2020-03-06	10:01:00	2020-03-06	10:06:00	5	95	500	484.892	0.858136	-0.670522	11.3968	533.539	1523.37	-0.653934	-0.67319	-0.665425	-0.689511	-0.694244	-0.687505	503306	25.6	100	90.9	75	1	1	1	1	1	9	5	90	0	0	0	0	10	212	5.9	0	0	0
D-503-25	-2.93529	-59.9751	Ducke	Dist_NDVI	Aspirator	3	1	2020-03-06	10:38:00	2020-03-06	10:44:00	6	90	500	489.02	0.861997	-0.669559	4.59635	535.51	1308.53	-0.665245	-0.687173	-0.688067	-0.689926	-0.696399	-0.684783	4BE52	25.6	100	91.94	90	1	1	1	2	1.25	11	4	50	30	0	0	0	20	288	16.4	0	0	0
D-1001-22	-2.99804	-59.9443	Ducke	Dist_NDVI	Aspirator	3	1	2020-03-11	09:51:00	2020-03-11	09:57:00	6	117	1000	1005.64	0.847978	-0.68362	11.6369	1035.87	1179.54	-0.679527	-0.695961	-0.696076	-0.691209	-0.688253	-0.59116	503306	28.1	93.9	82.84	80	2	1	3	4	2.5	7	2	100	0	0	0	0	0	270	3.5	0	0	0
D-2001-13	-2.9878	-59.9446	Ducke	Dist_NDVI	Aspirator	3	1	2020-03-11	10:51:00	2020-03-11	10:57:00	6	76	2000	2020.06	0.849031	-0.673033	4.8113	1043.44	2291.16	-0.651601	-0.678938	-0.692792	-0.695548	-0.69101	-0.68907	4BE52	28.6	87.3	89.34	90	3	1	1	1	1.5	5	2	90	0	0	0	0	10	24	2.4	1	1	0
D-2001-15	-2.98821	-59.9404	Ducke	Dist_NDVI	Aspirator	3	1	2020-03-11	10:30:00	2020-03-11	10:36:00	6	79	2000	2038.1	0.858073	-0.702539	16.4492	1505.94	2145.12	-0.690795	-0.698389	-0.695055	-0.689653	-0.691419	-0.687991	33441	27.7	88.8	81.02	65	1	1	1	1	1	3	1	80	0	0	0	0	20	353	5.7	5	5	0
D-2001-17	-2.98752	-59.9471	Ducke	Dist_NDVI	Aspirator	3	1	2020-03-11	11:12:00	2020-03-11	11:18:00	6	63	2000	1988.63	0.858484	-0.704337	11.2413	758.55	2348.82	-0.672661	-0.687778	-0.687007	-0.691769	-0.683587	-0.688151	501342	27.6	95.9	88.82	85	2	2	2	1	1.75	7	2	70	20	0	0	0	10	331	3.1	3	3	0
D-501-27	-3.00322	-59.945	Ducke	Dist_NDVI	Aspirator	3	1	2020-03-11	09:31:00	2020-03-11	09:37:00	6	111	500	520.232	0.853205	-0.702987	6.49965	567.619	606.176	-0.676525	-0.695814	-0.691294	-0.680584	-0.584885	-0.483138	5036B7	27.1	95.8	91.16	95	2	1	2	2	1.75	9	3	60	20	0	0	0	20	173	17.8	0	0	0
D-0-124	-3.00524	-59.9224	Ducke	Dist	Aspirator	3	1	2020-03-13	10:21:00	2020-03-13	10:27:00	6	100	0	1.4971	0.625626	-0.511578	14.6545	31.4316	59.9255	-0.159266	-0.586804	-0.561734	-0.611887	-0.5681	-0.539066	503306	30.1	85.7	87.52	80	2	3	3	2	2.5	3	2	80	0	0	0	0	20	134	6	6	2	4
D-0-156	-3.00661	-59.9231	Ducke	Dist	Aspirator	3	1	2020-03-13	10:10:00	2020-03-13	10:16:00	6	99	0	31.9546	0.700415	-0.510455	19.8473	21.2886	63.6228	-0.328826	-0.441996	-0.484988	-0.556874	-0.538863	-0.51039	5036B7	36.6	61.4	80.5	85	1	1	1	1	1	0	2	90	0	0	0	0	10	178	4	0	0	0
D-0-178	-3.00996	-59.9573	Ducke	Dist	Aspirator	3	1	2020-03-13	09:50:00	2020-03-13	10:01:00	11	81	0	26.6664	0.825538	-0.657274	18.8464	45.7277	75.0124	-0.154593	-0.60139	-0.473849	-0.27155	-0.310357	-0.299973	501342	28.1	89.9	89.6	85	2	1	2	2	1.75	0	2	70	10	0	0	0	20	352	11	2	2	0
D-0-98	-3.00239	-59.9711	Ducke	Dist	Aspirator	3	1	2020-03-13	09:30:00	2020-03-13	09:36:00	6	86	0	5.90072	0.287388	-0.171254	23.9536	17.401	42.7997	0.15	-0.219358	-0.276158	-0.319057	-0.358015	-0.330038	4BE52	29.1	88.9	88.82	75	2	3	3	2	2.5	0	0	80	0	0	0	0	20	124	3	2	2	0
D-1-60	-3.00665	-59.9012	Ducke	Dist_NDVI	Aspirator	3	1	2020-03-13	10:51:00	2020-03-13	10:56:00	5	60	0	18.7441	0.612921	-0.257939	34.2572	10.3781	184.949	-0.257939	-0.406545	-0.527604	-0.526807	-0.591563	-0.614648	33441	44.2	44.3	79.2	90	1	1	2	1	1.25	2	0	0	0	0	70	0	30	104	8	0	0	0
D-1001-20	-2.92066	-59.9213	Ducke	Dist_NDVI	Aspirator	3	1	2020-03-18	12:15:00	2020-03-18	12:21:00	6	81	1000	991.59	0.871638	-0.671003	13.7554	706.473	1530.65	-0.640944	-0.662727	-0.667806	-0.700029	-0.694494	-0.683429	33441	28.7	97	91.94	90	1	2	1	2	1.5	5	2	0	0	0	0	0	100	326	7	2	2	0
D-1003-16	-2.92103	-59.9226	Ducke	Dist_NDVI	Aspirator	3	1	2020-03-18	12:30:00	2020-03-18	12:36:00	6	76	1000	953.816	0.871591	-0.720633	9.20772	636.553	1499.07	-0.651913	-0.694434	-0.696849	-0.704389	-0.697076	-0.683239	501342	28.6	95.1	88.82	85	3	1	1	2	1.75	4	3	80	20	0	0	0	0	304	3.1	4	4	0
D-1003-23	-2.92051	-59.9145	Ducke	Dist_NDVI	Aspirator	3	1	2020-03-18	11:25:00	2020-03-18	11:31:00	6	59	1000	974.522	0.872852	-0.679076	5.78005	951.596	1925.84	-0.598265	-0.682489	-0.676719	-0.687984	-0.687302	-0.685018	503306	27.6	98.8	94.28	95	3	1	2	2	2	5	0	25	75	0	0	0	0	4	1.9	3	3	0
D-501-18	-2.9172	-59.9117	Ducke	Dist_NDVI	Aspirator	3	1	2020-03-18	10:50:00	2020-03-18	10:56:00	6	69	500	499.243	0.842169	-0.649682	12.7715	475.821	1454.53	-0.644372	-0.652988	-0.671241	-0.680939	-0.685906	-0.665772	5036B7	27.6	94.3	93.24	95	1	1	2	2	1.5	5	2	25	75	0	0	0	0	259	10.9	5	5	0
D-503-20	-2.918	-59.9049	Ducke	Dist_NDVI	Aspirator	3	1	2020-03-18	10:02:00	2020-03-18	10:08:00	6	74	500	448.976	0.876086	-0.744762	8.85229	494.608	1343.23	-0.699818	-0.723859	-0.713097	-0.703684	-0.683035	-0.652988	4BE52	27.6	96.4	90.38	90	1	2	3	1	1.75	11	1	50	25	0	0	25	0	13	12.7	3	3	0
D-1-56	-2.91567	-59.9694	Ducke	Dist_NDVI	Aspirator	3	1	2020-03-20	12:16:00	2020-03-20	12:22:00	6	60	0	23.1921	0.825788	-0.622113	17.1557	144.076	520.48	-0.469461	-0.627574	-0.657962	-0.657586	-0.632726	-0.630733	4BE52	34.6	65.9	89.6	85	1	2	2	1	1.5	2	0	0	0	0	80	0	20	34	4	0	0	0
D-1-57	-2.91193	-59.9036	Ducke	Dist_NDVI	Aspirator	3	1	2020-03-20	11:14:00	2020-03-20	11:20:00	6	100	0	24.8702	0.591984	-0.357285	20.5388	14.5302	692.945	-0.110348	-0.39088	-0.507367	-0.63841	-0.660244	-0.631324	33441	33.2	99.7	69.84	90	1	1	1	1	1	0	0	0	0	0	70	0	30	112	9	0	0	0
D-1-58	-2.90885	-59.8912	Ducke	Dist_NDVI	Aspirator	3	1	2020-03-20	10:02:00	2020-03-20	10:08:00	6	62	0	12	0.773758	-0.631692	9.99556	67.6806	275.144	-0.469066	-0.587994	-0.613729	-0.497772	-0.551654	-0.635183	5036B7	27.6			80	2	2	2	3	2.25	0	0	80	0	0	0	0	20	122	20	0	0	0
D-2-60	-2.90296	-59.902	Ducke	Dist_NDVI	Aspirator	3	1	2020-03-20	10:46:00	2020-03-20	10:52:00	6	40	0	6.95465	0.546252	-0.441972	23.3668	13.7215	129.595	-0.270588	-0.504731	-0.554297	-0.578594	-0.585893	-0.629144				92.72	85	2	2	2	2	2	10	1	90	0	0	0	0	10	333	2	0	0	0
D-3-59	-2.90832	-59.888	Ducke	Dist_NDVI	Aspirator	3	1	2020-03-20	09:30:00	2020-03-20	09:36:00	6	45	0	8.42772	0.877188	-0.716063	12.5314	49.8139	135.919	-0.663337	-0.642946	-0.52999	-0.499229	-0.555037	-0.636518				91.16	80	1	2	2	2	1.75	5	0	90	0	0	0	0	10	121	1	0	0	0
D-2001-11	-2.98581	-59.9218	Ducke	Dist_NDVI	Aspirator	3	1	2020-03-25	11:39:00	2020-03-25	11:45:00	6	102	2000	2042.65	0.867814	-0.684986	11.3525	2063.62	2122.28	-0.651796	-0.678307	-0.683923	-0.689002	-0.692492	-0.697224	503306	30.6	86.8	92.46	85	3	3	3	2	2.75	7	2	50	0	0	0	0	50	275	15.2	10	10	0
D-2003-11	-2.9864	-59.9233	Ducke	Dist_NDVI	Aspirator	3	1	2020-03-25	11:54:00	2020-03-25	12:00:00	6	90	2000	1993.68	0.873306	-0.657368	2.30841	2012.18	2076.51	-0.635254	-0.669442	-0.674929	-0.686693	-0.692918	-0.696464	5036B7	28.1	90.4	93.5	95	2	1	1	2	1.5	10	3	75	25	0	0	0	0	348	23.6	9	9	0
D-1002-19	-2.9924	-59.9039	Ducke	Dist_NDVI	Aspirator	3	2	2020-03-25	10:01:00	2020-03-25	10:07:00	6	63	1000	1009.26	0.877052	-0.703018	13.781	1053.29	1258.91	-0.668387	-0.688959	-0.688994	-0.694765	-0.702047	-0.67671	501342	26.1	95.8	89.08	95	3	2	1	2	2	4	0	100	0	0	0	0	0	318	19.5	15	15	0
D-0-161	-3.00734	-59.9584	Ducke	Dist	Aspirator	3	1	2020-03-27	08:40:00	2020-03-27	08:46:00	6	76	0	30.423	0.497722	-0.336652	29.5157	15.0702	16.1206	-0.0344262	-0.292128	-0.328542	-0.439027	-0.420672	-0.348777	501342	26.1	99.7	83.36	90	1	1	1	1	1	0	2	50	40	0	0	0	10	73	4	2	2	0
D-0-179	-3.00973	-59.9557	Ducke	Dist	Aspirator	3	1	2020-03-27	08:50:00	2020-03-27	08:56:00	6	69	0	24.3934	0.834955	-0.646805	10.943	45.5233	101.69	-0.360469	-0.606076	-0.574715	-0.317453	-0.325279	-0.312909	5036B7	25.6	99.6	90.64	90	3	3	2	3	2.75	6	2	70	0	0	10	0	20	50	11	2	0	2
D-1-55	-3.00951	-59.9146	Ducke	Dist_NDVI	Aspirator	3	1	2020-03-27	10:45:00	2020-03-27	11:01:00	16	63	0	4.37234	0.75104	-0.638265	9.84866	29.5167	610.802	-0.389797	-0.561654	-0.50885	-0.583055	-0.56868	-0.539426	4BE52	28.1	97.9	89.34	70	3	2	3	2	2.5	1	0	80	0	0	0	0	20	150	2	0	0	0
D-3-58	-3.00592	-59.91	Ducke	Dist_NDVI	Aspirator	3	1	2020-03-27	10:00:00	2020-03-27	10:06:00	6	47	0	17.6335	0.841407	-0.678975	9.78541	34.8552	837.847	-0.446407	-0.607397	-0.547124	-0.585819	-0.601779	-0.606341	33441	26.2	100	92.2	85	3	3	3	3	3	6	2	80	0	0	0	0	20	109	8	0	0	0
D-3-60	-3.0031	-59.9078	Ducke	Dist_NDVI	Aspirator	3	1	2020-03-27	09:15:00	2020-03-27	09:21:00	6	61	0	6.18371	0.730246	-0.43382	22.3045	8.12865	751.953	-0.32762	-0.493008	-0.576104	-0.63083	-0.629126	-0.631262	503306	27.1	95.8	90.64	85	1	1	1	1	1	1	2	80	0	0	0	0	20	132	5	2	2	0
D-1002-24	-2.94773	-59.968	Ducke	Dist_NDVI	Aspirator	4	1	2020-04-01	10:20:00	2020-04-01	10:26:00	6	95	1000	1034.48	0.861405	-0.680571	13.222	1057.61	1261.49	-0.670283	-0.684974	-0.690562	-0.691744	-0.6998	-0.680568	503306	26.1	100	87	85	2	1	1	1	1.25	10	3	90	0	0	0	0	10	241	18.9	0	0	0
D-1002-26	-2.9499	-59.9665	Ducke	Dist_NDVI	Aspirator	4	1	2020-04-01	09:50:00	2020-04-01	09:56:00	6	85	1000	1048.9	0.856335	-0.699297	8.62759	1070.64	1287.52	-0.699297	-0.711545	-0.715647	-0.698663	-0.698799	-0.684311				90.64	85	1	1	2	3	1.75	9	2	90	0	0	0	0	10	127	8.5	3	3	0
D-2002-19	-2.94305	-59.9607	Ducke	Dist_NDVI	Aspirator	4	1	2020-04-01	09:15:00	2020-04-01	09:21:00	6	74	2000	1995.6	0.863526	-0.705426	16.3222	2019.54	2226.21	-0.642224	-0.702834	-0.697116	-0.703586	-0.699765	-0.695907	5036B7	24.1	100	95.84	95	1	1	1	2	1.25	18	0	25	75	0	0	0	0	93	2	0	0	0
D-502-26	-2.94993	-59.9721	Ducke	Dist_NDVI	Aspirator	4	1	2020-04-01	11:00:00	2020-04-01	11:06:00	6	119	500	508.277	0.862903	-0.722588	3.6	556.575	748.576	-0.71636	-0.722823	-0.714841	-0.701163	-0.68518	-0.670075				91.94	90	1	1	4	1	1.75	4	1	90	0	0	0	0	10	93	5.5	3	3	0
D-0-101	-3.00378	-59.9714	Ducke	Dist	Aspirator	4	1	2020-04-03	09:30:00	2020-04-03	09:36:00	6	87	0	21.7645	0.726626	-0.611188	14.5953	39.7518	43.0548	0.110292	-0.464245	-0.301013	-0.250619	-0.317527	-0.304709	5036B7	26.1	99.2	90.38	85	1	1	1	2	1.25	0	0	0	60	0	20	0	20	66	3	0	0	0
D-0-107	-3.00436	-59.9228	Ducke	Dist	Aspirator	4	1	2020-04-03	10:10:00	2020-04-03	10:16:00	6	115	0	10.3611	0.866944	-0.69953	9.84144	32.585	113.267	-0.393796	-0.650395	-0.586866	-0.621477	-0.582841	-0.54971				92.46	80	3	2	2	3	2.5	5	1	90	0	0	0	0	10	121	1	37	17	20
D-0-167	-3.00753	-59.9413	Ducke	Dist	Aspirator	4	1	2020-04-03	09:55:00	2020-04-03	10:01:00	6	105	0	21.9011	0.839155	-0.63023	9.34459	38.2458	116.747	-0.350189	-0.593843	-0.55101	-0.392823	-0.411218	-0.403121	503306	26.1	100	92.98	80	3	3	3	3	3	7	1	80	0	0	20	0	0	188	8	3	2	1
D-0-175	-3.00886	-59.9507	Ducke	Dist	Aspirator	4	1	2020-04-03	09:43:00	2020-04-03	09:49:00	6	80	0	53.4746	0.893855	-0.70666	13.7065	73.6477	78.9913	-0.509141	-0.684108	-0.588852	-0.397664	-0.353608	-0.356783	33441	26.7	100	93.76	80	2	2	2	3	2.25	4	3	80	0	0	10	0	10	40	11	0	0	0
D-3-61	-2.99925	-59.8832	Ducke	Dist_NDVI	Aspirator	4	1	2020-04-03	10:50:00	2020-04-03	10:56:00	6	52	0	20.1702	0.886738	-0.562997	15.6777	38.9527	562.486	-0.253786	-0.619515	-0.627523	-0.663941	-0.65024	-0.630551	501342	29.6	100	91.16	80	3	3	3	3	3	0	0	90	0	0	0	0	10	215	9	0	0	0
D-1002-15	-2.99	-59.9606	Ducke	Dist_NDVI	Aspirator	4	1	2020-04-08	10:18:00	2020-04-08	10:24:00	6	60	1000	985.729	0.859739	-0.706389	13.4323	540.734	1133.28	-0.662936	-0.685467	-0.676742	-0.68595	-0.678829	-0.627984	5035B1	26.1	99.3	93.5	95	2	1	2	2	1.75	3	0	100	0	0	0	0	0	333	9.4	3	3	0
D-1002-20	-2.99171	-59.9607	Ducke	Dist_NDVI	Aspirator	4	1	2020-04-08	09:59:00	2020-04-08	10:05:00	6	63	1000	976.354	0.842843	-0.693196	8.32803	692.118	1087.47	-0.674695	-0.694672	-0.686016	-0.685449	-0.682965	-0.611746	503306	26.1	100	91	90	2	3	2	2	2.25	4	2	80	0	0	0	0	20	17	4	6	6	0
D-2001-16	-2.98502	-59.9519	Ducke	Dist_NDVI	Aspirator	4	1	2020-04-08	11:00:00	2020-04-08	11:06:00	6	61	2000	2024.76	0.872537	-0.682331	16.1816	213.026	2205.19	-0.635294	-0.685975	-0.683924	-0.648657	-0.679959	-0.689519	33441	25.7	100	88.82	90	1	1	2	1	1.25	1	2	90	0	0	0	0	10	49	2.8	17	17	0
D-2002-20	-2.98214	-59.9533	Ducke	Dist_NDVI	Aspirator	4	1	2020-04-08	11:41:00	2020-04-08	11:47:00	6	58	2000	1984.22	0.854095	-0.696858	12.6784	226.229	2177.56	-0.667436	-0.700582	-0.694627	-0.656936	-0.680207	-0.688811	501342	26.1	100	87.26	90	1	1	2	1	1.25	7	0	75	25	0	0	0	0	146	3.3	14	14	0
D-501-29	-2.99802	-59.965	Ducke	Dist_NDVI	Aspirator	4	1	2020-04-08	09:15:00	2020-04-08	09:21:00	6	57	500	495.351	0.849605	-0.711173	12.1618	517.301	543.512	-0.676596	-0.699578	-0.69866	-0.694084	-0.578674	-0.473397	5036B7	26.1	100	92.72	90	1	1	2	1	1.25	2	2	100	0	0	0	0	0	0	4	5	5	0
D-0-109	-3.00398	-59.9183	Ducke	Dist	Aspirator	4	1	2020-04-09	10:31:00	2020-04-09	10:37:00	6	70	0	17.673	0.801627	-0.534793	4.35916	43.605	85.929	-0.368141	-0.604503	-0.573176	-0.654293	-0.62073	-0.582011	5035BF	23.6	100	91.94	85	3	3	2	2	2.5	1	3	90	0	0	0	0	10	87	4	2	2	0
D-0-147	-3.00665	-59.9349	Ducke	Dist	Aspirator	4	1	2020-04-09	10:17:00	2020-04-09	10:23:00	6	110	0	2.03835	0.737864	-0.497774	17.9229	22.4423	44.9686	0.0107811	-0.46599	-0.447645	-0.51929	-0.462072	-0.439736	50324D	23.1	100	91	80	1	2	2	3	2	2	1	90	0	0	0	0	10	173	4	0	0	0
D-0-95	-2.99992	-59.9696	Ducke	Dist	Aspirator	4	1	2020-04-09	09:21:00	2020-04-09	09:27:00	6	82	0	24.4922	0.574722	-0.28392	40.0385	13.8589	20.8826	0.135335	-0.240431	-0.200159	-0.41706	-0.430713	-0.383815	5030A1	24.1	98.9	92.46	80	2	1	1	1	1.25	2	1	80	0	0	0	0	20	48	8	0	0	0
D-0-96	-3.00021	-59.969	Ducke	Dist	Aspirator	4	1	2020-04-09	09:47:00	2020-04-09	09:52:00	5	85	0	0.778432	0.710543	-0.530754	13.2407	16.7949	33.7423	0.0691943	-0.411827	-0.396696	-0.452674	-0.444363	-0.385484	502C41	24.1	99.2		85	3	2	2	3	2.5	0	0	90	0	0	0	0	10	153	3	2	2	0
D-1-50	-2.92254	-59.991	Ducke	Dist_NDVI	Aspirator	4	1	2020-04-09	13:16:00	2020-04-09	13:22:00	6	60	0	24.4855	0.762204	-0.581903	11.0424	40.6511	118.829	-0.42899	-0.590279	-0.604122	-0.622722	-0.597127	-0.62595	502DE9	25.1	99.8	89.6	85	3	3	3	3	3	1	1	90	0	0	0	0	10	56	3	1	1	0
D-2-46	-2.91913	-59.9939	Ducke	Dist_NDVI	Aspirator	4	1	2020-04-09	12:22:00	2020-04-09	12:28:00	6	48	0	15.1883	0.868887	-0.690489	12.8197	52.937	411.81	-0.283184	-0.669048	-0.597392	-0.560102	-0.573033	-0.624798	502E06	25.6	100	89.6	80	2	2	2	1	1.75	0	0	100	0	0	0	0	0	332	2	0	0	0
D-2-55	-2.91449	-59.9835	Ducke	Dist_NDVI	Aspirator	4	1	2020-04-09	13:46:00	2020-04-09	13:52:00	6	53	0	14.7128	0.867192	-0.601213	9.34954	32.1101	91.6363	-0.39813	-0.516516	-0.437167	-0.533129	-0.582391	-0.61786	503635	25.7	100	89.6	80	2	1	2	2	1.75	0	0	0	0	0	80	0	20	173	3	1	1	0
D-3-56	-2.93123	-59.9941	Ducke	Dist_NDVI	Aspirator	4	1	2020-04-09	11:41:00	2020-04-09	11:47:00	6	88	0	5.38554	0.871342	-0.666596	12.8668	44.9749	142.86	-0.361319	-0.605081	-0.558657	-0.648646	-0.640191	-0.628086	4BD136	27.1	71.3	74.52	90	1	1	1	1	1	0	0	90	0	0	0	0	10	218	4	0	0	0
D-502-10	-2.94021	-59.9787	Ducke	Dist_NDVI	Aspirator	4	1	2020-04-15	09:35:00	2020-04-15	09:40:00	5	101	500	484.137	0.878859	-0.72011	8.68376	477.036	727.218	-0.70544	-0.720478	-0.716959	-0.692322	-0.683982	-0.673185	5036B7	24.6	100	82.32	65	1	1	1	2	1.25	10	6	20	60	0	0	0	20	121	6.2	0	0	0
D-502-15	-2.94187	-59.978	Ducke	Dist_NDVI	Aspirator	4	1	2020-04-15	09:50:00	2020-04-15	09:57:00	7	109	500	489.587	0.859002	-0.720865	7.18712	516.556	787.238	-0.715818	-0.729876	-0.726584	-0.691309	-0.682589	-0.673212	33441	24.7	100	92.98	90	2	2	3	3	2.5	19	6	40	60	0	0	0	0	143	10.6	0	0	0
[truncated: 120 more columns]

## Sheet: ASP definitions
Column name	Definition
Site_ID	Site ID
Lat	Latitude
Lon	Longitude
Location	Name of collection location (always Ducke)
Site_stratification	Whether sampling sites were stratified by both distance and NDVI (Dist_NDVI) or just by distance (Dist) along the wothwestern edge of the Ducke reserve
Coll_method	Collection method
Month	Calendar month of collection e.g. 1 = Jan, 2 = Feb
Sample_bout	The first or second time a site was sampled
Start_date	Date collection started (dd/mm/yyyy)
Start_time	Time collection started
End_date	Date collection ended (dd/mm/yyyy)
End_time	Time collection ended
Duration_mins	Duration of collection in minutes
Elev_meters	Elevation in meters (based on data extracted from Shuttle Radar Topography Mission digital evelvation model)
Dist_edge_cat	Distance from forest edge in meters (0, 500, 1000, 2000) as a categorical variable
Dist_edge_actual	Actual distance from forest edge in meters
NDVI_val	NDVI value of sampled site
NDBI_val	NDBI value of sampled site
j_Dist_LowNDBI	Distace (meters) from collection site to the nearest low NDBI pixel
j_Dist_MedNDBI	Distace (meters) from collection site to the nearest medium NDBI pixel
j_Dist_HighNDBI	Distace (meters) from collection site to the nearest high NDBI pixel
NDBI_max	Maximum NDBI in 3 x 3 pixel neighborhood that coincides with the point
NDBI_mean_50	Mean NDBI value within a 50 m buffer zone surrounding the point
NDBI_mean_100	Mean NDBI value within a 100 m buffer zone surrounding the point
NDBI_mean_500	Mean NDBI value within a 500 m buffer zone surrounding the point
NDBI_mean_1000	Mean NDBI value within a 1000 m buffer zone surrounding the point
NDBI_mean_2000	Mean NDBI value within a 2000 m buffer zone surrounding the point
ibutton_ID	iButton ID
Temp	Temperature (°C) recorded nearest to time of collection
Humidity	Relative humidity (%) recorded nearest to time of collection
Canopy_dens	Canopy cover estimated using densiometer (%)
Canopy_visual	Visual estimate of canopy cover (%)
Grd_cov_N	Ground cover (% green vegetation below chest height) in 1m2 area, 5m north of trap, expressed as a value [1 = 0-25%, 2 = 25-50%, 3 = 50-75%, 4 = 75-100%]
Grd_cov_E	Ground cover (% green vegetation below chest height) in 1m2 area, 5m east of trap, expressed as a value [1 = 0-25%, 2 = 25-50%, 3 = 50-75%, 4 = 75-100%]
Grd_cov_S	Ground cover (% green vegetation below chest height) in 1m2 area, 5m south of trap, expressed as a value [1 = 0-25%, 2 = 25-50%, 3 = 50-75%, 4 = 75-100%]
Grd_cov_W	Ground cover (% green vegetation below chest height) in 1m2 area, 5m west of trap, expressed as a value [1 = 0-25%, 2 = 25-50%, 3 = 50-75%, 4 = 75-100%]
Grd_cov_avg	Average ground vegetation cover ((N, E, S, W)/4) expressed as a value
Palms	Number of palms within 5m radius of trap (all palms with open fronds, regardless of size)
Mat_trees	Number of mature trees within 5m radius of trap (trees ≥30cm diameter at breast height)
TS_leaflit%	Trap substrate: % leaf litter directly beneath trap
TS_soil%	Trap substrate: % soil directly beneath trap
TS_palmfr%	Trap substrate: % palm frond directly beneath trap
TS_grass%	Trap substrate: % grass directly beneath trap
TS_sand%	Trap substrate: % sand directly beneath trap
TS_otherveg%	Trap substrate: % other vegetation directly beneath trap
Aspect_deg	Aspect at collection site (degrees)
Slope_deg	Slope at collection site (degrees)
Tot_mosquitoes	Total number of mosquitoes (male and female combined)
Tot_fem	Total number of female mosquitoes
Tot_male	Total number of male mosquitoes
Aedes	Genus count data
Anopheles	Genus count data
Coquillettidia	Genus count data
Culex	Genus count data
Haemagogus	Genus count data
Limatus	Genus count data
Mansonia	Genus count data
Orthopodomyia	Genus count data
Psorophora	Genus count data
Sabethes	Genus count data
Trichoprosopon	Genus count data
Uranotaenia	Genus count data
Wyeomyia	Genus count data
Aedes_Y/N	Genus occurrence (Y/N) data
Anopheles_Y/N	Genus occurrence (Y/N) data
Coquillettidia_Y/N	Genus occurrence (Y/N) data
Culex_Y/N	Genus occurrence (Y/N) data
Haemagogus_Y/N	Genus occurrence (Y/N) data
Limatus_Y/N	Genus occurrence (Y/N) data
Mansonia_Y/N	Genus occurrence (Y/N) data
Orthopodomyia_Y/N	Genus occurrence (Y/N) data
Psorophora_Y/N	Genus occurrence (Y/N) data
Sabethes_Y/N	Genus occurrence (Y/N) data
Trichoprosopon_Y/N	Genus occurrence (Y/N) data
Uranotaenia_Y/N	Genus occurrence (Y/N) data
Wyeomyia_Y/N	Genus occurrence (Y/N) data
Ae_(How)_fulvithorax	Aedes (Howardina) fulvithorax
Ae_(Och)_scapularis	Aedes (Ochleratatus) scapularis
Ae_(Och)_serratus	Aedes (Ochlerotatus) serratus
Ae_(Pro)_argyrothorax	Aedes (Protomacleaya) argyrothorax
Ae_(Stg)_albopictus	Aedes (Stegomyia) albopictus
An_sp	Anopheles sp. (unidentified species)
Cq_(Rhy)_venezuelensis	Coquillettidia (Rhynchotaenia) venezuelensis
Cq_(Rhy)_sp	Coquillettidia (Rhynchotaenia) sp. (unidentified species)
Cx_(Ads)_amazonensis	Culex (Aedinus) amazonensis
Cx_(Car)_anduzei	Culex (Carrollia) anduzei
Cx_(Car)_urichii	Culex (Carrollia) urichii
Cx_(Car)_sp	Culex (Carrolia) sp. (unidentified species)
Cx_(Cux)_chidesteri	Culex (Culex) chidesteri
Cx_(Cux)_coronator	Culex (Culex) coronator
Cx_(Cux)_declarator	Culex (Culex) declarator
Cx_(Cux)_mauesensis	Culex (Culex) mauesensis
Cx_(Cux)_mollis	Culex (Culex) mollis
Cx_(Cux)_ sp	Culex (Culex) sp. (unidentified species)
Cx_(Mel)_adamesi	Culex (Melanoconion) adamesi
Cx_(Mel)_caudelli	Culex (Melanoconion) caudelli
Cx_(Mel)_dunni	Culex (Melanoconion) dunni
Cx_(Mel)_pedroi	Culex (Melanoconion) pedroi
Cx_(Mel)_serratimarge	Culex (Melanoconion) serratimarge
Cx_(Mel)_spissipes	Culex (Melanoconion) spissipes
Cx_(Mel)_sp	Culex (Melanoconion) sp. (unidentified species)
Cx_(Mcx)_stonei	Culex (Microculex) stonei
Hg_(Hag)_janthinomys	Haemagogus (Haemagogus) janthinomys
Hg_sp	Haemagogus sp. (unidentified species)
Li_asulleptus	Limatus asulleptus
Li_durhamii	Limatus durhamii
Li_flavisetosus	Limatus flavisetosus
Ma_(Man)_sp	Mansonia (Mansonia) sp. (unidentified species)
Or_fascipes	Orthopodomyia fascipes
Ps_(Gra)_cingulata	Psorophora (Grabhamia) cingulata
Ps_(Gra)_sp	Psorophora (Grabhamia) sp. (unidentified species)
Ps_(Jan)_albigenu	Psorophora (Janthinosoma) albigenu
Ps_(Jan)_albipes	Psorophora (Janthinosoma) albipes
Ps_(Jan)_amazonica	Psorophora (Janthinosoma) amazonica
Ps_(Jan)_ferox	Psorophora (Janthinosoma) ferox
Ps_(Jan)_sp	Psorophora (Janthinosoma) sp. (unidentified species)
Sa_(Sab)_sp	Sabethes (Sabethes) sp. (unidentified species)
Tr_digitatum	Trichoprosopon digitatum
Tr_sp	Trichoprosopon sp. (unidentified species)
Ur_(Ura)_pulcherrima	Uranotaenia (Uranotaenia) pulcherrima
Wy_(Tra)_aporonoma	Wyeomyia (Triamyia) aporonoma
Wy_occulta	Wyeomyia occulta
Wy_sp	Wyeomyia sp. (unidentified species)
Ae_(How)_fulvithorax_Y/N	Species occurrence (Y/N) data
Ae_(Och)_scapularis_Y/N	Species occurrence (Y/N) data
Ae_(Och)_serratus_Y/N	Species occurrence (Y/N) data
Ae_(Pro)_argyrothorax_Y/N	Species occurrence (Y/N) data
Ae_(Stg)_albopictus_Y/N	Species occurrence (Y/N) data
An_sp_Y/N	Species occurrence (Y/N) data
Cq_(Rhy)_venezuelensis_Y/N	Species occurrence (Y/N) data
Cq_(Rhy)_sp_Y/N	Species occurrence (Y/N) data
Cx_(Ads)_amazonensis_Y/N	Species occurrence (Y/N) data
Cx_(Car)_anduzei_Y/N	Species occurrence (Y/N) data
Cx_(Car)_urichii_Y/N	Species occurrence (Y/N) data
Cx_(Car)_sp_Y/N	Species occurrence (Y/N) data
Cx_(Cux)_chidesteri_Y/N	Species occurrence (Y/N) data
Cx_(Cux)_coronator_Y/N	Species occurrence (Y/N) data
Cx_(Cux)_declarator_Y/N	Species occurrence (Y/N) data
Cx_(Cux)_mauesensis_Y/N	Species occurrence (Y/N) data
Cx_(Cux)_mollis_Y/N	Species occurrence (Y/N) data
Cx_(Cux)_ sp_Y/N	Species occurrence (Y/N) data
Cx_(Mel)_adamesi_Y/N	Species occurrence (Y/N) data
Cx_(Mel)_caudelli_Y/N	Species occurrence (Y/N) data
Cx_(Mel)_dunni_Y/N	Species occurrence (Y/N) data
Cx_(Mel)_pedroi_Y/N	Species occurrence (Y/N) data
Cx_(Mel)_serratimarge_Y/N	Species occurrence (Y/N) data
Cx_(Mel)_spissipes_Y/N	Species occurrence (Y/N) data
Cx_(Mel)_sp_Y/N	Species occurrence (Y/N) data
Cx_(Mcx)_stonei_Y/N	Species occurrence (Y/N) data
Hg_(Hag)_janthinomys_Y/N	Species occurrence (Y/N) data
Hg_sp_Y/N	Species occurrence (Y/N) data
Li_asulleptus_Y/N	Species occurrence (Y/N) data
Li_durhamii_Y/N	Species occurrence (Y/N) data
Li_flavisetosus_Y/N	Species occurrence (Y/N) data
Ma_(Man)_sp_Y/N	Species occurrence (Y/N) data
Or_fascipes_Y/N	Species occurrence (Y/N) data
Ps_(Gra)_cingulata_Y/N	Species occurrence (Y/N) data
Ps_(Gra)_sp_Y/N	Species occurrence (Y/N) data
Ps_(Jan)_albigenu_Y/N	Species occurrence (Y/N) data
Ps_(Jan)_albipes_Y/N	Species occurrence (Y/N) data
Ps_(Jan)_amazonica_Y/N	Species occurrence (Y/N) data
Ps_(Jan)_ferox_Y/N	Species occurrence (Y/N) data
Ps_(Jan)_sp_Y/N	Species occurrence (Y/N) data
Sa_(Sab)_sp_Y/N	Species occurrence (Y/N) data
Tr_digitatum_Y/N	Species occurrence (Y/N) data
Tr_sp_Y/N	Species occurrence (Y/N) data
Ur_(Ura)_pulcherrima_Y/N	Species occurrence (Y/N) data
Wy_(Tra)_aporonoma_Y/N	Species occurrence (Y/N) data
Wy_occulta_Y/N	Species occurrence (Y/N) data
Wy_sp_Y/N	Species occurrence (Y/N) data

## Sheet: iButton data
ibutton_ID	Site_ID	Dist_edge_cat	Date	Time	Temperaure	Humidity
33441	D-0-100	0	2019-06-06	10:00:00	27.2	93.1
33441	D-0-100	0	2019-06-06	10:30:00	28.2	91.6
33441	D-0-100	0	2019-06-06	11:00:00	24.7	100
33441	D-0-100	0	2019-06-06	11:30:00	25.7	99.8
33441	D-0-100	0	2019-06-06	12:00:00	26.7	100
33441	D-0-100	0	2019-06-06	12:30:00	27.2	100
33441	D-0-100	0	2019-06-06	13:00:00	26.7	100
33441	D-0-100	0	2019-06-06	13:30:00	27.2	100
33441	D-0-100	0	2019-06-06	14:00:00	26.2	100
33441	D-0-100	0	2019-06-06	14:30:00	26.7	100
33441	D-0-100	0	2019-06-06	15:00:00	26.2	100
33441	D-0-100	0	2019-06-06	15:30:00	26.7	100
33441	D-0-100	0	2019-06-06	16:00:00	26.7	100
33441	D-0-100	0	2019-06-06	16:30:00	26.7	100
33441	D-0-100	0	2019-06-06	17:00:00	26.2	100
33441	D-0-100	0	2019-06-06	17:30:00	25.7	100
33441	D-0-100	0	2019-06-06	18:00:00	26.2	100
33441	D-0-100	0	2019-06-06	18:30:00	25.7	100
33441	D-0-100	0	2019-06-06	19:00:00	25.7	100
33441	D-0-100	0	2019-06-06	19:30:00	25.2	100
33441	D-0-100	0	2019-06-06	20:00:00	25.2	99.8
33441	D-0-100	0	2019-06-06	20:30:00	25.2	100
33441	D-0-100	0	2019-06-06	21:00:00	25.2	100
33441	D-0-100	0	2019-06-06	21:30:00	24.7	100
33441	D-0-100	0	2019-06-06	22:00:00	24.7	100
33441	D-0-100	0	2019-06-06	22:30:00	24.7	100
33441	D-0-100	0	2019-06-06	23:00:00	24.2	100
33441	D-0-100	0	2019-06-06	23:30:00	24.2	100
33441	D-0-100	0	2019-06-06	1900-01-01	24.2	100
33441	D-0-100	0	2019-06-07	1900-01-01 00:30:00	23.7	100
33441	D-0-100	0	2019-06-07	1900-01-01 01:00:00	23.7	100
33441	D-0-100	0	2019-06-07	1900-01-01 01:30:00	23.7	100
33441	D-0-100	0	2019-06-07	1900-01-01 02:00:00	23.2	100
33441	D-0-100	0	2019-06-07	1900-01-01 02:30:00	23.2	100
33441	D-0-100	0	2019-06-07	1900-01-01 03:00:00	23.2	100
33441	D-0-100	0	2019-06-07	1900-01-01 03:30:00	23.2	100
33441	D-0-100	0	2019-06-07	1900-01-01 04:00:00	23.2	100
33441	D-0-100	0	2019-06-07	1900-01-01 04:30:00	23.2	100
33441	D-0-100	0	2019-06-07	1900-01-01 05:00:00	22.7	100
33441	D-0-100	0	2019-06-07	1900-01-01 05:30:00	22.7	100
33441	D-0-100	0	2019-06-07	1900-01-01 06:00:00	22.7	100
33441	D-0-100	0	2019-06-07	1900-01-01 06:30:00	22.7	100
33441	D-0-100	0	2019-06-07	1900-01-01 07:00:00	23.2	100
33441	D-0-100	0	2019-06-07	1900-01-01 07:30:00	24.2	100
33441	D-0-100	0	2019-06-07	1900-01-01 08:00:00	25.2	100
33441	D-0-100	0	2019-06-07	1900-01-01 08:30:00	26.7	98.9
33441	D-0-100	0	2019-06-07	1900-01-01 09:00:00	27.2	95.2
4BD136	D-0-104	0	2019-05-20	11:00:00	24.6	100
4BD136	D-0-104	0	2019-05-20	11:30:00	24.1	100
4BD136	D-0-104	0	2019-05-20	12:00:00	24.6	100
4BD136	D-0-104	0	2019-05-20	12:30:00	25.6	100
4BD136	D-0-104	0	2019-05-20	13:00:00	26.1	100
4BD136	D-0-104	0	2019-05-20	13:30:00	26.6	100
4BD136	D-0-104	0	2019-05-20	14:00:00	25.6	100
4BD136	D-0-104	0	2019-05-20	14:30:00	25.6	100
4BD136	D-0-104	0	2019-05-20	15:00:00	25.1	100
4BD136	D-0-104	0	2019-05-20	15:30:00	25.1	100
4BD136	D-0-104	0	2019-05-20	16:00:00	24.6	100
4BD136	D-0-104	0	2019-05-20	16:30:00	24.6	100
4BD136	D-0-104	0	2019-05-20	17:00:00	24.6	100
4BD136	D-0-104	0	2019-05-20	17:30:00	24.1	100
4BD136	D-0-104	0	2019-05-20	18:00:00	24.1	100
4BD136	D-0-104	0	2019-05-20	18:30:00	23.6	100
4BD136	D-0-104	0	2019-05-20	19:00:00	23.6	100
4BD136	D-0-104	0	2019-05-20	19:30:00	23.6	100
4BD136	D-0-104	0	2019-05-20	20:00:00	23.6	100
4BD136	D-0-104	0	2019-05-20	20:30:00	23.6	100
4BD136	D-0-104	0	2019-05-20	21:00:00	23.6	100
4BD136	D-0-104	0	2019-05-20	21:30:00	23.6	100
4BD136	D-0-104	0	2019-05-20	22:00:00	23.1	100
4BD136	D-0-104	0	2019-05-20	22:30:00	23.1	100
4BD136	D-0-104	0	2019-05-20	23:00:00	23.1	100
4BD136	D-0-104	0	2019-05-20	23:30:00	23.1	100
4BD136	D-0-104	0	2019-05-20	1900-01-01	22.6	100
4BD136	D-0-104	0	2019-05-21	1900-01-01 00:30:00	22.6	100
4BD136	D-0-104	0	2019-05-21	1900-01-01 01:00:00	23.6	100
4BD136	D-0-104	0	2019-05-21	1900-01-01 01:30:00	24.1	100
4BD136	D-0-104	0	2019-05-21	1900-01-01 02:00:00	24.1	100
4BD136	D-0-104	0	2019-05-21	1900-01-01 02:30:00	24.1	100
4BD136	D-0-104	0	2019-05-21	1900-01-01 03:00:00	23.6	100
4BD136	D-0-104	0	2019-05-21	1900-01-01 03:30:00	23.6	100
4BD136	D-0-104	0	2019-05-21	1900-01-01 04:00:00	23.6	100
4BD136	D-0-104	0	2019-05-21	1900-01-01 04:30:00	23.6	100
4BD136	D-0-104	0	2019-05-21	1900-01-01 05:00:00	23.6	100
4BD136	D-0-104	0	2019-05-21	1900-01-01 05:30:00	23.6	100
4BD136	D-0-104	0	2019-05-21	1900-01-01 06:00:00	23.6	100
4BD136	D-0-104	0	2019-05-21	1900-01-01 06:30:00	23.6	100
4BD136	D-0-104	0	2019-05-21	1900-01-01 07:00:00	24.1	100
4BD136	D-0-104	0	2019-05-21	1900-01-01 07:30:00	24.1	100
4BD136	D-0-104	0	2019-05-21	1900-01-01 08:00:00	24.6	100
4BD136	D-0-104	0	2019-05-21	1900-01-01 08:30:00	25.1	100
4BD136	D-0-104	0	2019-05-21	1900-01-01 09:00:00	25.6	100
5016CC	D-0-111	0	2019-05-27	13:00:00	31.6	78.9
5016CC	D-0-111	0	2019-05-27	13:30:00	32.1	73
5016CC	D-0-111	0	2019-05-27	14:00:00	31.6	74.7
5016CC	D-0-111	0	2019-05-27	14:30:00	31.1	76.3
5016CC	D-0-111	0	2019-05-27	15:00:00	30.6	75.1
5016CC	D-0-111	0	2019-05-27	15:30:00	30.6	77.3
5016CC	D-0-111	0	2019-05-27	16:00:00	29.6	81.6
5016CC	D-0-111	0	2019-05-27	16:30:00	29.1	88.5
5016CC	D-0-111	0	2019-05-27	17:00:00	27.6	91.9
5016CC	D-0-111	0	2019-05-27	17:30:00	26.6	93.8
5016CC	D-0-111	0	2019-05-27	18:00:00	26.1	95.3
5016CC	D-0-111	0	2019-05-27	18:30:00	26.1	96.8
5016CC	D-0-111	0	2019-05-27	19:00:00	25.6	97.3
5016CC	D-0-111	0	2019-05-27	19:30:00	25.6	99.2
5016CC	D-0-111	0	2019-05-27	20:00:00	25.6	99.2
5016CC	D-0-111	0	2019-05-27	20:30:00	25.6	99.7
5016CC	D-0-111	0	2019-05-27	21:00:00	25.6	100
5016CC	D-0-111	0	2019-05-27	21:30:00	25.6	100
5016CC	D-0-111	0	2019-05-27	22:00:00	25.1	99.7
5016CC	D-0-111	0	2019-05-27	22:30:00	25.1	99.7
5016CC	D-0-111	0	2019-05-27	23:00:00	25.1	100
5016CC	D-0-111	0	2019-05-27	23:30:00	25.1	100
5016CC	D-0-111	0	2019-05-28	00:00:00	25.1	100
5016CC	D-0-111	0	2019-05-28	00:30:00	25.1	98.7
5016CC	D-0-111	0	2019-05-28	01:00:00	25.1	100
5016CC	D-0-111	0	2019-05-28	01:30:00	24.6	100
5016CC	D-0-111	0	2019-05-28	02:00:00	24.6	100
5016CC	D-0-111	0	2019-05-28	02:30:00	24.6	100
5016CC	D-0-111	0	2019-05-28	03:00:00	24.6	100
5016CC	D-0-111	0	2019-05-28	03:30:00	24.6	100
5016CC	D-0-111	0	2019-05-28	04:00:00	24.1	100
5016CC	D-0-111	0	2019-05-28	04:30:00	24.6	100
5016CC	D-0-111	0	2019-05-28	05:00:00	24.1	100
5016CC	D-0-111	0	2019-05-28	05:30:00	24.1	100
5016CC	D-0-111	0	2019-05-28	06:00:00	24.1	100
5016CC	D-0-111	0	2019-05-28	06:30:00	24.1	100
5016CC	D-0-111	0	2019-05-28	07:00:00	24.6	100
5016CC	D-0-111	0	2019-05-28	07:30:00	25.1	100
5016CC	D-0-111	0	2019-05-28	08:00:00	25.6	99.7
5016CC	D-0-111	0	2019-05-28	08:30:00	26.6	95.4
5016CC	D-0-111	0	2019-05-28	09:00:00	28.1	92
5016CC	D-0-111	0	2019-05-28	09:30:00	28.6	91
5016CC	D-0-111	0	2019-05-28	10:00:00	29.1	85.8
5016CC	D-0-111	0	2019-05-28	10:30:00	30.1	85.4
4FB41	D-0-117	0	2019-06-06	12:30:00	27	92.1
4FB41	D-0-117	0	2019-06-06	13:00:00	26.5	91
4FB41	D-0-117	0	2019-06-06	13:30:00	27.5	88.9
4FB41	D-0-117	0	2019-06-06	14:00:00	26.5	91
4FB41	D-0-117	0	2019-06-06	14:30:00	26.5	92
4FB41	D-0-117	0	2019-06-06	15:00:00	25.5	95.1
4FB41	D-0-117	0	2019-06-06	15:30:00	25.5	96.7
4FB41	D-0-117	0	2019-06-06	16:00:00	25.5	96.2
4FB41	D-0-117	0	2019-06-06	16:30:00	25.5	96.2
4FB41	D-0-117	0	2019-06-06	17:00:00	25	97.2
4FB41	D-0-117	0	2019-06-06	17:30:00	25.5	99.3
4FB41	D-0-117	0	2019-06-06	18:00:00	25	98.7
4FB41	D-0-117	0	2019-06-06	18:30:00	25	99.2
4FB41	D-0-117	0	2019-06-06	19:00:00	25	99.8
4FB41	D-0-117	0	2019-06-06	19:30:00	25	98.2
4FB41	D-0-117	0	2019-06-06	20:00:00	25	99.8
4FB41	D-0-117	0	2019-06-06	20:30:00	25	98.7
4FB41	D-0-117	0	2019-06-06	21:00:00	25	99.2
4FB41	D-0-117	0	2019-06-06	21:30:00	25	100
4FB41	D-0-117	0	2019-06-06	22:00:00	25	99.8
4FB41	D-0-117	0	2019-06-06	22:30:00	25	99.8
4FB41	D-0-117	0	2019-06-06	23:00:00	25	100
4FB41	D-0-117	0	2019-06-06	23:30:00	24.5	100
4FB41	D-0-117	0	2019-06-06	1900-01-01	24.5	100
4FB41	D-0-117	0	2019-06-07	1900-01-01 00:30:00	24.5	100
4FB41	D-0-117	0	2019-06-07	1900-01-01 01:00:00	24.5	99.7
4FB41	D-0-117	0	2019-06-07	1900-01-01 01:30:00	24.5	99.7
4FB41	D-0-117	0	2019-06-07	1900-01-01 02:00:00	24	99.7
4FB41	D-0-117	0	2019-06-07	1900-01-01 02:30:00	24	99.7
4FB41	D-0-117	0	2019-06-07	1900-01-01 03:00:00	24	99.7
4FB41	D-0-117	0	2019-06-07	1900-01-01 03:30:00	24	100
4FB41	D-0-117	0	2019-06-07	1900-01-01 04:00:00	23.5	99.6
4FB41	D-0-117	0	2019-06-07	1900-01-01 04:30:00	24	100
4FB41	D-0-117	0	2019-06-07	1900-01-01 05:00:00	23.5	99.1
4FB41	D-0-117	0	2019-06-07	1900-01-01 05:30:00	23.5	100
4FB41	D-0-117	0	2019-06-07	1900-01-01 06:00:00	23.5	99.6
4FB41	D-0-117	0	2019-06-07	1900-01-01 06:30:00	23.5	100
4FB41	D-0-117	0	2019-06-07	1900-01-01 07:00:00	23.5	100
4FB41	D-0-117	0	2019-06-07	1900-01-01 07:30:00	24	100
4FB41	D-0-117	0	2019-06-07	1900-01-01 08:00:00	24.5	100
4FB41	D-0-117	0	2019-06-07	1900-01-01 08:30:00	25.5	99.3
4FB41	D-0-117	0	2019-06-07	1900-01-01 09:00:00	26	97.3
4FB41	D-0-117	0	2019-06-07	1900-01-01 09:30:00	26.5	96.3
4FB41	D-0-117	0	2019-06-07	1900-01-01 10:00:00	27	94.2
4FB41	D-0-117	0	2019-06-07	1900-01-01 10:30:00	27	94.7
4FB41	D-0-131	0	2019-05-20	14:00:00	24.5	99.2
4FB41	D-0-131	0	2019-05-20	14:30:00	24.5	100
4FB41	D-0-131	0	2019-05-20	15:00:00	24.5	100
4FB41	D-0-131	0	2019-05-20	15:30:00	24.5	100
4FB41	D-0-131	0	2019-05-20	16:00:00	24	100
4FB41	D-0-131	0	2019-05-20	16:30:00	24	100
4FB41	D-0-131	0	2019-05-20	17:00:00	24	100
4FB41	D-0-131	0	2019-05-20	17:30:00	24	100
4FB41	D-0-131	0	2019-05-20	18:00:00	24	100
4FB41	D-0-131	0	2019-05-20	18:30:00	24	100
4FB41	D-0-131	0	2019-05-20	19:00:00	24	100
4FB41	D-0-131	0	2019-05-20	19:30:00	23.5	100
4FB41	D-0-131	0	2019-05-20	20:00:00	23.5	100
4FB41	D-0-131	0	2019-05-20	20:30:00	23.5	100
4FB41	D-0-131	0	2019-05-20	21:00:00	23.5	100
4FB41	D-0-131	0	2019-05-20	21:30:00	23.5	100
4FB41	D-0-131	0	2019-05-20	22:00:00	23.5	100
4FB41	D-0-131	0	2019-05-20	22:30:00	23.5	100
4FB41	D-0-131	0	2019-05-20	23:00:00	23	100
4FB41	D-0-131	0	2019-05-20	23:30:00	23	100
4FB41	D-0-131	0	2019-05-20	1900-01-01	23	100
4FB41	D-0-131	0	2019-05-21	1900-01-01 00:30:00	23	100
4FB41	D-0-131	0	2019-05-21	1900-01-01 01:00:00	23	100
4FB41	D-0-131	0	2019-05-21	1900-01-01 01:30:00	23	100
4FB41	D-0-131	0	2019-05-21	1900-01-01 02:00:00	23.5	100
4FB41	D-0-131	0	2019-05-21	1900-01-01 02:30:00	23	100
4FB41	D-0-131	0	2019-05-21	1900-01-01 03:00:00	23	100
4FB41	D-0-131	0	2019-05-21	1900-01-01 03:30:00	23	100
4FB41	D-0-131	0	2019-05-21	1900-01-01 04:00:00	23	100
4FB41	D-0-131	0	2019-05-21	1900-01-01 04:30:00	23	100
4FB41	D-0-131	0	2019-05-21	1900-01-01 05:00:00	23	100
4FB41	D-0-131	0	2019-05-21	1900-01-01 05:30:00	23	100
4FB41	D-0-131	0	2019-05-21	1900-01-01 06:00:00	23	100
4FB41	D-0-131	0	2019-05-21	1900-01-01 06:30:00	23	100
4FB41	D-0-131	0	2019-05-21	1900-01-01 07:00:00	23	100
4FB41	D-0-131	0	2019-05-21	1900-01-01 07:30:00	23	100
4FB41	D-0-131	0	2019-05-21	1900-01-01 08:00:00	23.5	100
4FB41	D-0-131	0	2019-05-21	1900-01-01 08:30:00	23.5	100
4FB41	D-0-131	0	2019-05-21	1900-01-01 09:00:00	24	100
4FB41	D-0-131	0	2019-05-21	1900-01-01 09:30:00	24.5	100
4FB41	D-0-131	0	2019-05-21	1900-01-01 10:00:00	24.5	100
4FB41	D-0-131	0	2019-05-21	1900-01-01 10:30:00	25	100
4BDA34	D-0-134	0	2019-06-10	13:30:00	27.6	88.9
4BDA34	D-0-134	0	2019-06-10	14:00:00	27.6	88.9
4BDA34	D-0-134	0	2019-06-10	14:30:00	28.1	87.9
4BDA34	D-0-134	0	2019-06-10	15:00:00	27.1	92
4BDA34	D-0-134	0	2019-06-10	15:30:00	27.1	94.1
4BDA34	D-0-134	0	2019-06-10	16:00:00	27.1	91.5
4BDA34	D-0-134	0	2019-06-10	16:30:00	27.1	93.6
4BDA34	D-0-134	0	2019-06-10	17:00:00	26.6	93.6
4BDA34	D-0-134	0	2019-06-10	17:30:00	26.6	95.5
4BDA34	D-0-134	0	2019-06-10	18:00:00	26.1	94.5
4BDA34	D-0-134	0	2019-06-10	18:30:00	26.1	96
4BDA34	D-0-134	0	2019-06-10	19:00:00	25.6	96.4
4BDA34	D-0-134	0	2019-06-10	19:30:00	25.6	97.9
4BDA34	D-0-134	0	2019-06-10	20:00:00	25.6	96.9
4BDA34	D-0-134	0	2019-06-10	20:30:00	25.6	96.4
4BDA34	D-0-134	0	2019-06-10	21:00:00	25.6	96.9
4BDA34	D-0-134	0	2019-06-10	21:30:00	25.6	97.4
4BDA34	D-0-134	0	2019-06-10	22:00:00	25.1	97.4
4BDA34	D-0-134	0	2019-06-10	22:30:00	25.1	97.4
4BDA34	D-0-134	0	2019-06-10	23:00:00	25.1	98.4
4BDA34	D-0-134	0	2019-06-10	23:30:00	25.1	97.9
4BDA34	D-0-134	0	2019-06-10	1900-01-01	25.1	97.9
4BDA34	D-0-134	0	2019-06-11	1900-01-01 00:30:00	24.6	97.9
4BDA34	D-0-134	0	2019-06-11	1900-01-01 01:00:00	24.6	98.4
4BDA34	D-0-134	0	2019-06-11	1900-01-01 01:30:00	24.6	97.9
4BDA34	D-0-134	0	2019-06-11	1900-01-01 02:00:00	24.6	98.4
4BDA34	D-0-134	0	2019-06-11	1900-01-01 02:30:00	24.6	98.4
4BDA34	D-0-134	0	2019-06-11	1900-01-01 03:00:00	24.1	98.4
4BDA34	D-0-134	0	2019-06-11	1900-01-01 03:30:00	24.1	98.4
4BDA34	D-0-134	0	2019-06-11	1900-01-01 04:00:00	24.1	98.4
4BDA34	D-0-134	0	2019-06-11	1900-01-01 04:30:00	24.1	98.4
4BDA34	D-0-134	0	2019-06-11	1900-01-01 05:00:00	24.1	98.4
4BDA34	D-0-134	0	2019-06-11	1900-01-01 05:30:00	24.1	98.4
4BDA34	D-0-134	0	2019-06-11	1900-01-01 06:00:00	24.1	98.8
4BDA34	D-0-134	0	2019-06-11	1900-01-01 06:30:00	24.1	98.3
4BDA34	D-0-134	0	2019-06-11	1900-01-01 07:00:00	24.1	98.3
4BDA34	D-0-134	0	2019-06-11	1900-01-01 07:30:00	24.6	97.9
4BDA34	D-0-134	0	2019-06-11	1900-01-01 08:00:00	25.1	98.4
4BDA34	D-0-134	0	2019-06-11	1900-01-01 08:30:00	25.6	97.4
4BDA34	D-0-134	0	2019-06-11	1900-01-01 09:00:00	27.6	91.5
4BDA34	D-0-134	0	2019-06-11	1900-01-01 09:30:00	26.6	93
4BDA34	D-0-134	0	2019-06-11	1900-01-01 10:00:00	27.1	91
4BDA34	D-0-134	0	2019-06-11	1900-01-01 10:30:00	27.6	92.6
4BDA34	D-0-134	0	2019-06-11	1900-01-01 11:00:00	28.1	91.6
5035BF	D-0-136	0	2019-06-06	12:00:00	28.6	82.8
5035BF	D-0-136	0	2019-06-06	12:30:00	28.1	81.6
5035BF	D-0-136	0	2019-06-06	13:00:00	29.6	78.6
5035BF	D-0-136	0	2019-06-06	13:30:00	29.6	77.5
5035BF	D-0-136	0	2019-06-06	14:00:00	28.6	81.7
5035BF	D-0-136	0	2019-06-06	14:30:00	29.1	78.5
5035BF	D-0-136	0	2019-06-06	15:00:00	28.1	87.4
5035BF	D-0-136	0	2019-06-06	15:30:00	28.1	86.9
5035BF	D-0-136	0	2019-06-06	16:00:00	28.1	89.9
5035BF	D-0-136	0	2019-06-06	16:30:00	27.1	90.8
5035BF	D-0-136	0	2019-06-06	17:00:00	26.6	93.8
5035BF	D-0-136	0	2019-06-06	17:30:00	26.1	95.7
5035BF	D-0-136	0	2019-06-06	18:00:00	26.1	96.6
5035BF	D-0-136	0	2019-06-06	18:30:00	25.6	97.1
5035BF	D-0-136	0	2019-06-06	19:00:00	25.6	98
5035BF	D-0-136	0	2019-06-06	19:30:00	25.6	97.6
5035BF	D-0-136	0	2019-06-06	20:00:00	25.6	98
5035BF	D-0-136	0	2019-06-06	20:30:00	25.6	98
5035BF	D-0-136	0	2019-06-06	21:00:00	25.1	98.4
5035BF	D-0-136	0	2019-06-06	21:30:00	25.1	98.4
5035BF	D-0-136	0	2019-06-06	22:00:00	24.6	98.4
5035BF	D-0-136	0	2019-06-06	22:30:00	24.6	98.9
5035BF	D-0-136	0	2019-06-06	23:00:00	24.6	98.9
5035BF	D-0-136	0	2019-06-06	23:30:00	24.6	98.9
5035BF	D-0-136	0	2019-06-06	1900-01-01	24.1	98.4
5035BF	D-0-136	0	2019-06-07	1900-01-01 00:30:00	24.1	98.8
5035BF	D-0-136	0	2019-06-07	1900-01-01 01:00:00	24.1	98.8
5035BF	D-0-136	0	2019-06-07	1900-01-01 01:30:00	24.1	97.9
5035BF	D-0-136	0	2019-06-07	1900-01-01 02:00:00	23.6	98.3
5035BF	D-0-136	0	2019-06-07	1900-01-01 02:30:00	23.6	98.8
5035BF	D-0-136	0	2019-06-07	1900-01-01 03:00:00	23.6	99.3
5035BF	D-0-136	0	2019-06-07	1900-01-01 03:30:00	23.6	98.8
5035BF	D-0-136	0	2019-06-07	1900-01-01 04:00:00	23.6	99.8
5035BF	D-0-136	0	2019-06-07	1900-01-01 04:30:00	23.1	99.2
5035BF	D-0-136	0	2019-06-07	1900-01-01 05:00:00	23.1	98.3
5035BF	D-0-136	0	2019-06-07	1900-01-01 05:30:00	23.1	98.8
5035BF	D-0-136	0	2019-06-07	1900-01-01 06:00:00	23.1	99.2
5035BF	D-0-136	0	2019-06-07	1900-01-01 06:30:00	23.1	98.8
5035BF	D-0-136	0	2019-06-07	1900-01-01 07:00:00	23.6	98.8
5035BF	D-0-136	0	2019-06-07	1900-01-01 07:30:00	24.1	98.4
5035BF	D-0-136	0	2019-06-07	1900-01-01 08:00:00	24.6	98.4
5035BF	D-0-136	0	2019-06-07	1900-01-01 08:30:00	26.1	93.7
5035BF	D-0-136	0	2019-06-07	1900-01-01 09:00:00	27.1	91.3
5035BF	D-0-136	0	2019-06-07	1900-01-01 09:30:00	27.1	89.3
5035BF	D-0-136	0	2019-06-07	1900-01-01 10:00:00	28.1	87.9
5035BF	D-0-136	0	2019-06-07	1900-01-01 10:30:00	28.6	87.5
4BE456	D-0-138	0	2019-06-10	12:30:00	29.6	89.1
4BE456	D-0-138	0	2019-06-10	13:00:00	28.6	95.4
4BE456	D-0-138	0	2019-06-10	13:30:00	28.1	93.4
4BE456	D-0-138	0	2019-06-10	14:00:00	30.1	85.1
4BE456	D-0-138	0	2019-06-10	14:30:00	29.6	87.6
4BE456	D-0-138	0	2019-06-10	15:00:00	28.1	94.4
4BE456	D-0-138	0	2019-06-10	15:30:00	27.6	94.8
4BE456	D-0-138	0	2019-06-10	16:00:00	28.1	96.3
4BE456	D-0-138	0	2019-06-10	16:30:00	27.6	94.3
4BE456	D-0-138	0	2019-06-10	17:00:00	27.6	95.8
4BE456	D-0-138	0	2019-06-10	17:30:00	27.1	96.7
4BE456	D-0-138	0	2019-06-10	18:00:00	26.6	95.2
4BE456	D-0-138	0	2019-06-10	18:30:00	26.6	96.7
4BE456	D-0-138	0	2019-06-10	19:00:00	26.6	97.1
4BE456	D-0-138	0	2019-06-10	19:30:00	26.1	97.1
4BE456	D-0-138	0	2019-06-10	20:00:00	26.1	99
4BE456	D-0-138	0	2019-06-10	20:30:00	26.1	97.6
4BE456	D-0-138	0	2019-06-10	21:00:00	26.1	98.1
4BE456	D-0-138	0	2019-06-10	21:30:00	26.1	97.6
4BE456	D-0-138	0	2019-06-10	22:00:00	25.6	97.6
4BE456	D-0-138	0	2019-06-10	22:30:00	25.6	98
4BE456	D-0-138	0	2019-06-10	23:00:00	25.6	98.5
4BE456	D-0-138	0	2019-06-10	23:30:00	25.6	98.5
4BE456	D-0-138	0	2019-06-11	00:00:00	25.6	98
4BE456	D-0-138	0	2019-06-11	00:30:00	25.6	98.5
4BE456	D-0-138	0	2019-06-11	01:00:00	25.1	98.9
4BE456	D-0-138	0	2019-06-11	01:30:00	25.1	98.4
4BE456	D-0-138	0	2019-06-11	02:00:00	24.6	99.3
4BE456	D-0-138	0	2019-06-11	02:30:00	24.6	98.9
4BE456	D-0-138	0	2019-06-11	03:00:00	24.6	99.8
4BE456	D-0-138	0	2019-06-11	03:30:00	24.6	98.9
4BE456	D-0-138	0	2019-06-11	04:00:00	24.6	99.3
4BE456	D-0-138	0	2019-06-11	04:30:00	24.6	99.8
4BE456	D-0-138	0	2019-06-11	05:00:00	24.6	97.9
4BE456	D-0-138	0	2019-06-11	05:30:00	24.6	99.8
4BE456	D-0-138	0	2019-06-11	06:00:00	24.6	99.8
4BE456	D-0-138	0	2019-06-11	06:30:00	24.6	98.9
4BE456	D-0-138	0	2019-06-11	07:00:00	24.6	98.9
4BE456	D-0-138	0	2019-06-11	07:30:00	25.1	98.9
4BE456	D-0-138	0	2019-06-11	08:00:00	25.6	98.9
4BE456	D-0-138	0	2019-06-11	08:30:00	26.1	98.9
4BE456	D-0-138	0	2019-06-11	09:00:00	26.6	98.9
4BE456	D-0-138	0	2019-06-11	09:30:00	27.1	96.7
4BE456	D-0-138	0	2019-06-11	10:00:00	27.6	96.3
4BE456	D-0-138	0	2019-06-11	10:30:00	28.1	95.8
5030A1	D-0-139	0	2019-05-20	12:00:00	23.6	97.9
5030A1	D-0-139	0	2019-05-20	12:30:00	24.1	97.9
5030A1	D-0-139	0	2019-05-20	13:00:00	24.6	97.9
5030A1	D-0-139	0	2019-05-20	13:30:00	25.1	97.9
5030A1	D-0-139	0	2019-05-20	14:00:00	24.6	98.4
5030A1	D-0-139	0	2019-05-20	14:30:00	24.6	98.4
5030A1	D-0-139	0	2019-05-20	15:00:00	24.6	98.4
5030A1	D-0-139	0	2019-05-20	15:30:00	24.1	98.9
5030A1	D-0-139	0	2019-05-20	16:00:00	24.1	98.4
5030A1	D-0-139	0	2019-05-20	16:30:00	24.1	98.9
5030A1	D-0-139	0	2019-05-20	17:00:00	24.1	99.3
5030A1	D-0-139	0	2019-05-20	17:30:00	24.1	99.3
5030A1	D-0-139	0	2019-05-20	18:00:00	24.1	98.4
5030A1	D-0-139	0	2019-05-20	18:30:00	24.1	98.9
5030A1	D-0-139	0	2019-05-20	19:00:00	23.6	98.9
5030A1	D-0-139	0	2019-05-20	19:30:00	23.6	98.9
5030A1	D-0-139	0	2019-05-20	20:00:00	23.6	99.3
5030A1	D-0-139	0	2019-05-20	20:30:00	23.6	98.8
5030A1	D-0-139	0	2019-05-20	21:00:00	23.6	98.8
5030A1	D-0-139	0	2019-05-20	21:30:00	23.6	99.3
5030A1	D-0-139	0	2019-05-20	22:00:00	23.6	99.8
5030A1	D-0-139	0	2019-05-20	22:30:00	23.6	99.3
5030A1	D-0-139	0	2019-05-20	23:00:00	23.1	99.3
5030A1	D-0-139	0	2019-05-20	23:30:00	23.1	99.3
5030A1	D-0-139	0	2019-05-21	00:00:00	23.1	99.3
5030A1	D-0-139	0	2019-05-21	00:30:00	23.1	99.8
5030A1	D-0-139	0	2019-05-21	01:00:00	23.1	99.8
5030A1	D-0-139	0	2019-05-21	01:30:00	23.6	99.3
5030A1	D-0-139	0	2019-05-21	02:00:00	23.6	99.3
5030A1	D-0-139	0	2019-05-21	02:30:00	23.1	99.8
5030A1	D-0-139	0	2019-05-21	03:00:00	23.1	99.8
5030A1	D-0-139	0	2019-05-21	03:30:00	23.1	99.8
5030A1	D-0-139	0	2019-05-21	04:00:00	23.1	99.8
5030A1	D-0-139	0	2019-05-21	04:30:00	23.1	99.8
5030A1	D-0-139	0	2019-05-21	05:00:00	23.1	99.8
5030A1	D-0-139	0	2019-05-21	05:30:00	23.1	99.8
5030A1	D-0-139	0	2019-05-21	06:00:00	23.1	99.8
5030A1	D-0-139	0	2019-05-21	06:30:00	23.1	99.8
5030A1	D-0-139	0	2019-05-21	07:00:00	23.1	100
5030A1	D-0-139	0	2019-05-21	07:30:00	23.6	99.3
5030A1	D-0-139	0	2019-05-21	08:00:00	23.6	99.8
5030A1	D-0-139	0	2019-05-21	08:30:00	24.1	99.8
5030A1	D-0-139	0	2019-05-21	09:00:00	24.1	99.3
5030A1	D-0-139	0	2019-05-21	09:30:00	24.6	99.9
B2841	D-0-149	0	2019-05-27	12:30:00	29.1	80.6
B2841	D-0-149	0	2019-05-27	13:00:00	29.6	81.2
B2841	D-0-149	0	2019-05-27	13:30:00	29.6	79
B2841	D-0-149	0	2019-05-27	14:00:00	29.6	76.8
B2841	D-0-149	0	2019-05-27	14:30:00	29.6	77.4
B2841	D-0-149	0	2019-05-27	15:00:00	29.6	79.5
B2841	D-0-149	0	2019-05-27	15:30:00	29.6	77.4
B2841	D-0-149	0	2019-05-27	16:00:00	29.6	77.4
B2841	D-0-149	0	2019-05-27	16:30:00	29.1	76.2
B2841	D-0-149	0	2019-05-27	17:00:00	29.1	79.5
B2841	D-0-149	0	2019-05-27	17:30:00	27.6	90.4
B2841	D-0-149	0	2019-05-27	18:00:00	27.1	94.4
B2841	D-0-149	0	2019-05-27	18:30:00	26.6	94.9
B2841	D-0-149	0	2019-05-27	19:00:00	26.1	96.3
B2841	D-0-149	0	2019-05-27	19:30:00	26.1	96.3
B2841	D-0-149	0	2019-05-27	20:00:00	25.6	97.3
B2841	D-0-149	0	2019-05-27	20:30:00	25.6	97.8
B2841	D-0-149	0	2019-05-27	21:00:00	25.6	98.8
B2841	D-0-149	0	2019-05-27	21:30:00	25.6	98.3
B2841	D-0-149	0	2019-05-27	22:00:00	25.6	97.8
B2841	D-0-149	0	2019-05-27	22:30:00	25.6	98.3
B2841	D-0-149	0	2019-05-27	23:00:00	25.1	98.3
B2841	D-0-149	0	2019-05-27	23:30:00	25.1	98.3
B2841	D-0-149	0	2019-05-28	00:00:00	25.1	99.2
B2841	D-0-149	0	2019-05-28	00:30:00	25.1	99.2
B2841	D-0-149	0	2019-05-28	01:00:00	25.1	99.7
B2841	D-0-149	0	2019-05-28	01:30:00	25.1	99.2
B2841	D-0-149	0	2019-05-28	02:00:00	25.1	98.7
B2841	D-0-149	0	2019-05-28	02:30:00	25.1	98.2
B2841	D-0-149	0	2019-05-28	03:00:00	25.1	99.2
B2841	D-0-149	0	2019-05-28	03:30:00	25.1	99.2
B2841	D-0-149	0	2019-05-28	04:00:00	24.6	99.2
B2841	D-0-149	0	2019-05-28	04:30:00	24.6	99.2
B2841	D-0-149	0	2019-05-28	05:00:00	24.6	99.2
B2841	D-0-149	0	2019-05-28	05:30:00	24.6	99.7
B2841	D-0-149	0	2019-05-28	06:00:00	24.6	99.7
B2841	D-0-149	0	2019-05-28	06:30:00	24.1	99.1
B2841	D-0-149	0	2019-05-28	07:00:00	24.6	99.1
B2841	D-0-149	0	2019-05-28	07:30:00	25.1	98.2
B2841	D-0-149	0	2019-05-28	08:00:00	26.1	98.2
B2841	D-0-149	0	2019-05-28	08:30:00	26.6	94.4
B2841	D-0-149	0	2019-05-28	09:00:00	27.6	89.9
B2841	D-0-149	0	2019-05-28	09:30:00	27.6	91.9
B2841	D-0-149	0	2019-05-28	10:00:00	28.1	93
4BDA34	D-0-155	0	2019-06-06	11:30:00	24.1	97.3
4BDA34	D-0-155	0	2019-06-06	12:00:00	25.6	95.4
4BDA34	D-0-155	0	2019-06-06	12:30:00	26.1	94
4BDA34	D-0-155	0	2019-06-06	13:00:00	26.6	94
4BDA34	D-0-155	0	2019-06-06	13:30:00	27.1	90.5
4BDA34	D-0-155	0	2019-06-06	14:00:00	26.6	91.4
4BDA34	D-0-155	0	2019-06-06	14:30:00	26.6	90.4
4BDA34	D-0-155	0	2019-06-06	15:00:00	26.1	94.5
4BDA34	D-0-155	0	2019-06-06	15:30:00	26.1	96
4BDA34	D-0-155	0	2019-06-06	16:00:00	26.1	98.5
4BDA34	D-0-155	0	2019-06-06	16:30:00	25.6	97.4
4BDA34	D-0-155	0	2019-06-06	17:00:00	25.6	97.4
4BDA34	D-0-155	0	2019-06-06	17:30:00	25.6	97.4
4BDA34	D-0-155	0	2019-06-06	18:00:00	25.6	97.9
4BDA34	D-0-155	0	2019-06-06	18:30:00	25.1	98.4
4BDA34	D-0-155	0	2019-06-06	19:00:00	25.1	98.9
4BDA34	D-0-155	0	2019-06-06	19:30:00	25.1	99.4
4BDA34	D-0-155	0	2019-06-06	20:00:00	25.1	98.9
4BDA34	D-0-155	0	2019-06-06	20:30:00	25.1	99.9
4BDA34	D-0-155	0	2019-06-06	21:00:00	24.6	99.9
4BDA34	D-0-155	0	2019-06-06	21:30:00	24.6	99.9
4BDA34	D-0-155	0	2019-06-06	22:00:00	24.6	99.4
4BDA34	D-0-155	0	2019-06-06	22:30:00	24.1	98.8
4BDA34	D-0-155	0	2019-06-06	23:00:00	24.1	99.3
4BDA34	D-0-155	0	2019-06-06	23:30:00	24.1	98.8
4BDA34	D-0-155	0	2019-06-06	1900-01-01	24.1	99.3
4BDA34	D-0-155	0	2019-06-07	1900-01-01 00:30:00	24.1	99.8
4BDA34	D-0-155	0	2019-06-07	1900-01-01 01:00:00	23.6	99.8
4BDA34	D-0-155	0	2019-06-07	1900-01-01 01:30:00	23.6	100
4BDA34	D-0-155	0	2019-06-07	1900-01-01 02:00:00	23.6	99.8
4BDA34	D-0-155	0	2019-06-07	1900-01-01 02:30:00	23.6	99.8
4BDA34	D-0-155	0	2019-06-07	1900-01-01 03:00:00	23.6	99.8
4BDA34	D-0-155	0	2019-06-07	1900-01-01 03:30:00	23.1	99.8
4BDA34	D-0-155	0	2019-06-07	1900-01-01 04:00:00	23.1	99.2
4BDA34	D-0-155	0	2019-06-07	1900-01-01 04:30:00	23.1	99.8
4BDA34	D-0-155	0	2019-06-07	1900-01-01 05:00:00	23.1	100
4BDA34	D-0-155	0	2019-06-07	1900-01-01 05:30:00	23.1	100
4BDA34	D-0-155	0	2019-06-07	1900-01-01 06:00:00	22.6	100
4BDA34	D-0-155	0	2019-06-07	1900-01-01 06:30:00	23.1	100
4BDA34	D-0-155	0	2019-06-07	1900-01-01 07:00:00	23.1	99.8
4BDA34	D-0-155	0	2019-06-07	1900-01-01 07:30:00	23.6	100
4BDA34	D-0-155	0	2019-06-07	1900-01-01 08:00:00	24.1	99.8
4BDA34	D-0-155	0	2019-06-07	1900-01-01 08:30:00	25.1	98.4
4BDA34	D-0-155	0	2019-06-07	1900-01-01 09:00:00	25.6	96.9
4BDA34	D-0-155	0	2019-06-07	1900-01-01 09:30:00	25.6	96.9
4BDA34	D-0-155	0	2019-06-07	1900-01-01 10:00:00	26.6	95
D5D41	D-0-168	0	2019-05-20	12:30:00	24.6	99.5
D5D41	D-0-168	0	2019-05-20	13:00:00	24.6	97.6
D5D41	D-0-168	0	2019-05-20	13:30:00	25.1	97.6
D5D41	D-0-168	0	2019-05-20	14:00:00	24.6	97.6
D5D41	D-0-168	0	2019-05-20	14:30:00	24.6	98.6
D5D41	D-0-168	0	2019-05-20	15:00:00	24.6	99.1
D5D41	D-0-168	0	2019-05-20	15:30:00	24.6	100
D5D41	D-0-168	0	2019-05-20	16:00:00	24.1	100
D5D41	D-0-168	0	2019-05-20	16:30:00	24.1	100
D5D41	D-0-168	0	2019-05-20	17:00:00	24.1	100
D5D41	D-0-168	0	2019-05-20	17:30:00	24.1	100
D5D41	D-0-168	0	2019-05-20	18:00:00	24.1	100
D5D41	D-0-168	0	2019-05-20	18:30:00	24.1	100
D5D41	D-0-168	0	2019-05-20	19:00:00	23.6	99.9
D5D41	D-0-168	0	2019-05-20	19:30:00	23.6	100
D5D41	D-0-168	0	2019-05-20	20:00:00	23.6	100
D5D41	D-0-168	0	2019-05-20	20:30:00	23.6	100
D5D41	D-0-168	0	2019-05-20	21:00:00	23.6	100
D5D41	D-0-168	0	2019-05-20	21:30:00	23.6	100
D5D41	D-0-168	0	2019-05-20	22:00:00	23.6	100
D5D41	D-0-168	0	2019-05-20	22:30:00	23.6	100
D5D41	D-0-168	0	2019-05-20	23:00:00	23.6	100
D5D41	D-0-168	0	2019-05-20	23:30:00	23.1	100
D5D41	D-0-168	0	2019-05-21	00:00:00	23.1	100
D5D41	D-0-168	0	2019-05-21	00:30:00	23.1	100
D5D41	D-0-168	0	2019-05-21	01:00:00	23.1	100
D5D41	D-0-168	0	2019-05-21	01:30:00	23.6	100
D5D41	D-0-168	0	2019-05-21	02:00:00	23.1	100
D5D41	D-0-168	0	2019-05-21	02:30:00	23.6	100
D5D41	D-0-168	0	2019-05-21	03:00:00	23.1	100
D5D41	D-0-168	0	2019-05-21	03:30:00	23.1	100
D5D41	D-0-168	0	2019-05-21	04:00:00	23.1	100
D5D41	D-0-168	0	2019-05-21	04:30:00	23.1	100
D5D41	D-0-168	0	2019-05-21	05:00:00	23.1	100
D5D41	D-0-168	0	2019-05-21	05:30:00	23.1	100
D5D41	D-0-168	0	2019-05-21	06:00:00	23.1	100
D5D41	D-0-168	0	2019-05-21	06:30:00	23.1	100
D5D41	D-0-168	0	2019-05-21	07:00:00	23.1	100
D5D41	D-0-168	0	2019-05-21	07:30:00	23.1	100
D5D41	D-0-168	0	2019-05-21	08:00:00	23.6	100
D5D41	D-0-168	0	2019-05-21	08:30:00	23.6	100
D5D41	D-0-168	0	2019-05-21	09:00:00	24.1	100
D5D41	D-0-168	0	2019-05-21	09:30:00	24.6	99.5
D5D41	D-0-168	0	2019-05-21	10:00:00	25.1	98.6
D5D41	D-0-168	0	2019-05-21	10:30:00	25.1	98.2
4BD5D4	D-0-92	0	2019-05-20	10:00:00	25.6	98.2
4BD5D4	D-0-92	0	2019-05-20	10:30:00	23.6	100
4BD5D4	D-0-92	0	2019-05-20	11:00:00	23.1	100
4BD5D4	D-0-92	0	2019-05-20	11:30:00	23.1	100
4BD5D4	D-0-92	0	2019-05-20	12:00:00	23.1	100
4BD5D4	D-0-92	0	2019-05-20	12:30:00	24.1	100
4BD5D4	D-0-92	0	2019-05-20	13:00:00	24.6	100
4BD5D4	D-0-92	0	2019-05-20	13:30:00	24.6	100
4BD5D4	D-0-92	0	2019-05-20	14:00:00	24.6	100
4BD5D4	D-0-92	0	2019-05-20	14:30:00	24.1	100
4BD5D4	D-0-92	0	2019-05-20	15:00:00	24.1	100
4BD5D4	D-0-92	0	2019-05-20	15:30:00	24.1	100
4BD5D4	D-0-92	0	2019-05-20	16:00:00	24.1	100
4BD5D4	D-0-92	0	2019-05-20	16:30:00	23.6	100
4BD5D4	D-0-92	0	2019-05-20	17:00:00	24.1	100
4BD5D4	D-0-92	0	2019-05-20	17:30:00	24.1	100
4BD5D4	D-0-92	0	2019-05-20	18:00:00	23.6	100
4BD5D4	D-0-92	0	2019-05-20	18:30:00	23.6	100
4BD5D4	D-0-92	0	2019-05-20	19:00:00	23.6	100
4BD5D4	D-0-92	0	2019-05-20	19:30:00	23.6	100
4BD5D4	D-0-92	0	2019-05-20	20:00:00	23.6	100
4BD5D4	D-0-92	0	2019-05-20	20:30:00	23.1	100
4BD5D4	D-0-92	0	2019-05-20	21:00:00	23.6	100
4BD5D4	D-0-92	0	2019-05-20	21:30:00	23.1	100
4BD5D4	D-0-92	0	2019-05-20	22:00:00	23.1	100
4BD5D4	D-0-92	0	2019-05-20	22:30:00	23.1	100
4BD5D4	D-0-92	0	2019-05-20	23:00:00	23.1	100
4BD5D4	D-0-92	0	2019-05-20	23:30:00	23.1	100
4BD5D4	D-0-92	0	2019-05-20	1900-01-01	23.1	100
4BD5D4	D-0-92	0	2019-05-20	1900-01-01 00:30:00	23.1	100
4BD5D4	D-0-92	0	2019-05-20	1900-01-01 01:00:00	23.1	100
4BD5D4	D-0-92	0	2019-05-20	1900-01-01 01:30:00	23.1	100
4BD5D4	D-0-92	0	2019-05-20	1900-01-01 02:00:00	23.1	100
4BD5D4	D-0-92	0	2019-05-20	1900-01-01 02:30:00	23.1	100
4BD5D4	D-0-92	0	2019-05-20	1900-01-01 03:00:00	23.1	100
4BD5D4	D-0-92	0	2019-05-20	1900-01-01 03:30:00	23.1	100
4BD5D4	D-0-92	0	2019-05-20	1900-01-01 04:00:00	23.1	100
4BD5D4	D-0-92	0	2019-05-20	1900-01-01 04:30:00	23.1	100
4BD5D4	D-0-92	0	2019-05-20	1900-01-01 05:00:00	23.1	100
4BD5D4	D-0-92	0	2019-05-20	1900-01-01 05:30:00	23.1	100
4BD5D4	D-0-92	0	2019-05-20	1900-01-01 06:00:00	23.1	100
4BD5D4	D-0-92	0	2019-05-20	1900-01-01 06:30:00	23.1	100
4BD5D4	D-0-92	0	2019-05-20	1900-01-01 07:00:00	23.1	100
4BD5D4	D-0-92	0	2019-05-20	1900-01-01 07:30:00	23.1	100
4BD5D4	D-0-92	0	2019-05-20	1900-01-01 08:00:00	23.1	100
4BD5D4	D-0-92	0	2019-05-20	1900-01-01 08:30:00	23.6	100
D5D41	D-0-97	0	2019-05-27	10:30:00	29.6	82.4
D5D41	D-0-97	0	2019-05-27	11:00:00	27.1	93.5
D5D41	D-0-97	0	2019-05-27	11:30:00	27.6	92.5
D5D41	D-0-97	0	2019-05-27	12:00:00	28.1	91.6
D5D41	D-0-97	0	2019-05-27	12:30:00	28.1	90.6
D5D41	D-0-97	0	2019-05-27	13:00:00	28.6	90.1
D5D41	D-0-97	0	2019-05-27	13:30:00	28.6	90.1
D5D41	D-0-97	0	2019-05-27	14:00:00	29.1	87.6
D5D41	D-0-97	0	2019-05-27	14:30:00	28.1	90.1
D5D41	D-0-97	0	2019-05-27	15:00:00	28.6	89.6
D5D41	D-0-97	0	2019-05-27	15:30:00	28.6	88.1
D5D41	D-0-97	0	2019-05-27	16:00:00	28.1	88.5
D5D41	D-0-97	0	2019-05-27	16:30:00	28.1	87.5
D5D41	D-0-97	0	2019-05-27	17:00:00	27.6	89.5
D5D41	D-0-97	0	2019-05-27	17:30:00	27.6	91.5
D5D41	D-0-97	0	2019-05-27	18:00:00	27.1	92.5
D5D41	D-0-97	0	2019-05-27	18:30:00	27.1	93.5
D5D41	D-0-97	0	2019-05-27	19:00:00	26.6	96.4
D5D41	D-0-97	0	2019-05-27	19:30:00	26.6	96.4
D5D41	D-0-97	0	2019-05-27	20:00:00	26.1	97.8
D5D41	D-0-97	0	2019-05-27	20:30:00	26.6	98.3
D5D41	D-0-97	0	2019-05-27	21:00:00	26.1	97.8
D5D41	D-0-97	0	2019-05-27	21:30:00	26.1	98.2
D5D41	D-0-97	0	2019-05-27	22:00:00	25.6	97.7
D5D41	D-0-97	0	2019-05-27	22:30:00	25.6	97.7
D5D41	D-0-97	0	2019-05-27	23:00:00	25.6	97.7
D5D41	D-0-97	0	2019-05-27	23:30:00	25.6	99.1
D5D41	D-0-97	0	2019-05-27	1900-01-01	25.6	98.7
D5D41	D-0-97	0	2019-05-28	1900-01-01 00:30:00	25.6	97.2
D5D41	D-0-97	0	2019-05-28	1900-01-01 01:00:00	25.6	97.7
D5D41	D-0-97	0	2019-05-28	1900-01-01 01:30:00	25.1	99.1
D5D41	D-0-97	0	2019-05-28	1900-01-01 02:00:00	25.1	98.2
D5D41	D-0-97	0	2019-05-28	1900-01-01 02:30:00	25.1	99.1
D5D41	D-0-97	0	2019-05-28	1900-01-01 03:00:00	25.1	100
D5D41	D-0-97	0	2019-05-28	1900-01-01 03:30:00	25.1	98.2
D5D41	D-0-97	0	2019-05-28	1900-01-01 04:00:00	25.1	98.6
D5D41	D-0-97	0	2019-05-28	1900-01-01 04:30:00	24.6	99.1
D5D41	D-0-97	0	2019-05-28	1900-01-01 05:00:00	25.1	99.6
D5D41	D-0-97	0	2019-05-28	1900-01-01 05:30:00	24.6	98.6
D5D41	D-0-97	0	2019-05-28	1900-01-01 06:00:00	24.6	99.1
D5D41	D-0-97	0	2019-05-28	1900-01-01 06:30:00	24.6	99.5
D5D41	D-0-97	0	2019-05-28	1900-01-01 07:00:00	24.6	99.5
D5D41	D-0-97	0	2019-05-28	1900-01-01 07:30:00	25.1	97.2
D5D41	D-0-97	0	2019-05-28	1900-01-01 08:00:00	25.6	98.2
D5D41	D-0-97	0	2019-05-28	1900-01-01 08:30:00	26.1	97.3
D5D41	D-0-97	0	2019-05-28	1900-01-01 09:00:00	26.6	96.8
D5D41	D-0-97	0	2019-05-28	1900-01-01 09:30:00	27.1	94
4BD1DB	D-1001-1	1000	2019-01-14	15:00:00	27.1	93.5
4BD1DB	D-1001-1	1000	2019-01-14	15:30:00	27.1	93.5
4BD1DB	D-1001-1	1000	2019-01-14	16:00:00	26.6	96
4BD1DB	D-1001-1	1000	2019-01-14	16:30:00	26.1	97
4BD1DB	D-1001-1	1000	2019-01-14	17:00:00	26.1	94.4
4BD1DB	D-1001-1	1000	2019-01-14	17:30:00	25.6	95.9
4BD1DB	D-1001-1	1000	2019-01-14	18:00:00	25.1	96.9
4BD1DB	D-1001-1	1000	2019-01-14	18:30:00	24.6	97.8
4BD1DB	D-1001-1	1000	2019-01-14	19:00:00	24.6	97.3
4BD1DB	D-1001-1	1000	2019-01-14	19:30:00	24.1	96.8
4BD1DB	D-1001-1	1000	2019-01-14	20:00:00	23.6	97.3
4BD1DB	D-1001-1	1000	2019-01-14	20:30:00	24.1	97.8
4BD1DB	D-1001-1	1000	2019-01-14	21:00:00	23.6	98.3
4BD1DB	D-1001-1	1000	2019-01-14	21:30:00	23.6	98.8
4BD1DB	D-1001-1	1000	2019-01-14	22:00:00	23.6	97.8
4BD1DB	D-1001-1	1000	2019-01-14	22:30:00	23.6	97.8
4BD1DB	D-1001-1	1000	2019-01-14	23:00:00	23.6	98.3
4BD1DB	D-1001-1	1000	2019-01-14	23:30:00	23.6	97.8
4BD1DB	D-1001-1	1000	2019-01-15	00:00:00	23.6	97.8
4BD1DB	D-1001-1	1000	2019-01-15	00:30:00	23.6	98.3
4BD1DB	D-1001-1	1000	2019-01-15	01:00:00	23.6	98.3
4BD1DB	D-1001-1	1000	2019-01-15	01:30:00	23.6	98.3
4BD1DB	D-1001-1	1000	2019-01-15	02:00:00	23.1	98.3
4BD1DB	D-1001-1	1000	2019-01-15	02:30:00	23.6	98.3
4BD1DB	D-1001-1	1000	2019-01-15	03:00:00	23.1	98.3
4BD1DB	D-1001-1	1000	2019-01-15	03:30:00	23.1	97.2
4BD1DB	D-1001-1	1000	2019-01-15	04:00:00	23.1	99.2
4BD1DB	D-1001-1	1000	2019-01-15	04:30:00	23.1	98.2
4BD1DB	D-1001-1	1000	2019-01-15	05:00:00	23.1	98.7
4BD1DB	D-1001-1	1000	2019-01-15	05:30:00	23.1	98.7
4BD1DB	D-1001-1	1000	2019-01-15	06:00:00	23.1	98.7
4BD1DB	D-1001-1	1000	2019-01-15	06:30:00	22.6	98.7
4BD1DB	D-1001-1	1000	2019-01-15	07:00:00	22.6	98.7
4BD1DB	D-1001-1	1000	2019-01-15	07:30:00	23.1	98.2
4BD1DB	D-1001-1	1000	2019-01-15	08:00:00	23.6	98.2
4BD1DB	D-1001-1	1000	2019-01-15	08:30:00	24.1	97.8
4BD1DB	D-1001-1	1000	2019-01-15	09:00:00	24.1	97.8
4BD1DB	D-1001-1	1000	2019-01-15	09:30:00	25.1	96.4
4BD1DB	D-1001-1	1000	2019-01-15	10:00:00	25.6	95.4
4BD1DB	D-1001-1	1000	2019-01-15	10:30:00	27.6	89.9
4BD1DB	D-1001-1	1000	2019-01-15	11:00:00	28.1	89.5
4BD1DB	D-1001-1	1000	2019-01-15	11:30:00	28.1	89.5
4BD1DB	D-1001-1	1000	2019-01-15	12:00:00	27.6	88.9
4BD1DB	D-1001-1	1000	2019-01-15	12:30:00	28.1	88.9
4BD1DB	D-1001-1	1000	2019-01-15	13:00:00	28.6	89.5
4BD5D4	D-1001-1	1000	2019-04-01	12:00:00	27.6	96.4
4BD5D4	D-1001-1	1000	2019-04-01	12:30:00	27.6	95.9
4BD5D4	D-1001-1	1000	2019-04-01	13:00:00	27.1	95.9
4BD5D4	D-1001-1	1000	2019-04-01	13:30:00	28.1	94.9
4BD5D4	D-1001-1	1000	2019-04-01	14:00:00	28.1	95.9
4BD5D4	D-1001-1	1000	2019-04-01	14:30:00	28.6	92.4
4BD5D4	D-1001-1	1000	2019-04-01	15:00:00	25.1	97.1
4BD5D4	D-1001-1	1000	2019-04-01	15:30:00	24.6	98.1
4BD5D4	D-1001-1	1000	2019-04-01	16:00:00	24.6	98.1
4BD5D4	D-1001-1	1000	2019-04-01	16:30:00	24.6	98.1
4BD5D4	D-1001-1	1000	2019-04-01	17:00:00	24.6	98.1
4BD5D4	D-1001-1	1000	2019-04-01	17:30:00	25.1	98.6
4BD5D4	D-1001-1	1000	2019-04-01	18:00:00	25.1	98.6
4BD5D4	D-1001-1	1000	2019-04-01	18:30:00	25.1	98.6
4BD5D4	D-1001-1	1000	2019-04-01	19:00:00	24.6	98.6
4BD5D4	D-1001-1	1000	2019-04-01	19:30:00	24.6	98.1
4BD5D4	D-1001-1	1000	2019-04-01	20:00:00	24.6	98.6
4BD5D4	D-1001-1	1000	2019-04-01	20:30:00	24.6	99.1
4BD5D4	D-1001-1	1000	2019-04-01	21:00:00	24.1	99.1
4BD5D4	D-1001-1	1000	2019-04-01	21:30:00	24.1	99.1
4BD5D4	D-1001-1	1000	2019-04-01	22:00:00	24.1	99.1
4BD5D4	D-1001-1	1000	2019-04-01	22:30:00	24.1	99.1
4BD5D4	D-1001-1	1000	2019-04-01	23:00:00	24.1	99.1
4BD5D4	D-1001-1	1000	2019-04-01	23:30:00	24.1	99.1
4BD5D4	D-1001-1	1000	2019-04-02	00:00:00	24.1	99.1
4BD5D4	D-1001-1	1000	2019-04-02	00:30:00	24.6	99.1
4BD5D4	D-1001-1	1000	2019-04-02	01:00:00	24.1	99.1
4BD5D4	D-1001-1	1000	2019-04-02	01:30:00	24.1	99.1
4BD5D4	D-1001-1	1000	2019-04-02	02:00:00	24.1	99.1
4BD5D4	D-1001-1	1000	2019-04-02	02:30:00	24.1	99.5
4BD5D4	D-1001-1	1000	2019-04-02	03:00:00	24.1	99
4BD5D4	D-1001-1	1000	2019-04-02	03:30:00	24.1	99
4BD5D4	D-1001-1	1000	2019-04-02	04:00:00	24.1	99.5
4BD5D4	D-1001-1	1000	2019-04-02	04:30:00	24.1	99.5
4BD5D4	D-1001-1	1000	2019-04-02	05:00:00	24.1	99
4BD5D4	D-1001-1	1000	2019-04-02	05:30:00	24.1	99
4BD5D4	D-1001-1	1000	2019-04-02	06:00:00	24.6	99
4BD5D4	D-1001-1	1000	2019-04-02	06:30:00	24.6	99
4BD5D4	D-1001-1	1000	2019-04-02	07:00:00	24.6	99.6
4BD5D4	D-1001-1	1000	2019-04-02	07:30:00	25.1	99.6
4BD5D4	D-1001-1	1000	2019-04-02	08:00:00	25.6	98.2
4BD5D4	D-1001-1	1000	2019-04-02	08:30:00	25.6	98.2
4BD5D4	D-1001-1	1000	2019-04-02	09:00:00	26.1	98.7
4BD5D4	D-1001-1	1000	2019-04-02	09:30:00	27.6	97.4
4BD5D4	D-1001-1	1000	2019-04-02	10:00:00	27.6	97.4
4BDA34	D-1001-2	1000	2019-01-14	13:30:00	26.6	92.5
4BDA34	D-1001-2	1000	2019-01-14	14:00:00	26.1	94
4BDA34	D-1001-2	1000	2019-01-14	14:30:00	26.6	95.5
4BDA34	D-1001-2	1000	2019-01-14	15:00:00	26.6	95
4BDA34	D-1001-2	1000	2019-01-14	15:30:00	27.1	92
4BDA34	D-1001-2	1000	2019-01-14	16:00:00	26.6	94.5
4BDA34	D-1001-2	1000	2019-01-14	16:30:00	26.6	96
4BDA34	D-1001-2	1000	2019-01-14	17:00:00	26.6	96
4BDA34	D-1001-2	1000	2019-01-14	17:30:00	25.6	95.4
4BDA34	D-1001-2	1000	2019-01-14	18:00:00	25.1	95.4
4BDA34	D-1001-2	1000	2019-01-14	18:30:00	24.6	95.9
4BDA34	D-1001-2	1000	2019-01-14	19:00:00	24.6	95.9
4BDA34	D-1001-2	1000	2019-01-14	19:30:00	24.1	96.8
4BDA34	D-1001-2	1000	2019-01-14	20:00:00	24.1	96.3
4BDA34	D-1001-2	1000	2019-01-14	20:30:00	23.6	96.8
4BDA34	D-1001-2	1000	2019-01-14	21:00:00	23.6	97.3
4BDA34	D-1001-2	1000	2019-01-14	21:30:00	23.6	96.8
4BDA34	D-1001-2	1000	2019-01-14	22:00:00	23.6	97.3
4BDA34	D-1001-2	1000	2019-01-14	22:30:00	23.6	96.8
4BDA34	D-1001-2	1000	2019-01-14	23:00:00	23.1	97.3
4BDA34	D-1001-2	1000	2019-01-14	23:30:00	23.1	97.3
4BDA34	D-1001-2	1000	2019-01-14	1900-01-01	23.1	97.8
4BDA34	D-1001-2	1000	2019-01-15	1900-01-01 00:30:00	23.1	97.3
4BDA34	D-1001-2	1000	2019-01-15	1900-01-01 01:00:00	23.1	97.8
4BDA34	D-1001-2	1000	2019-01-15	1900-01-01 01:30:00	23.1	96.8
4BDA34	D-1001-2	1000	2019-01-15	1900-01-01 02:00:00	23.1	98.3
4BDA34	D-1001-2	1000	2019-01-15	1900-01-01 02:30:00	23.1	97.8
4BDA34	D-1001-2	1000	2019-01-15	1900-01-01 03:00:00	23.1	98.8
4BDA34	D-1001-2	1000	2019-01-15	1900-01-01 03:30:00	23.1	97.8
4BDA34	D-1001-2	1000	2019-01-15	1900-01-01 04:00:00	23.1	97.8
4BDA34	D-1001-2	1000	2019-01-15	1900-01-01 04:30:00	23.1	97.8
4BDA34	D-1001-2	1000	2019-01-15	1900-01-01 05:00:00	23.1	97.3
4BDA34	D-1001-2	1000	2019-01-15	1900-01-01 05:30:00	23.1	98.3
4BDA34	D-1001-2	1000	2019-01-15	1900-01-01 06:00:00	22.6	97.2
4BDA34	D-1001-2	1000	2019-01-15	1900-01-01 06:30:00	22.6	97.2
4BDA34	D-1001-2	1000	2019-01-15	1900-01-01 07:00:00	22.6	98.7
4BDA34	D-1001-2	1000	2019-01-15	1900-01-01 07:30:00	22.6	97.2
4BDA34	D-1001-2	1000	2019-01-15	1900-01-01 08:00:00	23.1	97.2
4BDA34	D-1001-2	1000	2019-01-15	1900-01-01 08:30:00	23.6	96.3
4BDA34	D-1001-2	1000	2019-01-15	1900-01-01 09:00:00	24.1	96.8
4BDA34	D-1001-2	1000	2019-01-15	1900-01-01 09:30:00	24.6	95.3
4BDA34	D-1001-2	1000	2019-01-15	1900-01-01 10:00:00	25.1	94.4
4BDA34	D-1001-2	1000	2019-01-15	1900-01-01 10:30:00	26.1	91.9
4BDA34	D-1001-2	1000	2019-01-15	1900-01-01 11:00:00	28.1	87.9
4BDA34	D-1001-2	1000	2019-01-15	1900-01-01 11:30:00	28.1	89.5
4BDA34	D-1001-2	1000	2019-01-15	1900-01-01 12:00:00	27.6	88.4
4BDA34	D-1001-2	1000	2019-01-15	1900-01-01 12:30:00	27.6	88.4
4BE456	D-1001-2	1000	2019-04-01	13:00:00	28.1	95.8
4BE456	D-1001-2	1000	2019-04-01	13:30:00	28.6	96.4
4BE456	D-1001-2	1000	2019-04-01	14:00:00	28.6	96.4
4BE456	D-1001-2	1000	2019-04-01	14:30:00	27.1	96.7
4BE456	D-1001-2	1000	2019-04-01	15:00:00	26.1	98.1
4BE456	D-1001-2	1000	2019-04-01	15:30:00	25.1	98.1
4BE456	D-1001-2	1000	2019-04-01	16:00:00	25.1	98.9
4BE456	D-1001-2	1000	2019-04-01	16:30:00	25.1	98.9
4BE456	D-1001-2	1000	2019-04-01	17:00:00	25.1	98.4
4BE456	D-1001-2	1000	2019-04-01	17:30:00	25.6	99.9
4BE456	D-1001-2	1000	2019-04-01	18:00:00	25.6	99.4
4BE456	D-1001-2	1000	2019-04-01	18:30:00	25.6	99.4
4BE456	D-1001-2	1000	2019-04-01	19:00:00	25.1	99.4
4BE456	D-1001-2	1000	2019-04-01	19:30:00	25.1	99.4
4BE456	D-1001-2	1000	2019-04-01	20:00:00	25.1	99.9
4BE456	D-1001-2	1000	2019-04-01	20:30:00	25.1	99.9
4BE456	D-1001-2	1000	2019-04-01	21:00:00	25.1	99.9
4BE456	D-1001-2	1000	2019-04-01	21:30:00	24.6	99.9
4BE456	D-1001-2	1000	2019-04-01	22:00:00	24.6	100
4BE456	D-1001-2	1000	2019-04-01	22:30:00	25.1	99.9
4BE456	D-1001-2	1000	2019-04-01	23:00:00	25.1	99.9
4BE456	D-1001-2	1000	2019-04-01	23:30:00	25.1	99.9
4BE456	D-1001-2	1000	2019-04-01	1900-01-01	24.6	99.9
4BE456	D-1001-2	1000	2019-04-02	1900-01-01 00:30:00	24.6	99.9
4BE456	D-1001-2	1000	2019-04-02	1900-01-01 01:00:00	24.6	99.3
4BE456	D-1001-2	1000	2019-04-02	1900-01-01 01:30:00	24.6	100
4BE456	D-1001-2	1000	2019-04-02	1900-01-01 02:00:00	24.6	100
4BE456	D-1001-2	1000	2019-04-02	1900-01-01 02:30:00	24.6	100
4BE456	D-1001-2	1000	2019-04-02	1900-01-01 03:00:00	24.6	99.8
4BE456	D-1001-2	1000	2019-04-02	1900-01-01 03:30:00	24.6	99.8
4BE456	D-1001-2	1000	2019-04-02	1900-01-01 04:00:00	24.6	100
4BE456	D-1001-2	1000	2019-04-02	1900-01-01 04:30:00	25.1	100
4BE456	D-1001-2	1000	2019-04-02	1900-01-01 05:00:00	25.1	99.4
4BE456	D-1001-2	1000	2019-04-02	1900-01-01 05:30:00	25.1	100
4BE456	D-1001-2	1000	2019-04-02	1900-01-01 06:00:00	25.1	99.9
4BE456	D-1001-2	1000	2019-04-02	1900-01-01 06:30:00	25.1	100
4BE456	D-1001-2	1000	2019-04-02	1900-01-01 07:00:00	25.1	99.9
4BE456	D-1001-2	1000	2019-04-02	1900-01-01 07:30:00	25.6	99.4
4BE456	D-1001-2	1000	2019-04-02	1900-01-01 08:00:00	26.1	100
4BE456	D-1001-2	1000	2019-04-02	1900-01-01 08:30:00	26.6	100
4BE456	D-1001-2	1000	2019-04-02	1900-01-01 09:00:00	26.6	99.5
4BE456	D-1001-2	1000	2019-04-02	1900-01-01 09:30:00	27.1	99.5
4BE456	D-1001-2	1000	2019-04-02	1900-01-01 10:00:00	27.6	99.2
4BE456	D-1001-2	1000	2019-04-02	1900-01-01 10:30:00	28.1	99.2
4BE456	D-1001-2	1000	2019-04-02	1900-01-01 11:00:00	28.6	98.3
4BDA34	D-1001-4	1000	2019-01-24	14:30:00	25.6	97.9
4BDA34	D-1001-4	1000	2019-01-24	15:00:00	26.1	97
4BDA34	D-1001-4	1000	2019-01-24	15:30:00	26.1	98
4BDA34	D-1001-4	1000	2019-01-24	16:00:00	25.6	98.4
4BDA34	D-1001-4	1000	2019-01-24	16:30:00	25.6	98.4
4BDA34	D-1001-4	1000	2019-01-24	17:00:00	25.6	98.9
4BDA34	D-1001-4	1000	2019-01-24	17:30:00	25.6	98.9
4BDA34	D-1001-4	1000	2019-01-24	18:00:00	25.1	98.4
4BDA34	D-1001-4	1000	2019-01-24	18:30:00	24.6	99.8
4BDA34	D-1001-4	1000	2019-01-24	19:00:00	24.6	98.9
4BDA34	D-1001-4	1000	2019-01-24	19:30:00	24.1	99.3
4BDA34	D-1001-4	1000	2019-01-24	20:00:00	24.1	98.8
4BDA34	D-1001-4	1000	2019-01-24	20:30:00	24.1	100
4BDA34	D-1001-4	1000	2019-01-24	21:00:00	24.1	99.8
4BDA34	D-1001-4	1000	2019-01-24	21:30:00	23.6	99.3
4BDA34	D-1001-4	1000	2019-01-24	22:00:00	23.6	99.8
4BDA34	D-1001-4	1000	2019-01-24	22:30:00	23.6	100
4BDA34	D-1001-4	1000	2019-01-24	23:00:00	23.6	100
4BDA34	D-1001-4	1000	2019-01-24	23:30:00	23.6	99.8
4BDA34	D-1001-4	1000	2019-01-25	1900-01-01	23.1	100
4BDA34	D-1001-4	1000	2019-01-25	1900-01-01 00:30:00	23.1	99.8
4BDA34	D-1001-4	1000	2019-01-25	1900-01-01 01:00:00	23.1	100
4BDA34	D-1001-4	1000	2019-01-25	1900-01-01 01:30:00	23.1	99.8
4BDA34	D-1001-4	1000	2019-01-25	1900-01-01 02:00:00	23.1	100
4BDA34	D-1001-4	1000	2019-01-25	1900-01-01 02:30:00	23.1	100
4BDA34	D-1001-4	1000	2019-01-25	1900-01-01 03:00:00	23.1	100
4BDA34	D-1001-4	1000	2019-01-25	1900-01-01 03:30:00	23.1	100
4BDA34	D-1001-4	1000	2019-01-25	1900-01-01 04:00:00	23.1	100
4BDA34	D-1001-4	1000	2019-01-25	1900-01-01 04:30:00	23.1	100
4BDA34	D-1001-4	1000	2019-01-25	1900-01-01 05:00:00	22.6	100
4BDA34	D-1001-4	1000	2019-01-25	1900-01-01 05:30:00	22.6	100
4BDA34	D-1001-4	1000	2019-01-25	1900-01-01 06:00:00	23.1	99.8
4BDA34	D-1001-4	1000	2019-01-25	1900-01-01 06:30:00	23.1	99.8
4BDA34	D-1001-4	1000	2019-01-25	1900-01-01 07:00:00	23.1	99.8
4BDA34	D-1001-4	1000	2019-01-25	1900-01-01 07:30:00	23.1	99.8
4BDA34	D-1001-4	1000	2019-01-25	1900-01-01 08:00:00	23.6	100
4BDA34	D-1001-4	1000	2019-01-25	1900-01-01 08:30:00	23.6	99.8
4BDA34	D-1001-4	1000	2019-01-25	1900-01-01 09:00:00	24.1	99.3
4BDA34	D-1001-4	1000	2019-01-25	1900-01-01 09:30:00	24.6	99.8
6016CC	D-1001-4	1000	2019-03-25	12:30:01	23.6	100
6016CC	D-1001-4	1000	2019-03-25	13:00:01	23.6	100
6016CC	D-1001-4	1000	2019-03-25	13:30:01	23.6	100
6016CC	D-1001-4	1000	2019-03-25	14:00:01	23.6	100
6016CC	D-1001-4	1000	2019-03-25	14:30:01	24.1	100
6016CC	D-1001-4	1000	2019-03-25	15:00:01	24.6	100
6016CC	D-1001-4	1000	2019-03-25	15:30:01	24.6	100
6016CC	D-1001-4	1000	2019-03-25	16:00:01	25.1	100
6016CC	D-1001-4	1000	2019-03-25	16:30:01	25.1	100
6016CC	D-1001-4	1000	2019-03-25	17:00:01	25.1	100
6016CC	D-1001-4	1000	2019-03-25	17:30:01	25.1	100
6016CC	D-1001-4	1000	2019-03-25	18:00:01	25.1	100
6016CC	D-1001-4	1000	2019-03-25	18:30:01	24.6	100
6016CC	D-1001-4	1000	2019-03-25	19:00:01	24.6	100
6016CC	D-1001-4	1000	2019-03-25	19:30:01	24.6	100
6016CC	D-1001-4	1000	2019-03-25	20:00:01	24.6	100
6016CC	D-1001-4	1000	2019-03-25	20:30:01	24.1	100
6016CC	D-1001-4	1000	2019-03-25	21:00:01	24.6	100
6016CC	D-1001-4	1000	2019-03-25	21:30:01	24.1	100
6016CC	D-1001-4	1000	2019-03-25	22:00:01	24.1	100
6016CC	D-1001-4	1000	2019-03-25	22:30:01	24.1	100
6016CC	D-1001-4	1000	2019-03-25	23:00:01	24.1	100
6016CC	D-1001-4	1000	2019-03-25	23:30:01	24.1	100
6016CC	D-1001-4	1000	2019-03-26	00:00:01	24.1	100
6016CC	D-1001-4	1000	2019-03-26	00:30:01	24.1	100
6016CC	D-1001-4	1000	2019-03-26	01:00:01	24.1	100
6016CC	D-1001-4	1000	2019-03-26	01:30:01	23.6	100
6016CC	D-1001-4	1000	2019-03-26	02:00:01	23.6	100
6016CC	D-1001-4	1000	2019-03-26	02:30:01	23.6	100
6016CC	D-1001-4	1000	2019-03-26	03:00:01	23.1	100
6016CC	D-1001-4	1000	2019-03-26	03:30:01	23.1	100
6016CC	D-1001-4	1000	2019-03-26	04:00:01	23.1	100
6016CC	D-1001-4	1000	2019-03-26	04:30:01	23.1	100
6016CC	D-1001-4	1000	2019-03-26	05:00:01	23.1	100
6016CC	D-1001-4	1000	2019-03-26	05:30:01	23.1	100
6016CC	D-1001-4	1000	2019-03-26	06:00:01	23.6	100
6016CC	D-1001-4	1000	2019-03-26	06:30:01	23.6	100
6016CC	D-1001-4	1000	2019-03-26	07:00:01	23.6	100
6016CC	D-1001-4	1000	2019-03-26	07:30:01	24.1	100
6016CC	D-1001-4	1000	2019-03-26	08:00:01	24.6	100
6016CC	D-1001-4	1000	2019-03-26	08:30:01	24.6	100
6016CC	D-1001-4	1000	2019-03-26	09:00:01	25.1	100
6016CC	D-1001-4	1000	2019-03-26	09:30:01	25.6	100
6016CC	D-1001-4	1000	2019-03-26	10:00:01	25.6	99.7
6016CC	D-1001-4	1000	2019-03-26	10:30:01	26.6	100
6016CC	D-1001-4	1000	2019-03-26	11:00:01	26.6	99.3
33441	D-1001-5	1000	2019-05-30	13:00:00	25.7	97.2
33441	D-1001-5	1000	2019-05-30	13:30:00	25.7	99.8
33441	D-1001-5	1000	2019-05-30	14:00:00	26.2	99.4
33441	D-1001-5	1000	2019-05-30	14:30:00	26.2	99.9
33441	D-1001-5	1000	2019-05-30	15:00:00	26.7	99.9
33441	D-1001-5	1000	2019-05-30	15:30:00	26.2	99.9
33441	D-1001-5	1000	2019-05-30	16:00:00	26.2	99.9
33441	D-1001-5	1000	2019-05-30	16:30:00	26.2	100
33441	D-1001-5	1000	2019-05-30	17:00:00	26.2	100
33441	D-1001-5	1000	2019-05-30	17:30:00	26.2	100
33441	D-1001-5	1000	2019-05-30	18:00:00	25.7	100
33441	D-1001-5	1000	2019-05-30	18:30:00	25.7	100
33441	D-1001-5	1000	2019-05-30	19:00:00	25.7	100
33441	D-1001-5	1000	2019-05-30	19:30:00	25.2	100
33441	D-1001-5	1000	2019-05-30	20:00:00	25.2	100
33441	D-1001-5	1000	2019-05-30	20:30:00	25.2	100
33441	D-1001-5	1000	2019-05-30	21:00:00	24.7	100
33441	D-1001-5	1000	2019-05-30	21:30:00	24.7	100
33441	D-1001-5	1000	2019-05-30	22:00:00	24.7	100
33441	D-1001-5	1000	2019-05-30	22:30:00	24.7	100
33441	D-1001-5	1000	2019-05-30	23:00:00	24.7	100
33441	D-1001-5	1000	2019-05-30	23:30:00	24.7	100
33441	D-1001-5	1000	2019-05-30	1900-01-01	24.7	100
33441	D-1001-5	1000	2019-05-31	1900-01-01 00:30:00	24.2	100
33441	D-1001-5	1000	2019-05-31	1900-01-01 01:00:00	24.2	100
33441	D-1001-5	1000	2019-05-31	1900-01-01 01:30:00	24.2	100
33441	D-1001-5	1000	2019-05-31	1900-01-01 02:00:00	24.2	100
33441	D-1001-5	1000	2019-05-31	1900-01-01 02:30:00	23.7	100
33441	D-1001-5	1000	2019-05-31	1900-01-01 03:00:00	24.2	100
33441	D-1001-5	1000	2019-05-31	1900-01-01 03:30:00	24.2	100
33441	D-1001-5	1000	2019-05-31	1900-01-01 04:00:00	24.2	100
33441	D-1001-5	1000	2019-05-31	1900-01-01 04:30:00	24.2	100
33441	D-1001-5	1000	2019-05-31	1900-01-01 05:00:00	23.7	100
33441	D-1001-5	1000	2019-05-31	1900-01-01 05:30:00	23.7	100
33441	D-1001-5	1000	2019-05-31	1900-01-01 06:00:00	24.2	100
33441	D-1001-5	1000	2019-05-31	1900-01-01 06:30:00	23.7	100
33441	D-1001-5	1000	2019-05-31	1900-01-01 07:00:00	24.2	100
33441	D-1001-5	1000	2019-05-31	1900-01-01 07:30:00	24.2	100
33441	D-1001-5	1000	2019-05-31	1900-01-01 08:00:00	25.2	100
33441	D-1001-5	1000	2019-05-31	1900-01-01 08:30:00	25.2	100
33441	D-1001-5	1000	2019-05-31	1900-01-01 09:00:00	25.7	100
33441	D-1001-5	1000	2019-05-31	1900-01-01 09:30:00	25.7	100
33441	D-1001-5	1000	2019-05-31	1900-01-01 10:00:00	25.7	100
4BD20C	D-1001-7	1000	2019-01-31	11:00:00	27.6	99.2
4BD20C	D-1001-7	1000	2019-01-31	11:30:00	28.1	99.2
4BD20C	D-1001-7	1000	2019-01-31	12:00:00	28.6	100
4BD20C	D-1001-7	1000	2019-01-31	12:30:00	28.6	99.3
4BD20C	D-1001-7	1000	2019-01-31	13:00:00	28.6	98.3
4BD20C	D-1001-7	1000	2019-01-31	13:30:00	30.6	94.4
4BD20C	D-1001-7	1000	2019-01-31	14:00:00	29.1	93.7
4BD20C	D-1001-7	1000	2019-01-31	14:30:00	26.1	99.1
4BD20C	D-1001-7	1000	2019-01-31	15:00:00	26.1	100
4BD20C	D-1001-7	1000	2019-01-31	15:30:00	26.1	100
4BD20C	D-1001-7	1000	2019-01-31	16:00:00	25.6	100
4BD20C	D-1001-7	1000	2019-01-31	16:30:00	26.1	100
4BD20C	D-1001-7	1000	2019-01-31	17:00:00	24.6	100
4BD20C	D-1001-7	1000	2019-01-31	17:30:00	24.1	100
4BD20C	D-1001-7	1000	2019-01-31	18:00:00	24.1	100
4BD20C	D-1001-7	1000	2019-01-31	18:30:00	24.1	100
4BD20C	D-1001-7	1000	2019-01-31	19:00:00	24.1	100
4BD20C	D-1001-7	1000	2019-01-31	19:30:00	24.1	100
4BD20C	D-1001-7	1000	2019-01-31	20:00:00	24.1	100
4BD20C	D-1001-7	1000	2019-01-31	20:30:00	24.1	100
4BD20C	D-1001-7	1000	2019-01-31	21:00:00	24.1	100
4BD20C	D-1001-7	1000	2019-01-31	21:30:00	24.1	100
4BD20C	D-1001-7	1000	2019-01-31	22:00:00	24.1	100
4BD20C	D-1001-7	1000	2019-01-31	22:30:00	24.1	100
4BD20C	D-1001-7	1000	2019-01-31	23:00:00	24.1	100
4BD20C	D-1001-7	1000	2019-01-31	23:30:00	24.1	100
4BD20C	D-1001-7	1000	2019-01-31	1900-01-01	24.1	100
4BD20C	D-1001-7	1000	2019-02-01	1900-01-01 00:30:00	24.1	100
4BD20C	D-1001-7	1000	2019-02-01	1900-01-01 01:00:00	24.1	100
4BD20C	D-1001-7	1000	2019-02-01	1900-01-01 01:30:00	24.1	100
4BD20C	D-1001-7	1000	2019-02-01	1900-01-01 02:00:00	24.1	100
4BD20C	D-1001-7	1000	2019-02-01	1900-01-01 02:30:00	24.1	100
4BD20C	D-1001-7	1000	2019-02-01	1900-01-01 03:00:00	24.1	100
4BD20C	D-1001-7	1000	2019-02-01	1900-01-01 03:30:00	24.1	100
4BD20C	D-1001-7	1000	2019-02-01	1900-01-01 04:00:00	24.1	100
4BD20C	D-1001-7	1000	2019-02-01	1900-01-01 04:30:00	24.1	100
4BD20C	D-1001-7	1000	2019-02-01	1900-01-01 05:00:00	24.1	100
4BD20C	D-1001-7	1000	2019-02-01	1900-01-01 05:30:00	24.1	100
4BD20C	D-1001-7	1000	2019-02-01	1900-01-01 06:00:00	24.1	100
4BD20C	D-1001-7	1000	2019-02-01	1900-01-01 06:30:00	24.1	100
4BD20C	D-1001-7	1000	2019-02-01	1900-01-01 07:00:00	24.1	100
4BD20C	D-1001-7	1000	2019-02-01	1900-01-01 07:30:00	24.6	100
4BD20C	D-1001-7	1000	2019-02-01	1900-01-01 08:00:00	25.1	100
4BD20C	D-1001-7	1000	2019-02-01	1900-01-01 08:30:00	25.6	100
4BD20C	D-1001-7	1000	2019-02-01	1900-01-01 09:00:00	26.1	100
4BD20C	D-1001-7	1000	2019-02-01	1900-01-01 09:30:00	27.6	100
5016CC	D-1001-7	1000	2019-05-23	13:00:00	26.6	95.9
5016CC	D-1001-7	1000	2019-05-23	13:30:00	27.1	96.4
5016CC	D-1001-7	1000	2019-05-23	14:00:00	27.6	95.5
5016CC	D-1001-7	1000	2019-05-23	14:30:00	27.1	96.4
5016CC	D-1001-7	1000	2019-05-23	15:00:00	27.1	93.9
5016CC	D-1001-7	1000	2019-05-23	15:30:00	27.1	95.9
5016CC	D-1001-7	1000	2019-05-23	16:00:00	27.1	96.9
5016CC	D-1001-7	1000	2019-05-23	16:30:00	27.1	97.9
5016CC	D-1001-7	1000	2019-05-23	17:00:00	26.6	97.9
5016CC	D-1001-7	1000	2019-05-23	17:30:00	26.6	98.8
5016CC	D-1001-7	1000	2019-05-23	18:00:00	26.1	99.3
5016CC	D-1001-7	1000	2019-05-23	18:30:00	26.1	98.8
5016CC	D-1001-7	1000	2019-05-23	19:00:00	25.6	99.7
5016CC	D-1001-7	1000	2019-05-23	19:30:00	25.6	100
5016CC	D-1001-7	1000	2019-05-23	20:00:00	25.6	100
5016CC	D-1001-7	1000	2019-05-23	20:30:00	25.1	100
5016CC	D-1001-7	1000	2019-05-23	21:00:00	25.1	100
5016CC	D-1001-7	1000	2019-05-23	21:30:00	25.1	100
5016CC	D-1001-7	1000	2019-05-23	22:00:00	24.6	100
5016CC	D-1001-7	1000	2019-05-23	22:30:00	24.6	100
5016CC	D-1001-7	1000	2019-05-23	23:00:00	24.6	100
5016CC	D-1001-7	1000	2019-05-23	23:30:00	24.1	100
5016CC	D-1001-7	1000	2019-05-24	00:00:00	24.1	100
5016CC	D-1001-7	1000	2019-05-24	00:30:00	24.1	100
5016CC	D-1001-7	1000	2019-05-24	01:00:00	24.1	100
5016CC	D-1001-7	1000	2019-05-24	01:30:00	24.1	100
5016CC	D-1001-7	1000	2019-05-24	02:00:00	24.1	100
5016CC	D-1001-7	1000	2019-05-24	02:30:00	23.6	100
5016CC	D-1001-7	1000	2019-05-24	03:00:00	23.6	100
5016CC	D-1001-7	1000	2019-05-24	03:30:00	23.6	100
5016CC	D-1001-7	1000	2019-05-24	04:00:00	24.1	100
5016CC	D-1001-7	1000	2019-05-24	04:30:00	24.1	100
5016CC	D-1001-7	1000	2019-05-24	05:00:00	24.1	100
5016CC	D-1001-7	1000	2019-05-24	05:30:00	24.1	100
5016CC	D-1001-7	1000	2019-05-24	06:00:00	24.1	100
5016CC	D-1001-7	1000	2019-05-24	06:30:00	24.1	100
5016CC	D-1001-7	1000	2019-05-24	07:00:00	24.1	100
5016CC	D-1001-7	1000	2019-05-24	07:30:00	24.1	100
5016CC	D-1001-7	1000	2019-05-24	08:00:00	24.6	100
5016CC	D-1001-7	1000	2019-05-24	08:30:00	25.1	100
5016CC	D-1001-7	1000	2019-05-24	09:00:00	25.6	100
5016CC	D-1001-7	1000	2019-05-24	09:30:00	25.1	100
5016CC	D-1001-7	1000	2019-05-24	10:00:00	25.6	100
5016CC	D-1001-7	1000	2019-05-24	10:30:00	25.6	100
5016CC	D-1001-7	1000	2019-05-24	11:00:00	26.1	100
5016CC	D-1001-7	1000	2019-05-24	11:30:00	26.6	100
33441	D-1001-9	1000	2019-06-03	10:30:00	26.7	96.2
33441	D-1001-9	1000	2019-06-03	11:00:00	27.2	94.2
33441	D-1001-9	1000	2019-06-03	11:30:00	27.7	96.3
33441	D-1001-9	1000	2019-06-03	12:00:00	27.2	94.7
33441	D-1001-9	1000	2019-06-03	12:30:00	26.7	98.4
33441	D-1001-9	1000	2019-06-03	13:00:00	26.7	98.9
33441	D-1001-9	1000	2019-06-03	13:30:00	26.7	98.9
33441	D-1001-9	1000	2019-06-03	14:00:00	26.7	98.4
33441	D-1001-9	1000	2019-06-03	14:30:00	25.7	95.6
33441	D-1001-9	1000	2019-06-03	15:00:00	25.7	99.3
33441	D-1001-9	1000	2019-06-03	15:30:00	25.7	100
33441	D-1001-9	1000	2019-06-03	16:00:00	25.7	99.8
33441	D-1001-9	1000	2019-06-03	16:30:00	25.7	99.3
33441	D-1001-9	1000	2019-06-03	17:00:00	25.2	99.3
33441	D-1001-9	1000	2019-06-03	17:30:00	25.7	100
33441	D-1001-9	1000	2019-06-03	18:00:00	25.2	100
33441	D-1001-9	1000	2019-06-03	18:30:00	25.2	100
33441	D-1001-9	1000	2019-06-03	19:00:00	25.2	100
33441	D-1001-9	1000	2019-06-03	19:30:00	24.7	100
33441	D-1001-9	1000	2019-06-03	20:00:00	24.7	100
33441	D-1001-9	1000	2019-06-03	20:30:00	24.7	100
33441	D-1001-9	1000	2019-06-03	21:00:00	24.7	100
33441	D-1001-9	1000	2019-06-03	21:30:00	24.7	100
33441	D-1001-9	1000	2019-06-03	22:00:00	24.7	100
33441	D-1001-9	1000	2019-06-03	22:30:00	24.7	100
33441	D-1001-9	1000	2019-06-03	23:00:00	24.2	100
33441	D-1001-9	1000	2019-06-03	23:30:00	24.2	100
33441	D-1001-9	1000	2019-06-03	1900-01-01	24.2	100
33441	D-1001-9	1000	2019-06-04	1900-01-01 00:30:00	23.7	100
33441	D-1001-9	1000	2019-06-04	1900-01-01 01:00:00	23.7	100
33441	D-1001-9	1000	2019-06-04	1900-01-01 01:30:00	23.7	100
33441	D-1001-9	1000	2019-06-04	1900-01-01 02:00:00	23.7	100
33441	D-1001-9	1000	2019-06-04	1900-01-01 02:30:00	23.2	100
33441	D-1001-9	1000	2019-06-04	1900-01-01 03:00:00	23.2	100
33441	D-1001-9	1000	2019-06-04	1900-01-01 03:30:00	23.2	100
33441	D-1001-9	1000	2019-06-04	1900-01-01 04:00:00	23.2	100
33441	D-1001-9	1000	2019-06-04	1900-01-01 04:30:00	23.2	100
33441	D-1001-9	1000	2019-06-04	1900-01-01 05:00:00	22.7	100
33441	D-1001-9	1000	2019-06-04	1900-01-01 05:30:00	23.2	100
33441	D-1001-9	1000	2019-06-04	1900-01-01 06:00:00	22.7	100
33441	D-1001-9	1000	2019-06-04	1900-01-01 06:30:00	22.7	100
33441	D-1001-9	1000	2019-06-04	1900-01-01 07:00:00	23.2	100
33441	D-1001-9	1000	2019-06-04	1900-01-01 07:30:00	23.7	100
33441	D-1001-9	1000	2019-06-04	1900-01-01 08:00:00	24.2	100
33441	D-1001-9	1000	2019-06-04	1900-01-01 08:30:00	24.7	100
33441	D-1001-9	1000	2019-06-04	1900-01-01 09:00:00	25.2	99.8
33441	D-1001-9	1000	2019-06-04	1900-01-01 09:30:00	26.2	94.1
502CC7	D-1002-3	1000	2019-03-25	10:00:01	24.6	98.7
502CC7	D-1002-3	1000	2019-03-25	10:30:01	24.6	99.7
502CC7	D-1002-3	1000	2019-03-25	11:00:01	24.6	100
502CC7	D-1002-3	1000	2019-03-25	11:30:01	23.6	99.6
502CC7	D-1002-3	1000	2019-03-25	12:00:01	23.1	100
502CC7	D-1002-3	1000	2019-03-25	12:30:01	23.6	100
502CC7	D-1002-3	1000	2019-03-25	13:00:01	23.6	100
502CC7	D-1002-3	1000	2019-03-25	13:30:01	23.6	100
502CC7	D-1002-3	1000	2019-03-25	14:00:01	23.6	100
502CC7	D-1002-3	1000	2019-03-25	14:30:01	24.1	100
502CC7	D-1002-3	1000	2019-03-25	15:00:01	24.1	100
502CC7	D-1002-3	1000	2019-03-25	15:30:01	24.6	100
502CC7	D-1002-3	1000	2019-03-25	16:00:01	25.1	100
502CC7	D-1002-3	1000	2019-03-25	16:30:01	25.1	100
502CC7	D-1002-3	1000	2019-03-25	17:00:01	25.1	100
502CC7	D-1002-3	1000	2019-03-25	17:30:01	25.1	100
502CC7	D-1002-3	1000	2019-03-25	18:00:01	25.1	100
502CC7	D-1002-3	1000	2019-03-25	18:30:01	24.6	100
502CC7	D-1002-3	1000	2019-03-25	19:00:01	24.6	100
502CC7	D-1002-3	1000	2019-03-25	19:30:01	24.6	100
502CC7	D-1002-3	1000	2019-03-25	20:00:01	24.6	100
502CC7	D-1002-3	1000	2019-03-25	20:30:01	24.6	100
502CC7	D-1002-3	1000	2019-03-25	21:00:01	24.1	100
502CC7	D-1002-3	1000	2019-03-25	21:30:01	24.1	100
502CC7	D-1002-3	1000	2019-03-25	22:00:01	24.1	100
502CC7	D-1002-3	1000	2019-03-25	22:30:01	24.1	100
502CC7	D-1002-3	1000	2019-03-25	23:00:01	24.1	100
502CC7	D-1002-3	1000	2019-03-25	23:30:01	24.1	100
502CC7	D-1002-3	1000	2019-03-26	00:00:01	24.1	100
502CC7	D-1002-3	1000	2019-03-26	00:30:01	24.1	100
502CC7	D-1002-3	1000	2019-03-26	01:00:01	23.6	100
502CC7	D-1002-3	1000	2019-03-26	01:30:01	23.6	100
502CC7	D-1002-3	1000	2019-03-26	02:00:01	23.6	100
502CC7	D-1002-3	1000	2019-03-26	02:30:01	23.6	100
502CC7	D-1002-3	1000	2019-03-26	03:00:01	23.6	100
502CC7	D-1002-3	1000	2019-03-26	03:30:01	23.1	100
502CC7	D-1002-3	1000	2019-03-26	04:00:01	23.1	100
502CC7	D-1002-3	1000	2019-03-26	04:30:01	23.6	100
502CC7	D-1002-3	1000	2019-03-26	05:00:01	23.6	100
502CC7	D-1002-3	1000	2019-03-26	05:30:01	23.6	100
502CC7	D-1002-3	1000	2019-03-26	06:00:01	23.6	100
502CC7	D-1002-3	1000	2019-03-26	06:30:01	23.6	100
502CC7	D-1002-3	1000	2019-03-26	07:00:01	23.6	100
502CC7	D-1002-3	1000	2019-03-26	07:30:01	23.6	100
502CC7	D-1002-3	1000	2019-03-26	08:00:01	24.1	100
502CC7	D-1002-3	1000	2019-03-26	08:30:01	24.6	100
33441	D-1002-7	1000	2019-01-31	11:30:00	27.7	95.3
33441	D-1002-7	1000	2019-01-31	12:00:00	27.2	98.9
33441	D-1002-7	1000	2019-01-31	12:30:00	28.2	96.4
33441	D-1002-7	1000	2019-01-31	13:00:00	27.7	93.2
33441	D-1002-7	1000	2019-01-31	13:30:00	28.7	90
33441	D-1002-7	1000	2019-01-31	14:00:00	27.7	93.7
33441	D-1002-7	1000	2019-01-31	14:30:00	25.2	99.8
33441	D-1002-7	1000	2019-01-31	15:00:00	25.2	98.7
33441	D-1002-7	1000	2019-01-31	15:30:00	25.7	99.3
33441	D-1002-7	1000	2019-01-31	16:00:00	25.2	99.8
33441	D-1002-7	1000	2019-01-31	16:30:00	24.2	99.8
33441	D-1002-7	1000	2019-01-31	17:00:00	23.7	100
33441	D-1002-7	1000	2019-01-31	17:30:00	23.2	100
33441	D-1002-7	1000	2019-01-31	18:00:00	23.7	100
33441	D-1002-7	1000	2019-01-31	18:30:00	23.7	99.7
33441	D-1002-7	1000	2019-01-31	19:00:00	23.7	99.7
33441	D-1002-7	1000	2019-01-31	19:30:00	23.7	100
33441	D-1002-7	1000	2019-01-31	20:00:00	23.7	100
33441	D-1002-7	1000	2019-01-31	20:30:00	23.7	100
33441	D-1002-7	1000	2019-01-31	21:00:00	23.7	100
33441	D-1002-7	1000	2019-01-31	21:30:00	23.7	100
33441	D-1002-7	1000	2019-01-31	22:00:00	23.7	100
33441	D-1002-7	1000	2019-01-31	22:30:00	23.7	100
33441	D-1002-7	1000	2019-01-31	23:00:00	23.7	99.7
33441	D-1002-7	1000	2019-01-31	23:30:00	23.7	100
33441	D-1002-7	1000	2019-02-01	00:00:00	23.7	100
33441	D-1002-7	1000	2019-02-01	00:30:00	23.7	100
33441	D-1002-7	1000	2019-02-01	01:00:00	23.7	100
33441	D-1002-7	1000	2019-02-01	01:30:00	23.7	100
33441	D-1002-7	1000	2019-02-01	02:00:00	23.7	100
33441	D-1002-7	1000	2019-02-01	02:30:00	23.7	100
33441	D-1002-7	1000	2019-02-01	03:00:00	23.7	100
33441	D-1002-7	1000	2019-02-01	03:30:00	23.7	100
33441	D-1002-7	1000	2019-02-01	04:00:00	23.7	100
33441	D-1002-7	1000	2019-02-01	04:30:00	23.7	100
33441	D-1002-7	1000	2019-02-01	05:00:00	23.7	100
33441	D-1002-7	1000	2019-02-01	05:30:00	23.7	100
33441	D-1002-7	1000	2019-02-01	06:00:00	23.7	100
33441	D-1002-7	1000	2019-02-01	06:30:00	23.7	100
33441	D-1002-7	1000	2019-02-01	07:00:00	23.7	100
33441	D-1002-7	1000	2019-02-01	07:30:00	24.2	99.2
33441	D-1002-7	1000	2019-02-01	08:00:00	24.7	100
33441	D-1002-7	1000	2019-02-01	08:30:00	25.2	100
33441	D-1002-7	1000	2019-02-01	09:00:00	26.2	100
33441	D-1002-7	1000	2019-02-01	09:30:00	26.2	99.9
501994	D-1002-7	1000	2019-04-15	12:30:00	24.1	99.4
501994	D-1002-7	1000	2019-04-15	13:00:00	24.1	100
501994	D-1002-7	1000	2019-04-15	13:30:00	24.1	100
501994	D-1002-7	1000	2019-04-15	14:00:00	24.6	100
501994	D-1002-7	1000	2019-04-15	14:30:00	24.6	100
501994	D-1002-7	1000	2019-04-15	15:00:00	24.6	100
501994	D-1002-7	1000	2019-04-15	15:30:00	24.6	100
501994	D-1002-7	1000	2019-04-15	16:00:00	24.6	100
501994	D-1002-7	1000	2019-04-15	16:30:00	25.1	100
501994	D-1002-7	1000	2019-04-15	17:00:00	24.6	100
501994	D-1002-7	1000	2019-04-15	17:30:00	24.6	100
501994	D-1002-7	1000	2019-04-15	18:00:00	24.6	100
501994	D-1002-7	1000	2019-04-15	18:30:00	24.1	100
501994	D-1002-7	1000	2019-04-15	19:00:00	24.1	100
501994	D-1002-7	1000	2019-04-15	19:30:00	23.6	100
501994	D-1002-7	1000	2019-04-15	20:00:00	23.6	100
501994	D-1002-7	1000	2019-04-15	20:30:00	23.6	100
501994	D-1002-7	1000	2019-04-15	21:00:00	23.6	100
501994	D-1002-7	1000	2019-04-15	21:30:00	23.6	100
501994	D-1002-7	1000	2019-04-15	22:00:00	23.6	100
501994	D-1002-7	1000	2019-04-15	22:30:00	23.6	100
501994	D-1002-7	1000	2019-04-15	23:00:00	23.6	100
501994	D-1002-7	1000	2019-04-15	23:30:00	23.6	100
501994	D-1002-7	1000	2019-04-15	1900-01-01	23.6	100
501994	D-1002-7	1000	2019-04-16	1900-01-01 00:30:00	23.6	100
501994	D-1002-7	1000	2019-04-16	1900-01-01 01:00:00	23.6	100
501994	D-1002-7	1000	2019-04-16	1900-01-01 01:30:00	23.6	100
501994	D-1002-7	1000	2019-04-16	1900-01-01 02:00:00	23.6	100
501994	D-1002-7	1000	2019-04-16	1900-01-01 02:30:00	23.6	100
501994	D-1002-7	1000	2019-04-16	1900-01-01 03:00:00	23.6	100
501994	D-1002-7	1000	2019-04-16	1900-01-01 03:30:00	23.6	100
501994	D-1002-7	1000	2019-04-16	1900-01-01 04:00:00	23.6	100
501994	D-1002-7	1000	2019-04-16	1900-01-01 04:30:00	23.6	100
501994	D-1002-7	1000	2019-04-16	1900-01-01 05:00:00	23.6	100
501994	D-1002-7	1000	2019-04-16	1900-01-01 05:30:00	23.1	100
501994	D-1002-7	1000	2019-04-16	1900-01-01 06:00:00	23.1	100
501994	D-1002-7	1000	2019-04-16	1900-01-01 06:30:00	23.1	100
501994	D-1002-7	1000	2019-04-16	1900-01-01 07:00:00	23.6	100
501994	D-1002-7	1000	2019-04-16	1900-01-01 07:30:00	24.1	100
501994	D-1002-7	1000	2019-04-16	1900-01-01 08:00:00	24.1	100
501994	D-1002-7	1000	2019-04-16	1900-01-01 08:30:00	24.6	100
501994	D-1002-7	1000	2019-04-16	1900-01-01 09:00:00	25.1	100
501994	D-1002-7	1000	2019-04-16	1900-01-01 09:30:00	25.6	100
501994	D-1002-7	1000	2019-04-16	1900-01-01 10:00:00	26.1	100
501994	D-1002-7	1000	2019-04-16	1900-01-01 10:30:00	26.6	100
501994	D-1002-7	1000	2019-04-16	1900-01-01 11:00:00	26.1	100
4BDA34	D-1002-9	1000	2019-06-03	11:00:00	26.1	95
4BDA34	D-1002-9	1000	2019-06-03	11:30:00	26.6	97.5
4BDA34	D-1002-9	1000	2019-06-03	12:00:00	26.1	98
4BDA34	D-1002-9	1000	2019-06-03	12:30:00	26.1	98.5
4BDA34	D-1002-9	1000	2019-06-03	13:00:00	26.1	99
4BDA34	D-1002-9	1000	2019-06-03	13:30:00	26.1	99.5
4BDA34	D-1002-9	1000	2019-06-03	14:00:00	26.1	99
4BDA34	D-1002-9	1000	2019-06-03	14:30:00	25.1	99
4BDA34	D-1002-9	1000	2019-06-03	15:00:00	25.1	99
4BDA34	D-1002-9	1000	2019-06-03	15:30:00	25.1	99.4
4BDA34	D-1002-9	1000	2019-06-03	16:00:00	25.1	98.9
4BDA34	D-1002-9	1000	2019-06-03	16:30:00	25.1	99.4
4BDA34	D-1002-9	1000	2019-06-03	17:00:00	25.1	99.4
4BDA34	D-1002-9	1000	2019-06-03	17:30:00	25.1	99.4
4BDA34	D-1002-9	1000	2019-06-03	18:00:00	25.1	99.9
4BDA34	D-1002-9	1000	2019-06-03	18:30:00	24.6	99.4
4BDA34	D-1002-9	1000	2019-06-03	19:00:00	24.6	99.4
4BDA34	D-1002-9	1000	2019-06-03	19:30:00	24.6	99.4
4BDA34	D-1002-9	1000	2019-06-03	20:00:00	24.1	100
4BDA34	D-1002-9	1000	2019-06-03	20:30:00	24.1	99.8
4BDA34	D-1002-9	1000	2019-06-03	21:00:00	24.1	99.8
4BDA34	D-1002-9	1000	2019-06-03	21:30:00	24.6	99.8
4BDA34	D-1002-9	1000	2019-06-03	22:00:00	24.1	100
4BDA34	D-1002-9	1000	2019-06-03	22:30:00	24.1	99.8
4BDA34	D-1002-9	1000	2019-06-03	23:00:00	24.1	100
4BDA34	D-1002-9	1000	2019-06-03	23:30:00	24.1	99.8
4BDA34	D-1002-9	1000	2019-06-03	1900-01-01	23.6	99.8
4BDA34	D-1002-9	1000	2019-06-04	1900-01-01 00:30:00	23.6	99.8
4BDA34	D-1002-9	1000	2019-06-04	1900-01-01 01:00:00	23.6	99.8
4BDA34	D-1002-9	1000	2019-06-04	1900-01-01 01:30:00	23.1	99.8
4BDA34	D-1002-9	1000	2019-06-04	1900-01-01 02:00:00	23.1	100
4BDA34	D-1002-9	1000	2019-06-04	1900-01-01 02:30:00	23.1	99.8
4BDA34	D-1002-9	1000	2019-06-04	1900-01-01 03:00:00	23.1	99.2
4BDA34	D-1002-9	1000	2019-06-04	1900-01-01 03:30:00	22.6	100
4BDA34	D-1002-9	1000	2019-06-04	1900-01-01 04:00:00	22.6	99.7
4BDA34	D-1002-9	1000	2019-06-04	1900-01-01 04:30:00	22.6	99.7
4BDA34	D-1002-9	1000	2019-06-04	1900-01-01 05:00:00	22.6	99.7
4BDA34	D-1002-9	1000	2019-06-04	1900-01-01 05:30:00	22.6	99.7
4BDA34	D-1002-9	1000	2019-06-04	1900-01-01 06:00:00	22.6	99.7
4BDA34	D-1002-9	1000	2019-06-04	1900-01-01 06:30:00	22.6	99.2
4BDA34	D-1002-9	1000	2019-06-04	1900-01-01 07:00:00	22.6	100
4BDA34	D-1002-9	1000	2019-06-04	1900-01-01 07:30:00	23.1	100
4BDA34	D-1002-9	1000	2019-06-04	1900-01-01 08:00:00	23.6	99.8
4BDA34	D-1002-9	1000	2019-06-04	1900-01-01 08:30:00	24.1	99.3
4BDA34	D-1002-9	1000	2019-06-04	1900-01-01 09:00:00	24.6	99.3
4BDA34	D-1002-9	1000	2019-06-04	1900-01-01 09:30:00	25.6	97.9
4BDA34	D-1002-9	1000	2019-06-04	1900-01-01 10:00:00	26.1	99
4BDA34	D-1003-1	1000	2019-02-04	10:00:01	26.1	93.4
4BDA34	D-1003-1	1000	2019-02-04	10:30:01	25.6	95.9
4BDA34	D-1003-1	1000	2019-02-04	11:00:01	25.6	94.9
4BDA34	D-1003-1	1000	2019-02-04	11:30:01	25.6	95.9
4BDA34	D-1003-1	1000	2019-02-04	12:00:01	26.1	96.5
4BDA34	D-1003-1	1000	2019-02-04	12:30:01	26.6	93.5
4BDA34	D-1003-1	1000	2019-02-04	13:00:01	26.1	96
4BDA34	D-1003-1	1000	2019-02-04	13:30:01	25.6	97.9
4BDA34	D-1003-1	1000	2019-02-04	14:00:01	24.6	98.9
4BDA34	D-1003-1	1000	2019-02-04	14:30:01	24.6	99.8
4BDA34	D-1003-1	1000	2019-02-04	15:00:01	25.6	98.9
4BDA34	D-1003-1	1000	2019-02-04	15:30:01	25.6	97.9
4BDA34	D-1003-1	1000	2019-02-04	16:00:01	25.1	98.9
4BDA34	D-1003-1	1000	2019-02-04	16:30:01	25.6	99.4
4BDA34	D-1003-1	1000	2019-02-04	17:00:01	25.6	99.4
4BDA34	D-1003-1	1000	2019-02-04	17:30:01	25.1	98.9
4BDA34	D-1003-1	1000	2019-02-04	18:00:01	25.1	99.9
4BDA34	D-1003-1	1000	2019-02-04	18:30:01	25.1	98.9
4BDA34	D-1003-1	1000	2019-02-04	19:00:01	24.6	99.8
4BDA34	D-1003-1	1000	2019-02-04	19:30:01	24.6	99.8
4BDA34	D-1003-1	1000	2019-02-04	20:00:01	24.1	99.8
4BDA34	D-1003-1	1000	2019-02-04	20:30:01	24.1	99.3
4BDA34	D-1003-1	1000	2019-02-04	21:00:01	24.1	99.3
4BDA34	D-1003-1	1000	2019-02-04	21:30:01	24.1	99.3
4BDA34	D-1003-1	1000	2019-02-04	22:00:01	24.1	100
4BDA34	D-1003-1	1000	2019-02-04	22:30:01	24.1	99.8
4BDA34	D-1003-1	1000	2019-02-04	23:00:01	24.1	99.3
4BDA34	D-1003-1	1000	2019-02-04	23:30:01	24.1	99.8
4BDA34	D-1003-1	1000	2019-02-05	00:00:01	24.1	99.8
4BDA34	D-1003-1	1000	2019-02-05	00:30:01	23.6	99.8
4BDA34	D-1003-1	1000	2019-02-05	01:00:01	23.6	100
4BDA34	D-1003-1	1000	2019-02-05	01:30:01	23.6	100
4BDA34	D-1003-1	1000	2019-02-05	02:00:01	23.6	99.8
4BDA34	D-1003-1	1000	2019-02-05	02:30:01	23.6	100
4BDA34	D-1003-1	1000	2019-02-05	03:00:01	23.1	100
4BDA34	D-1003-1	1000	2019-02-05	03:30:01	23.1	99.8
4BDA34	D-1003-1	1000	2019-02-05	04:00:01	23.1	99.8
4BDA34	D-1003-1	1000	2019-02-05	04:30:01	23.1	99.8
4BDA34	D-1003-1	1000	2019-02-05	05:00:01	23.1	99.8
4BDA34	D-1003-1	1000	2019-02-05	05:30:01	23.1	99.8
4BDA34	D-1003-1	1000	2019-02-05	06:00:01	23.1	100
4BDA34	D-1003-1	1000	2019-02-05	06:30:01	23.1	100
4BDA34	D-1003-1	1000	2019-02-05	07:00:01	23.6	99.8
4BDA34	D-1003-1	1000	2019-02-05	07:30:01	24.1	99.8
4BDA34	D-1003-1	1000	2019-02-05	08:00:01	24.1	99.8
4BDA34	D-1003-1	1000	2019-02-05	08:30:01	24.1	99.8
4BDA34	D-1003-1	1000	2019-02-05	09:00:01	24.1	99.8
4BDA34	D-1003-1	1000	2019-02-05	09:30:01	24.6	99.8
4BD1DB	D-1003-4	1000	2019-02-04	13:00:00	27.6	92.5
4BD1DB	D-1003-4	1000	2019-02-04	13:30:00	26.1	97.5
4BD1DB	D-1003-4	1000	2019-02-04	14:00:00	25.1	98.4
4BD1DB	D-1003-4	1000	2019-02-04	14:30:00	25.6	98.9
4BD1DB	D-1003-4	1000	2019-02-04	15:00:00	26.6	98.5
4BD1DB	D-1003-4	1000	2019-02-04	15:30:00	26.6	98.5
4BD1DB	D-1003-4	1000	2019-02-04	16:00:00	26.1	99.5
4BD1DB	D-1003-4	1000	2019-02-04	16:30:00	26.6	99
4BD1DB	D-1003-4	1000	2019-02-04	17:00:00	26.1	98.5
4BD1DB	D-1003-4	1000	2019-02-04	17:30:00	26.1	99
4BD1DB	D-1003-4	1000	2019-02-04	18:00:00	26.1	99
4BD1DB	D-1003-4	1000	2019-02-04	18:30:00	25.6	99.4
4BD1DB	D-1003-4	1000	2019-02-04	19:00:00	25.1	99.4
4BD1DB	D-1003-4	1000	2019-02-04	19:30:00	25.1	99.4
4BD1DB	D-1003-4	1000	2019-02-04	20:00:00	24.6	99.8
4BD1DB	D-1003-4	1000	2019-02-04	20:30:00	24.6	99.8
4BD1DB	D-1003-4	1000	2019-02-04	21:00:00	24.6	100
4BD1DB	D-1003-4	1000	2019-02-04	21:30:00	24.6	99.8
4BD1DB	D-1003-4	1000	2019-02-04	22:00:00	24.6	99.8
4BD1DB	D-1003-4	1000	2019-02-04	22:30:00	24.6	99.3
4BD1DB	D-1003-4	1000	2019-02-04	23:00:00	24.6	99.8
4BD1DB	D-1003-4	1000	2019-02-04	23:30:00	24.1	99.8
4BD1DB	D-1003-4	1000	2019-02-04	1900-01-01	24.1	100
4BD1DB	D-1003-4	1000	2019-02-05	1900-01-01 00:30:00	24.1	100
4BD1DB	D-1003-4	1000	2019-02-05	1900-01-01 01:00:00	23.6	100
4BD1DB	D-1003-4	1000	2019-02-05	1900-01-01 01:30:00	23.6	100
4BD1DB	D-1003-4	1000	2019-02-05	1900-01-01 02:00:00	23.6	100
4BD1DB	D-1003-4	1000	2019-02-05	1900-01-01 02:30:00	23.6	100
4BD1DB	D-1003-4	1000	2019-02-05	1900-01-01 03:00:00	23.6	100
4BD1DB	D-1003-4	1000	2019-02-05	1900-01-01 03:30:00	23.1	100
4BD1DB	D-1003-4	1000	2019-02-05	1900-01-01 04:00:00	23.1	100
4BD1DB	D-1003-4	1000	2019-02-05	1900-01-01 04:30:00	23.1	100
4BD1DB	D-1003-4	1000	2019-02-05	1900-01-01 05:00:00	23.1	100
4BD1DB	D-1003-4	1000	2019-02-05	1900-01-01 05:30:00	23.1	100
4BD1DB	D-1003-4	1000	2019-02-05	1900-01-01 06:00:00	23.1	100
4BD1DB	D-1003-4	1000	2019-02-05	1900-01-01 06:30:00	23.6	100
4BD1DB	D-1003-4	1000	2019-02-05	1900-01-01 07:00:00	23.6	100
4BD1DB	D-1003-4	1000	2019-02-05	1900-01-01 07:30:00	24.1	99.8
4BD1DB	D-1003-4	1000	2019-02-05	1900-01-01 08:00:00	24.6	99.8
4BD1DB	D-1003-4	1000	2019-02-05	1900-01-01 08:30:00	25.1	99.8
4BD1DB	D-1003-4	1000	2019-02-05	1900-01-01 09:00:00	25.1	99.8
4BD1DB	D-1003-4	1000	2019-02-05	1900-01-01 09:30:00	25.6	99.4
4BD1DB	D-1003-4	1000	2019-02-05	1900-01-01 10:00:00	25.6	100
4BD1DB	D-1003-4	1000	2019-02-05	1900-01-01 10:30:00	26.1	100
4BD1DB	D-1003-4	1000	2019-02-05	1900-01-01 11:00:00	26.1	99.5
502CC7	D-1003-4	1000	2019-04-22	13:00:01	25.6	98.8
502CC7	D-1003-4	1000	2019-04-22	13:30:01	26.1	99.8
502CC7	D-1003-4	1000	2019-04-22	14:00:01	26.6	100
502CC7	D-1003-4	1000	2019-04-22	14:30:01	26.6	100
502CC7	D-1003-4	1000	2019-04-22	15:00:01	26.6	100
502CC7	D-1003-4	1000	2019-04-22	15:30:01	26.1	100
502CC7	D-1003-4	1000	2019-04-22	16:00:01	26.6	99.9
502CC7	D-1003-4	1000	2019-04-22	16:30:01	26.6	100
502CC7	D-1003-4	1000	2019-04-22	17:00:01	26.1	100
502CC7	D-1003-4	1000	2019-04-22	17:30:01	25.6	100
502CC7	D-1003-4	1000	2019-04-22	18:00:01	25.1	100
502CC7	D-1003-4	1000	2019-04-22	18:30:01	24.6	100
502CC7	D-1003-4	1000	2019-04-22	19:00:01	24.6	100
502CC7	D-1003-4	1000	2019-04-22	19:30:01	24.1	100
502CC7	D-1003-4	1000	2019-04-22	20:00:01	24.1	100
502CC7	D-1003-4	1000	2019-04-22	20:30:01	24.1	100
502CC7	D-1003-4	1000	2019-04-22	21:00:01	24.1	100
502CC7	D-1003-4	1000	2019-04-22	21:30:01	23.6	100
502CC7	D-1003-4	1000	2019-04-22	22:00:01	23.6	100
502CC7	D-1003-4	1000	2019-04-22	22:30:01	23.6	100
502CC7	D-1003-4	1000	2019-04-22	23:00:01	23.6	100
502CC7	D-1003-4	1000	2019-04-22	23:30:01	23.6	100
502CC7	D-1003-4	1000	2019-04-23	00:00:01	23.6	100
502CC7	D-1003-4	1000	2019-04-23	00:30:01	23.6	100
502CC7	D-1003-4	1000	2019-04-23	01:00:01	23.6	100
502CC7	D-1003-4	1000	2019-04-23	01:30:01	23.6	100
502CC7	D-1003-4	1000	2019-04-23	02:00:01	23.6	100
502CC7	D-1003-4	1000	2019-04-23	02:30:01	24.1	100
502CC7	D-1003-4	1000	2019-04-23	03:00:01	24.1	100
502CC7	D-1003-4	1000	2019-04-23	03:30:01	24.6	100
502CC7	D-1003-4	1000	2019-04-23	04:00:01	24.6	100
502CC7	D-1003-4	1000	2019-04-23	04:30:01	24.1	100
502CC7	D-1003-4	1000	2019-04-23	05:00:01	23.6	100
502CC7	D-1003-4	1000	2019-04-23	05:30:01	23.1	100
502CC7	D-1003-4	1000	2019-04-23	06:00:01	23.1	100
502CC7	D-1003-4	1000	2019-04-23	06:30:01	23.1	100
502CC7	D-1003-4	1000	2019-04-23	07:00:01	23.1	100
502CC7	D-1003-4	1000	2019-04-23	07:30:01	23.6	100
502CC7	D-1003-4	1000	2019-04-23	08:00:01	24.1	100
502CC7	D-1003-4	1000	2019-04-23	08:30:01	24.6	100
502CC7	D-1003-4	1000	2019-04-23	09:00:01	24.6	100
502CC7	D-1003-4	1000	2019-04-23	09:30:01	24.1	100
502CC7	D-1003-4	1000	2019-04-23	10:00:01	23.6	100
502CC7	D-1003-4	1000	2019-04-23	10:30:01	23.6	100
502CC7	D-1003-4	1000	2019-04-23	11:00:01	23.6	100
33441	D-1003-5	1000	2019-02-04	11:30:00	27.7	93.7
33441	D-1003-5	1000	2019-02-04	12:00:00	28.2	94.3
33441	D-1003-5	1000	2019-02-04	12:30:00	27.7	95.8
33441	D-1003-5	1000	2019-02-04	13:00:00	27.7	96.3
33441	D-1003-5	1000	2019-02-04	13:30:00	25.7	97.7
33441	D-1003-5	1000	2019-02-04	14:00:00	25.7	100
33441	D-1003-5	1000	2019-02-04	14:30:00	25.7	98.8
33441	D-1003-5	1000	2019-02-04	15:00:00	26.7	99.4
33441	D-1003-5	1000	2019-02-04	15:30:00	26.7	99.4
33441	D-1003-5	1000	2019-02-04	16:00:00	26.2	99.9
33441	D-1003-5	1000	2019-02-04	16:30:00	26.7	100
33441	D-1003-5	1000	2019-02-04	17:00:00	26.2	99.9
33441	D-1003-5	1000	2019-02-04	17:30:00	26.2	100
33441	D-1003-5	1000	2019-02-04	18:00:00	25.7	99.3
33441	D-1003-5	1000	2019-02-04	18:30:00	25.2	100
33441	D-1003-5	1000	2019-02-04	19:00:00	24.7	100
33441	D-1003-5	1000	2019-02-04	19:30:00	24.7	100
33441	D-1003-5	1000	2019-02-04	20:00:00	24.7	100
33441	D-1003-5	1000	2019-02-04	20:30:00	24.7	100
33441	D-1003-5	1000	2019-02-04	21:00:00	24.2	99.7
33441	D-1003-5	1000	2019-02-04	21:30:00	24.2	100
33441	D-1003-5	1000	2019-02-04	22:00:00	24.2	100
33441	D-1003-5	1000	2019-02-04	22:30:00	24.2	100
33441	D-1003-5	1000	2019-02-04	23:00:00	23.7	100
33441	D-1003-5	1000	2019-02-04	23:30:00	23.7	100
33441	D-1003-5	1000	2019-02-05	00:00:00	23.7	100
33441	D-1003-5	1000	2019-02-05	00:30:00	23.7	100
33441	D-1003-5	1000	2019-02-05	01:00:00	23.7	100
33441	D-1003-5	1000	2019-02-05	01:30:00	23.7	100
33441	D-1003-5	1000	2019-02-05	02:00:00	23.7	100
33441	D-1003-5	1000	2019-02-05	02:30:00	23.7	100
33441	D-1003-5	1000	2019-02-05	03:00:00	23.7	100
33441	D-1003-5	1000	2019-02-05	03:30:00	23.2	100
33441	D-1003-5	1000	2019-02-05	04:00:00	23.2	100
33441	D-1003-5	1000	2019-02-05	04:30:00	23.2	100
33441	D-1003-5	1000	2019-02-05	05:00:00	23.2	100
33441	D-1003-5	1000	2019-02-05	05:30:00	23.2	100
33441	D-1003-5	1000	2019-02-05	06:00:00	23.2	100
33441	D-1003-5	1000	2019-02-05	06:30:00	23.7	100
33441	D-1003-5	1000	2019-02-05	07:00:00	23.7	100
33441	D-1003-5	1000	2019-02-05	07:30:00	24.2	100
33441	D-1003-5	1000	2019-02-05	08:00:00	24.7	100
33441	D-1003-5	1000	2019-02-05	08:30:00	24.7	99.8
33441	D-1003-5	1000	2019-02-05	09:00:00	25.2	100
33441	D-1003-5	1000	2019-02-05	09:30:00	25.7	100
33441	D-1003-5	1000	2019-02-05	10:00:00	25.7	100
33441	D-1003-5	1000	2019-02-05	10:30:00	26.2	100
501994	D-1003-5	1000	2019-04-22	12:30:00	27.6	96.3
501994	D-1003-5	1000	2019-04-22	13:00:00	27.1	97.7
501994	D-1003-5	1000	2019-04-22	13:30:00	27.1	98.2
501994	D-1003-5	1000	2019-04-22	14:00:00	27.1	98.2
501994	D-1003-5	1000	2019-04-22	14:30:00	27.1	98.7
501994	D-1003-5	1000	2019-04-22	15:00:00	27.1	98.7
501994	D-1003-5	1000	2019-04-22	15:30:00	27.1	99.2
501994	D-1003-5	1000	2019-04-22	16:00:00	27.1	99.2
501994	D-1003-5	1000	2019-04-22	16:30:00	26.6	99.6
501994	D-1003-5	1000	2019-04-22	17:00:00	26.6	99.6
501994	D-1003-5	1000	2019-04-22	17:30:00	26.1	99.6
501994	D-1003-5	1000	2019-04-22	18:00:00	25.6	99.6
501994	D-1003-5	1000	2019-04-22	18:30:00	25.1	99.9
501994	D-1003-5	1000	2019-04-22	19:00:00	25.1	100
501994	D-1003-5	1000	2019-04-22	19:30:00	24.6	100
501994	D-1003-5	1000	2019-04-22	20:00:00	24.6	99.9
501994	D-1003-5	1000	2019-04-22	20:30:00	24.1	99.9
501994	D-1003-5	1000	2019-04-22	21:00:00	24.1	100
501994	D-1003-5	1000	2019-04-22	21:30:00	24.1	100
501994	D-1003-5	1000	2019-04-22	22:00:00	24.6	100
501994	D-1003-5	1000	2019-04-22	22:30:00	24.1	100
501994	D-1003-5	1000	2019-04-22	23:00:00	24.1	100
501994	D-1003-5	1000	2019-04-22	23:30:00	24.1	100
501994	D-1003-5	1000	2019-04-22	1900-01-01	24.1	100
501994	D-1003-5	1000	2019-04-23	1900-01-01 00:30:00	24.1	100
501994	D-1003-5	1000	2019-04-23	1900-01-01 01:00:00	24.1	100
501994	D-1003-5	1000	2019-04-23	1900-01-01 01:30:00	24.1	100
501994	D-1003-5	1000	2019-04-23	1900-01-01 02:00:00	24.6	100
501994	D-1003-5	1000	2019-04-23	1900-01-01 02:30:00	24.6	100
501994	D-1003-5	1000	2019-04-23	1900-01-01 03:00:00	24.6	100
501994	D-1003-5	1000	2019-04-23	1900-01-01 03:30:00	24.6	100
501994	D-1003-5	1000	2019-04-23	1900-01-01 04:00:00	24.6	100
501994	D-1003-5	1000	2019-04-23	1900-01-01 04:30:00	24.1	100
501994	D-1003-5	1000	2019-04-23	1900-01-01 05:00:00	23.6	100
501994	D-1003-5	1000	2019-04-23	1900-01-01 05:30:00	23.6	100
501994	D-1003-5	1000	2019-04-23	1900-01-01 06:00:00	23.1	100
501994	D-1003-5	1000	2019-04-23	1900-01-01 06:30:00	23.1	100
501994	D-1003-5	1000	2019-04-23	1900-01-01 07:00:00	23.6	100
501994	D-1003-5	1000	2019-04-23	1900-01-01 07:30:00	24.1	100
501994	D-1003-5	1000	2019-04-23	1900-01-01 08:00:00	24.6	100
501994	D-1003-5	1000	2019-04-23	1900-01-01 08:30:00	24.6	100
501994	D-1003-5	1000	2019-04-23	1900-01-01 09:00:00	25.1	100
501994	D-1003-5	1000	2019-04-23	1900-01-01 09:30:00	24.6	100
501994	D-1003-5	1000	2019-04-23	1900-01-01 10:00:00	24.1	100
501994	D-1003-5	1000	2019-04-23	1900-01-01 10:30:00	24.1	100
13641	D-1-11	0	2019-01-17	20:00:01	24.1	100
13641	D-1-11	0	2019-01-17	20:30:01	24.1	100
13641	D-1-11	0	2019-01-17	21:00:01	23.6	100
13641	D-1-11	0	2019-01-17	21:30:01	23.1	100
13641	D-1-11	0	2019-01-17	22:00:01	23.1	100
13641	D-1-11	0	2019-01-17	22:30:02	23.1	100
13641	D-1-11	0	2019-01-17	23:00:02	23.1	100
13641	D-1-11	0	2019-01-17	23:30:03	23.1	100
13641	D-1-11	0	2019-01-18	00:00:03	23.1	100
13641	D-1-11	0	2019-01-18	00:30:04	22.6	100
13641	D-1-11	0	2019-01-18	01:00:05	22.6	100
13641	D-1-11	0	2019-01-18	01:30:05	22.6	100
13641	D-1-11	0	2019-01-18	02:00:06	23.1	100
13641	D-1-11	0	2019-01-18	02:30:06	23.1	100
13641	D-1-11	0	2019-01-18	03:00:07	23.1	100
13641	D-1-11	0	2019-01-18	03:30:07	22.6	100
13641	D-1-11	0	2019-01-18	04:00:08	22.1	100
13641	D-1-11	0	2019-01-18	04:30:09	22.1	100
13641	D-1-11	0	2019-01-18	05:00:09	22.1	100
13641	D-1-11	0	2019-01-18	05:30:10	21.6	100
13641	D-1-11	0	2019-01-18	06:00:10	21.6	100
13641	D-1-11	0	2019-01-18	06:30:11	22.6	100
13641	D-1-11	0	2019-01-18	07:00:12	23.6	100
13641	D-1-11	0	2019-01-18	07:30:12	25.1	100
13641	D-1-11	0	2019-01-18	08:00:13	26.1	100
13641	D-1-11	0	2019-01-18	08:30:13	27.1	100
13641	D-1-11	0	2019-01-18	09:00:14	28.1	100
13641	D-1-11	0	2019-01-18	09:30:14	29.1	100
13641	D-1-11	0	2019-01-18	10:00:15	37.6	100
13641	D-1-11	0	2019-01-18	10:30:16	33.6	76
13641	D-1-11	0	2019-01-18	11:00:16	36.6	64.5
33441	D-1-11	0	2019-04-08	12:00:00	27.7	89.9
33441	D-1-11	0	2019-04-08	12:30:00	24.7	99.8
33441	D-1-11	0	2019-04-08	13:00:00	29.7	99.8
33441	D-1-11	0	2019-04-08	13:30:00	30.7	98.3
33441	D-1-11	0	2019-04-08	14:00:00	26.2	99.9
33441	D-1-11	0	2019-04-08	14:30:00	26.7	100
33441	D-1-11	0	2019-04-08	15:00:00	26.7	100
33441	D-1-11	0	2019-04-08	15:30:00	27.2	100
33441	D-1-11	0	2019-04-08	16:00:00	27.2	100
33441	D-1-11	0	2019-04-08	16:30:00	26.2	100
33441	D-1-11	0	2019-04-08	17:00:00	25.2	99.8
33441	D-1-11	0	2019-04-08	17:30:00	24.7	100
33441	D-1-11	0	2019-04-08	18:00:00	24.2	100
33441	D-1-11	0	2019-04-08	18:30:00	23.7	100
33441	D-1-11	0	2019-04-08	19:00:00	23.7	100
33441	D-1-11	0	2019-04-08	19:30:00	23.7	100
33441	D-1-11	0	2019-04-08	20:00:00	24.2	100
33441	D-1-11	0	2019-04-08	20:30:00	24.2	100
33441	D-1-11	0	2019-04-08	21:00:00	24.2	100
33441	D-1-11	0	2019-04-08	21:30:00	24.2	100
33441	D-1-11	0	2019-04-08	22:00:00	24.2	100
33441	D-1-11	0	2019-04-08	22:30:00	24.2	100
33441	D-1-11	0	2019-04-08	23:00:00	23.7	100
33441	D-1-11	0	2019-04-08	23:30:00	24.2	100
33441	D-1-11	0	2019-04-08	1900-01-01	23.7	100
33441	D-1-11	0	2019-04-09	1900-01-01 00:30:00	23.7	100
33441	D-1-11	0	2019-04-09	1900-01-01 01:00:00	23.7	100
33441	D-1-11	0	2019-04-09	1900-01-01 01:30:00	23.7	100
33441	D-1-11	0	2019-04-09	1900-01-01 02:00:00	23.7	100
33441	D-1-11	0	2019-04-09	1900-01-01 02:30:00	23.7	100
33441	D-1-11	0	2019-04-09	1900-01-01 03:00:00	23.7	100
33441	D-1-11	0	2019-04-09	1900-01-01 03:30:00	23.7	100
33441	D-1-11	0	2019-04-09	1900-01-01 04:00:00	23.7	100
33441	D-1-11	0	2019-04-09	1900-01-01 04:30:00	23.7	100
33441	D-1-11	0	2019-04-09	1900-01-01 05:00:00	23.7	100
33441	D-1-11	0	2019-04-09	1900-01-01 05:30:00	23.2	100
33441	D-1-11	0	2019-04-09	1900-01-01 06:00:00	23.2	100
33441	D-1-11	0	2019-04-09	1900-01-01 06:30:00	23.7	100
33441	D-1-11	0	2019-04-09	1900-01-01 07:00:00	24.7	100
33441	D-1-11	0	2019-04-09	1900-01-01 07:30:00	24.7	100
33441	D-1-11	0	2019-04-09	1900-01-01 08:00:00	26.2	100
33441	D-1-11	0	2019-04-09	1900-01-01 08:30:00	26.7	99.9
33441	D-1-11	0	2019-04-09	1900-01-01 09:00:00	26.2	100
33441	D-1-11	0	2019-04-09	1900-01-01 09:30:00	27.7	100
33441	D-1-11	0	2019-04-09	1900-01-01 10:00:00	27.7	100
D5D41	D-1-2	0	2019-01-31	13:00:01	31.6	95.5
D5D41	D-1-2	0	2019-01-31	13:30:01	35.1	70.4
D5D41	D-1-2	0	2019-01-31	14:00:01	32.1	77.8
D5D41	D-1-2	0	2019-01-31	14:30:01	26.1	92.9
D5D41	D-1-2	0	2019-01-31	15:00:01	25.6	98.2
D5D41	D-1-2	0	2019-01-31	15:30:01	26.1	98.2
D5D41	D-1-2	0	2019-01-31	16:00:01	25.6	99.6
D5D41	D-1-2	0	2019-01-31	16:30:01	26.6	99.2
D5D41	D-1-2	0	2019-01-31	17:00:01	24.6	99.5
D5D41	D-1-2	0	2019-01-31	17:30:01	24.1	100
D5D41	D-1-2	0	2019-01-31	18:00:01	24.1	99.5
D5D41	D-1-2	0	2019-01-31	18:30:01	24.1	100
D5D41	D-1-2	0	2019-01-31	19:00:01	23.6	100
D5D41	D-1-2	0	2019-01-31	19:30:01	23.6	100
D5D41	D-1-2	0	2019-01-31	20:00:01	23.6	100
D5D41	D-1-2	0	2019-01-31	20:30:01	23.6	99.9
D5D41	D-1-2	0	2019-01-31	21:00:01	23.6	99.9
D5D41	D-1-2	0	2019-01-31	21:30:01	23.6	100
D5D41	D-1-2	0	2019-01-31	22:00:01	23.6	99.9
D5D41	D-1-2	0	2019-01-31	22:30:01	23.6	99.5
D5D41	D-1-2	0	2019-01-31	23:00:01	23.6	100
D5D41	D-1-2	0	2019-01-31	23:30:01	23.6	99.9
D5D41	D-1-2	0	2019-02-01	00:00:01	23.6	100
D5D41	D-1-2	0	2019-02-01	00:30:01	23.6	100
D5D41	D-1-2	0	2019-02-01	01:00:01	23.6	99.9
D5D41	D-1-2	0	2019-02-01	01:30:01	23.6	100
D5D41	D-1-2	0	2019-02-01	02:00:01	23.6	100
D5D41	D-1-2	0	2019-02-01	02:30:01	23.6	100
D5D41	D-1-2	0	2019-02-01	03:00:01	23.6	100
D5D41	D-1-2	0	2019-02-01	03:30:01	23.6	100
D5D41	D-1-2	0	2019-02-01	04:00:01	23.6	100
D5D41	D-1-2	0	2019-02-01	04:30:01	23.6	100
D5D41	D-1-2	0	2019-02-01	05:00:01	23.6	100
D5D41	D-1-2	0	2019-02-01	05:30:01	23.6	100
D5D41	D-1-2	0	2019-02-01	06:00:01	23.6	100
D5D41	D-1-2	0	2019-02-01	06:30:01	23.6	100
D5D41	D-1-2	0	2019-02-01	07:00:01	23.6	100
D5D41	D-1-2	0	2019-02-01	07:30:01	24.1	100
D5D41	D-1-2	0	2019-02-01	08:00:01	25.1	100
D5D41	D-1-2	0	2019-02-01	08:30:01	26.1	100
D5D41	D-1-2	0	2019-02-01	09:00:01	26.6	99.7
D5D41	D-1-2	0	2019-02-01	09:30:01	27.1	98.3
D5D41	D-1-2	0	2019-02-01	10:00:01	28.6	88.6
D5D41	D-1-2	0	2019-02-01	10:30:01	28.6	91.1
4BD136	D-1-2	0	2019-04-17	09:30:00	26.6	100
4BD136	D-1-2	0	2019-04-17	10:00:00	27.1	100
4BD136	D-1-2	0	2019-04-17	10:30:00	28.1	100
4BD136	D-1-2	0	2019-04-17	11:00:00	28.1	98.3
4BD136	D-1-2	0	2019-04-17	11:30:00	29.1	96.5
4BD136	D-1-2	0	2019-04-17	12:00:00	29.6	93
4BD136	D-1-2	0	2019-04-17	12:30:00	30.1	93
4BD136	D-1-2	0	2019-04-17	13:00:00	30.1	89
4BD136	D-1-2	0	2019-04-17	13:30:00	33.1	82.5
4BD136	D-1-2	0	2019-04-17	14:00:00	36.1	71.4
4BD136	D-1-2	0	2019-04-17	14:30:00	32.6	76.4
4BD136	D-1-2	0	2019-04-17	15:00:00	28.1	100
4BD136	D-1-2	0	2019-04-17	15:30:00	27.6	100
4BD136	D-1-2	0	2019-04-17	16:00:00	28.1	100
4BD136	D-1-2	0	2019-04-17	16:30:00	27.1	100
4BD136	D-1-2	0	2019-04-17	17:00:00	26.6	100
4BD136	D-1-2	0	2019-04-17	17:30:00	27.1	100
4BD136	D-1-2	0	2019-04-17	18:00:00	26.1	100
4BD136	D-1-2	0	2019-04-17	18:30:00	25.6	100
4BD136	D-1-2	0	2019-04-17	19:00:00	25.6	100
4BD136	D-1-2	0	2019-04-17	19:30:00	25.1	100
4BD136	D-1-2	0	2019-04-17	20:00:00	25.1	100
4BD136	D-1-2	0	2019-04-17	20:30:00	25.1	100
4BD136	D-1-2	0	2019-04-17	21:00:00	25.1	100
4BD136	D-1-2	0	2019-04-17	21:30:00	24.6	100
4BD136	D-1-2	0	2019-04-17	22:00:00	24.6	100
4BD136	D-1-2	0	2019-04-17	22:30:00	24.6	100
4BD136	D-1-2	0	2019-04-17	23:00:00	24.1	100
4BD136	D-1-2	0	2019-04-17	23:30:00	24.6	100
4BD136	D-1-2	0	2019-04-18	00:00:00	24.1	100
4BD136	D-1-2	0	2019-04-18	00:30:00	24.6	100
4BD136	D-1-2	0	2019-04-18	01:00:00	24.6	100
4BD136	D-1-2	0	2019-04-18	01:30:00	24.1	100
4BD136	D-1-2	0	2019-04-18	02:00:00	24.1	100
4BD136	D-1-2	0	2019-04-18	02:30:00	24.1	100
4BD136	D-1-2	0	2019-04-18	03:00:00	23.6	100
4BD136	D-1-2	0	2019-04-18	03:30:00	23.6	100
4BD136	D-1-2	0	2019-04-18	04:00:00	23.6	100
4BD136	D-1-2	0	2019-04-18	04:30:00	23.6	100
4BD136	D-1-2	0	2019-04-18	05:00:00	23.6	100
4BD136	D-1-2	0	2019-04-18	05:30:00	23.6	100
4BD136	D-1-2	0	2019-04-18	06:00:00	23.1	100
4BD136	D-1-2	0	2019-04-18	06:30:00	23.6	100
4BD136	D-1-2	0	2019-04-18	07:00:00	24.1	100
4BD136	D-1-2	0	2019-04-18	07:30:00	25.1	100
4BD136	D-1-2	0	2019-04-18	08:00:00	26.1	100
4BD136	D-1-2	0	2019-04-18	08:30:00	26.6	100
B2841	D-1-24	0	2019-01-14	12:30:00	26.6	85.1
B2841	D-1-24	0	2019-01-14	13:00:00	26.6	85.1
B2841	D-1-24	0	2019-01-14	13:30:00	27.1	85.1
B2841	D-1-24	0	2019-01-14	14:00:00	27.6	84.1
B2841	D-1-24	0	2019-01-14	14:30:00	27.6	83.6
B2841	D-1-24	0	2019-01-14	15:00:00	27.6	84.7
B2841	D-1-24	0	2019-01-14	15:30:00	27.6	83.6
B2841	D-1-24	0	2019-01-14	16:00:00	27.6	83.6
B2841	D-1-24	0	2019-01-14	16:30:00	27.1	84.1
B2841	D-1-24	0	2019-01-14	17:00:00	26.6	82.4
B2841	D-1-24	0	2019-01-14	17:30:00	25.1	86.5
B2841	D-1-24	0	2019-01-14	18:00:00	24.6	88.1
B2841	D-1-24	0	2019-01-14	18:30:00	24.1	90.1
B2841	D-1-24	0	2019-01-14	19:00:00	24.1	91.6
B2841	D-1-24	0	2019-01-14	19:30:00	23.6	92.6
B2841	D-1-24	0	2019-01-14	20:00:00	23.6	93.6
B2841	D-1-24	0	2019-01-14	20:30:00	23.6	94.1
B2841	D-1-24	0	2019-01-14	21:00:00	23.6	94.6
B2841	D-1-24	0	2019-01-14	21:30:00	23.6	94.1
B2841	D-1-24	0	2019-01-14	22:00:00	23.6	94.6
B2841	D-1-24	0	2019-01-14	22:30:00	23.6	96.1
B2841	D-1-24	0	2019-01-14	23:00:00	23.6	97.6
B2841	D-1-24	0	2019-01-14	23:30:00	24.1	98.6
B2841	D-1-24	0	2019-01-14	1900-01-01	24.1	98.6
B2841	D-1-24	0	2019-01-15	1900-01-01 00:30:00	24.1	99.1
B2841	D-1-24	0	2019-01-15	1900-01-01 01:00:00	23.6	98.6
B2841	D-1-24	0	2019-01-15	1900-01-01 01:30:00	23.6	98.6
B2841	D-1-24	0	2019-01-15	1900-01-01 02:00:00	23.6	99.6
B2841	D-1-24	0	2019-01-15	1900-01-01 02:30:00	23.6	99.1
B2841	D-1-24	0	2019-01-15	1900-01-01 03:00:00	23.6	99.6
B2841	D-1-24	0	2019-01-15	1900-01-01 03:30:00	23.6	99.1
B2841	D-1-24	0	2019-01-15	1900-01-01 04:00:00	23.6	99.1
B2841	D-1-24	0	2019-01-15	1900-01-01 04:30:00	23.1	99.6
B2841	D-1-24	0	2019-01-15	1900-01-01 05:00:00	23.1	99.1
B2841	D-1-24	0	2019-01-15	1900-01-01 05:30:00	23.1	99.1
B2841	D-1-24	0	2019-01-15	1900-01-01 06:00:00	22.6	99.5
B2841	D-1-24	0	2019-01-15	1900-01-01 06:30:00	22.6	99.5
B2841	D-1-24	0	2019-01-15	1900-01-01 07:00:00	22.6	99.5
B2841	D-1-24	0	2019-01-15	1900-01-01 07:30:00	22.6	99.5
B2841	D-1-24	0	2019-01-15	1900-01-01 08:00:00	23.1	100
B2841	D-1-24	0	2019-01-15	1900-01-01 08:30:00	23.6	99.1
B2841	D-1-24	0	2019-01-15	1900-01-01 09:00:00	24.1	99.1
B2841	D-1-24	0	2019-01-15	1900-01-01 09:30:00	24.6	99.7
B2841	D-1-24	0	2019-01-15	1900-01-01 10:00:00	25.1	99.7
B2841	D-1-24	0	2019-01-15	1900-01-01 10:30:00	26.1	98.3
13641	D-1-29	0	2019-01-10	13:30:00	25.1	93.5
13641	D-1-29	0	2019-01-10	14:00:00	25.1	96
13641	D-1-29	0	2019-01-10	14:30:00	25.1	96.5
13641	D-1-29	0	2019-01-10	15:00:00	25.1	97.5
13641	D-1-29	0	2019-01-10	15:30:00	25.1	98.5
13641	D-1-29	0	2019-01-10	16:00:00	25.1	97.5
13641	D-1-29	0	2019-01-10	16:30:00	24.6	96.5
13641	D-1-29	0	2019-01-10	17:00:00	24.6	96.5
13641	D-1-29	0	2019-01-10	17:30:00	24.1	97
13641	D-1-29	0	2019-01-10	18:00:00	24.1	97
13641	D-1-29	0	2019-01-10	18:30:00	23.6	97
13641	D-1-29	0	2019-01-10	19:00:00	23.6	95.9
13641	D-1-29	0	2019-01-10	19:30:00	23.6	97.4
13641	D-1-29	0	2019-01-10	20:00:00	23.6	97.9
13641	D-1-29	0	2019-01-10	20:30:00	23.6	98.9
13641	D-1-29	0	2019-01-10	21:00:00	23.1	99.3
13641	D-1-29	0	2019-01-10	21:30:00	23.6	99.3
13641	D-1-29	0	2019-01-10	22:00:00	23.6	99.3
13641	D-1-29	0	2019-01-10	22:30:00	23.1	98.9
13641	D-1-29	0	2019-01-10	23:00:00	23.1	98.9
13641	D-1-29	0	2019-01-10	23:30:00	23.1	98.9
13641	D-1-29	0	2019-01-11	00:00:00	23.1	99.8
13641	D-1-29	0	2019-01-11	00:30:00	23.1	98.4
13641	D-1-29	0	2019-01-11	01:00:00	23.1	99.3
13641	D-1-29	0	2019-01-11	01:30:00	23.1	99.3
13641	D-1-29	0	2019-01-11	02:00:00	23.1	98.9
13641	D-1-29	0	2019-01-11	02:30:00	23.1	99.3
13641	D-1-29	0	2019-01-11	03:00:00	23.1	99.8
13641	D-1-29	0	2019-01-11	03:30:00	23.1	100
13641	D-1-29	0	2019-01-11	04:00:00	23.1	99.8
13641	D-1-29	0	2019-01-11	04:30:00	23.1	100
13641	D-1-29	0	2019-01-11	05:00:00	23.1	99.8
13641	D-1-29	0	2019-01-11	05:30:00	23.1	100
13641	D-1-29	0	2019-01-11	06:00:00	23.1	98.9
13641	D-1-29	0	2019-01-11	06:30:00	23.1	99.8
13641	D-1-29	0	2019-01-11	07:00:00	23.1	99.8
13641	D-1-29	0	2019-01-11	07:30:00	23.6	100
13641	D-1-29	0	2019-01-11	08:00:00	23.6	99.9
13641	D-1-29	0	2019-01-11	08:30:00	24.1	99.9
13641	D-1-29	0	2019-01-11	09:00:00	24.6	99
13641	D-1-29	0	2019-01-11	09:30:00	24.6	97
13641	D-1-29	0	2019-01-11	10:00:00	25.1	97
4BE456	D-1-29	0	2019-05-09	10:30:00	28.1	91.9
4BE456	D-1-29	0	2019-05-09	11:00:00	28.1	94.4
4BE456	D-1-29	0	2019-05-09	11:30:00	28.6	92.5
4BE456	D-1-29	0	2019-05-09	12:00:00	29.1	88
4BE456	D-1-29	0	2019-05-09	12:30:00	29.1	87.5
4BE456	D-1-29	0	2019-05-09	13:00:00	29.1	84.9
4BE456	D-1-29	0	2019-05-09	13:30:00	28.6	92.5
4BE456	D-1-29	0	2019-05-09	14:00:00	28.1	93.9
4BE456	D-1-29	0	2019-05-09	14:30:00	28.1	94.4
4BE456	D-1-29	0	2019-05-09	15:00:00	28.6	92.5
4BE456	D-1-29	0	2019-05-09	15:30:00	25.1	98.9
4BE456	D-1-29	0	2019-05-09	16:00:00	26.1	98.9
4BE456	D-1-29	0	2019-05-09	16:30:00	26.6	98.6
4BE456	D-1-29	0	2019-05-09	17:00:00	27.1	99.1
4BE456	D-1-29	0	2019-05-09	17:30:00	26.6	99.1
4BE456	D-1-29	0	2019-05-09	18:00:00	27.1	98.6
4BE456	D-1-29	0	2019-05-09	18:30:00	26.6	99.5
4BE456	D-1-29	0	2019-05-09	19:00:00	26.1	99.5
4BE456	D-1-29	0	2019-05-09	19:30:00	26.1	99.5
4BE456	D-1-29	0	2019-05-09	20:00:00	26.1	99.5
4BE456	D-1-29	0	2019-05-09	20:30:00	25.6	99.9
4BE456	D-1-29	0	2019-05-09	21:00:00	25.6	99.4
4BE456	D-1-29	0	2019-05-09	21:30:00	26.1	99.9
4BE456	D-1-29	0	2019-05-09	22:00:00	26.1	99.5
4BE456	D-1-29	0	2019-05-09	22:30:00	26.1	100
4BE456	D-1-29	0	2019-05-09	23:00:00	26.1	99.5
4BE456	D-1-29	0	2019-05-09	23:30:00	25.6	99.9
4BE456	D-1-29	0	2019-05-09	1900-01-01	25.6	98.9
4BE456	D-1-29	0	2019-05-10	1900-01-01 00:30:00	25.6	100
4BE456	D-1-29	0	2019-05-10	1900-01-01 01:00:00	25.6	99.9
4BE456	D-1-29	0	2019-05-10	1900-01-01 01:30:00	24.6	99.9
4BE456	D-1-29	0	2019-05-10	1900-01-01 02:00:00	24.1	100
4BE456	D-1-29	0	2019-05-10	1900-01-01 02:30:00	24.1	100
4BE456	D-1-29	0	2019-05-10	1900-01-01 03:00:00	24.1	99.8
4BE456	D-1-29	0	2019-05-10	1900-01-01 03:30:00	24.1	100
4BE456	D-1-29	0	2019-05-10	1900-01-01 04:00:00	24.1	100
4BE456	D-1-29	0	2019-05-10	1900-01-01 04:30:00	24.1	100
4BE456	D-1-29	0	2019-05-10	1900-01-01 05:00:00	24.6	100
4BE456	D-1-29	0	2019-05-10	1900-01-01 05:30:00	24.6	100
4BE456	D-1-29	0	2019-05-10	1900-01-01 06:00:00	24.6	100
4BE456	D-1-29	0	2019-05-10	1900-01-01 06:30:00	25.1	100
4BE456	D-1-29	0	2019-05-10	1900-01-01 07:00:00	25.1	100
4BE456	D-1-29	0	2019-05-10	1900-01-01 07:30:00	25.1	100
4BE456	D-1-29	0	2019-05-10	1900-01-01 08:00:00	26.1	99.9
4BE456	D-1-29	0	2019-05-10	1900-01-01 08:30:00	26.1	100
4BE456	D-1-29	0	2019-05-10	1900-01-01 09:00:00	26.1	100
5D441	D-1-32	0	2019-01-29	10:30:01	30.1	79.9
5D441	D-1-32	0	2019-01-29	11:00:01	29.6	81.4
5D441	D-1-32	0	2019-01-29	11:30:01	30.6	78.3
5D441	D-1-32	0	2019-01-29	12:00:01	30.1	81.5
5D441	D-1-32	0	2019-01-29	12:30:01	28.1	86.6
5D441	D-1-32	0	2019-01-29	13:00:01	28.1	88.2
5D441	D-1-32	0	2019-01-29	13:30:01	29.1	85.2
5D441	D-1-32	0	2019-01-29	14:00:01	31.1	77.8
5D441	D-1-32	0	2019-01-29	14:30:01	30.6	78.8
5D441	D-1-32	0	2019-01-29	15:00:01	30.6	77.2
5D441	D-1-32	0	2019-01-29	15:30:01	30.1	79.9
5D441	D-1-32	0	2019-01-29	16:00:01	28.1	82.9
5D441	D-1-32	0	2019-01-29	16:30:01	23.6	98.5
5D441	D-1-32	0	2019-01-29	17:00:01	23.6	100
5D441	D-1-32	0	2019-01-29	17:30:01	24.1	100
5D441	D-1-32	0	2019-01-29	18:00:01	24.1	100
5D441	D-1-32	0	2019-01-29	18:30:01	24.1	100
5D441	D-1-32	0	2019-01-29	19:00:01	24.1	100
5D441	D-1-32	0	2019-01-29	19:30:01	24.1	100
5D441	D-1-32	0	2019-01-29	20:00:01	24.1	100
5D441	D-1-32	0	2019-01-29	20:30:01	24.1	100
5D441	D-1-32	0	2019-01-29	21:00:01	24.1	100
5D441	D-1-32	0	2019-01-29	21:30:01	24.1	100
5D441	D-1-32	0	2019-01-29	22:00:01	24.1	100
5D441	D-1-32	0	2019-01-29	22:30:01	24.1	100
5D441	D-1-32	0	2019-01-29	23:00:01	24.1	100
5D441	D-1-32	0	2019-01-29	23:30:01	24.1	100
5D441	D-1-32	0	2019-01-30	00:00:01	24.1	100
5D441	D-1-32	0	2019-01-30	00:30:01	23.6	100
5D441	D-1-32	0	2019-01-30	01:00:01	23.6	100
5D441	D-1-32	0	2019-01-30	01:30:01	23.6	100
5D441	D-1-32	0	2019-01-30	02:00:01	23.6	100
5D441	D-1-32	0	2019-01-30	02:30:01	23.6	100
5D441	D-1-32	0	2019-01-30	03:00:01	23.6	100
5D441	D-1-32	0	2019-01-30	03:30:01	23.1	100
5D441	D-1-32	0	2019-01-30	04:00:01	22.6	100
5D441	D-1-32	0	2019-01-30	04:30:01	22.6	100
5D441	D-1-32	0	2019-01-30	05:00:01	22.6	100
5D441	D-1-32	0	2019-01-30	05:30:01	23.1	100
5D441	D-1-32	0	2019-01-30	06:00:01	23.1	100
5D441	D-1-32	0	2019-01-30	06:30:01	23.1	100
5D441	D-1-32	0	2019-01-30	07:00:01	23.1	100
5D441	D-1-32	0	2019-01-30	07:30:01	23.6	100
5D441	D-1-32	0	2019-01-30	08:00:01	24.6	100
5D441	D-1-32	0	2019-01-30	08:30:01	25.1	100
4BD5D4	D-1-32	0	2019-03-28	12:00:01	29.1	69.6
4BD5D4	D-1-32	0	2019-03-28	12:30:01	35.6	62.2
4BD5D4	D-1-32	0	2019-03-28	13:00:01	33.6	62.5
4BD5D4	D-1-32	0	2019-03-28	13:30:01	32.6	70.1
4BD5D4	D-1-32	0	2019-03-28	14:00:01	33.1	67.8
4BD5D4	D-1-32	0	2019-03-28	14:30:01	32.6	70.6
4BD5D4	D-1-32	0	2019-03-28	15:00:01	30.1	79.3
4BD5D4	D-1-32	0	2019-03-28	15:30:01	30.1	80.4
4BD5D4	D-1-32	0	2019-03-28	16:00:01	30.1	82.6
4BD5D4	D-1-32	0	2019-03-28	16:30:01	30.6	80.5
4BD5D4	D-1-32	0	2019-03-28	17:00:01	28.1	95.9
4BD5D4	D-1-32	0	2019-03-28	17:30:01	27.6	96.4
4BD5D4	D-1-32	0	2019-03-28	18:00:01	27.1	96.8
4BD5D4	D-1-32	0	2019-03-28	18:30:01	26.6	97.3
4BD5D4	D-1-32	0	2019-03-28	19:00:01	26.1	97.3
4BD5D4	D-1-32	0	2019-03-28	19:30:01	26.1	97.3
4BD5D4	D-1-32	0	2019-03-28	20:00:01	25.6	98.2
4BD5D4	D-1-32	0	2019-03-28	20:30:01	25.6	98.2
4BD5D4	D-1-32	0	2019-03-28	21:00:01	25.6	97.7
4BD5D4	D-1-32	0	2019-03-28	21:30:01	25.1	98.1
4BD5D4	D-1-32	0	2019-03-28	22:00:01	25.1	98.1
4BD5D4	D-1-32	0	2019-03-28	22:30:01	25.1	97.6
4BD5D4	D-1-32	0	2019-03-28	23:00:01	25.1	98.1
4BD5D4	D-1-32	0	2019-03-28	23:30:01	25.1	98.6
4BD5D4	D-1-32	0	2019-03-29	00:00:01	25.1	98.1
4BD5D4	D-1-32	0	2019-03-29	00:30:01	24.6	98.6
4BD5D4	D-1-32	0	2019-03-29	01:00:01	24.6	98.6
4BD5D4	D-1-32	0	2019-03-29	01:30:01	24.6	98.6
4BD5D4	D-1-32	0	2019-03-29	02:00:01	24.6	98.6
4BD5D4	D-1-32	0	2019-03-29	02:30:01	24.6	98.6
4BD5D4	D-1-32	0	2019-03-29	03:00:01	24.6	98.6
4BD5D4	D-1-32	0	2019-03-29	03:30:01	24.6	98.6
4BD5D4	D-1-32	0	2019-03-29	04:00:01	24.6	98.6
4BD5D4	D-1-32	0	2019-03-29	04:30:01	24.6	98.6
4BD5D4	D-1-32	0	2019-03-29	05:00:01	25.1	98.6
4BD5D4	D-1-32	0	2019-03-29	05:30:01	24.6	98.6
4BD5D4	D-1-32	0	2019-03-29	06:00:01	24.6	98.6
4BD5D4	D-1-32	0	2019-03-29	06:30:01	25.1	98.6
4BD5D4	D-1-32	0	2019-03-29	07:00:01	25.1	98.1
4BD5D4	D-1-32	0	2019-03-29	07:30:01	25.1	98.6
4BD5D4	D-1-32	0	2019-03-29	08:00:01	26.1	99.2
4BD5D4	D-1-32	0	2019-03-29	08:30:01	25.6	99.2
4BD5D4	D-1-32	0	2019-03-29	09:00:01	25.6	99.7
4BD5D4	D-1-32	0	2019-03-29	09:30:01	24.6	100
4BD5D4	D-1-32	0	2019-03-29	10:00:01	24.1	100
4BD5D4	D-1-32	0	2019-03-29	10:30:01	24.1	100
4BD5D4	D-1-32	0	2019-03-29	11:00:01	24.1	100
4BD5D4	D-1-32	0	2019-03-29	11:30:01	24.6	100
4BD5D4	D-1-32	0	2019-03-29	12:00:01	25.1	100
4BD20C	D-1-36	0	2019-01-29	13:30:00	29.1	89.9
4BD20C	D-1-36	0	2019-01-29	14:00:00	30.1	89.9
4BD20C	D-1-36	0	2019-01-29	14:30:00	30.1	85.7
4BD20C	D-1-36	0	2019-01-29	15:00:00	29.6	89.4
4BD20C	D-1-36	0	2019-01-29	15:30:00	29.6	90
4BD20C	D-1-36	0	2019-01-29	16:00:00	27.6	91.9
4BD20C	D-1-36	0	2019-01-29	16:30:00	25.1	100
4BD20C	D-1-36	0	2019-01-29	17:00:00	24.6	100
4BD20C	D-1-36	0	2019-01-29	17:30:00	24.6	100
4BD20C	D-1-36	0	2019-01-29	18:00:00	24.6	100
4BD20C	D-1-36	0	2019-01-29	18:30:00	24.6	100
4BD20C	D-1-36	0	2019-01-29	19:00:00	24.6	100
4BD20C	D-1-36	0	2019-01-29	19:30:00	24.6	100
4BD20C	D-1-36	0	2019-01-29	20:00:00	24.6	100
4BD20C	D-1-36	0	2019-01-29	20:30:00	24.6	100
4BD20C	D-1-36	0	2019-01-29	21:00:00	24.6	100
4BD20C	D-1-36	0	2019-01-29	21:30:00	24.6	100
4BD20C	D-1-36	0	2019-01-29	22:00:00	24.6	100
4BD20C	D-1-36	0	2019-01-29	22:30:00	25.1	100
4BD20C	D-1-36	0	2019-01-29	23:00:00	24.6	100
4BD20C	D-1-36	0	2019-01-29	23:30:00	24.6	100
4BD20C	D-1-36	0	2019-01-29	1900-01-01	25.1	100
4BD20C	D-1-36	0	2019-01-30	1900-01-01 00:30:00	24.6	100
4BD20C	D-1-36	0	2019-01-30	1900-01-01 01:00:00	24.6	100
4BD20C	D-1-36	0	2019-01-30	1900-01-01 01:30:00	24.1	100
4BD20C	D-1-36	0	2019-01-30	1900-01-01 02:00:00	24.6	100
4BD20C	D-1-36	0	2019-01-30	1900-01-01 02:30:00	24.6	100
4BD20C	D-1-36	0	2019-01-30	1900-01-01 03:00:00	24.6	100
4BD20C	D-1-36	0	2019-01-30	1900-01-01 03:30:00	24.1	100
4BD20C	D-1-36	0	2019-01-30	1900-01-01 04:00:00	23.6	100
4BD20C	D-1-36	0	2019-01-30	1900-01-01 04:30:00	23.6	100
4BD20C	D-1-36	0	2019-01-30	1900-01-01 05:00:00	23.6	100
4BD20C	D-1-36	0	2019-01-30	1900-01-01 05:30:00	23.6	100
4BD20C	D-1-36	0	2019-01-30	1900-01-01 06:00:00	23.6	100
4BD20C	D-1-36	0	2019-01-30	1900-01-01 06:30:00	23.6	100
4BD20C	D-1-36	0	2019-01-30	1900-01-01 07:00:00	24.1	100
4BD20C	D-1-36	0	2019-01-30	1900-01-01 07:30:00	24.6	100
4BD20C	D-1-36	0	2019-01-30	1900-01-01 08:00:00	25.1	100
4BD20C	D-1-36	0	2019-01-30	1900-01-01 08:30:00	25.6	100
4BD20C	D-1-36	0	2019-01-30	1900-01-01 09:00:00	26.6	100
4BD20C	D-1-36	0	2019-01-30	1900-01-01 09:30:00	26.6	100
B2841	D-1-36	0	2019-04-08	13:00:00	24.6	97.7
B2841	D-1-36	0	2019-04-08	13:30:00	25.6	99.2
B2841	D-1-36	0	2019-04-08	14:00:00	25.6	99.2
B2841	D-1-36	0	2019-04-08	14:30:00	25.1	100
B2841	D-1-36	0	2019-04-08	15:00:00	25.6	100
B2841	D-1-36	0	2019-04-08	15:30:00	26.6	100
B2841	D-1-36	0	2019-04-08	16:00:00	25.6	100
B2841	D-1-36	0	2019-04-08	16:30:00	25.1	100
B2841	D-1-36	0	2019-04-08	17:00:00	25.1	100
B2841	D-1-36	0	2019-04-08	17:30:00	24.6	100
B2841	D-1-36	0	2019-04-08	18:00:00	24.6	100
B2841	D-1-36	0	2019-04-08	18:30:00	24.6	100
B2841	D-1-36	0	2019-04-08	19:00:00	24.6	100
B2841	D-1-36	0	2019-04-08	19:30:00	24.6	100
B2841	D-1-36	0	2019-04-08	20:00:00	24.6	100
B2841	D-1-36	0	2019-04-08	20:30:00	24.6	100
B2841	D-1-36	0	2019-04-08	21:00:00	24.6	100
B2841	D-1-36	0	2019-04-08	21:30:00	24.6	100
B2841	D-1-36	0	2019-04-08	22:00:00	24.6	100
B2841	D-1-36	0	2019-04-08	22:30:00	24.6	100
B2841	D-1-36	0	2019-04-08	23:00:00	24.6	100
B2841	D-1-36	0	2019-04-08	23:30:00	24.6	100
B2841	D-1-36	0	2019-04-08	1900-01-01	24.1	100
B2841	D-1-36	0	2019-04-09	1900-01-01 00:30:00	24.1	100
B2841	D-1-36	0	2019-04-09	1900-01-01 01:00:00	24.1	100
B2841	D-1-36	0	2019-04-09	1900-01-01 01:30:00	24.1	100
B2841	D-1-36	0	2019-04-09	1900-01-01 02:00:00	24.1	100
B2841	D-1-36	0	2019-04-09	1900-01-01 02:30:00	24.1	100
B2841	D-1-36	0	2019-04-09	1900-01-01 03:00:00	24.1	100
B2841	D-1-36	0	2019-04-09	1900-01-01 03:30:00	24.1	100
B2841	D-1-36	0	2019-04-09	1900-01-01 04:00:00	24.1	100
B2841	D-1-36	0	2019-04-09	1900-01-01 04:30:00	24.1	100
B2841	D-1-36	0	2019-04-09	1900-01-01 05:00:00	24.1	100
B2841	D-1-36	0	2019-04-09	1900-01-01 05:30:00	24.1	100
B2841	D-1-36	0	2019-04-09	1900-01-01 06:00:00	24.1	100
B2841	D-1-36	0	2019-04-09	1900-01-01 06:30:00	24.6	100
B2841	D-1-36	0	2019-04-09	1900-01-01 07:00:00	24.6	100
B2841	D-1-36	0	2019-04-09	1900-01-01 07:30:00	25.1	100
B2841	D-1-36	0	2019-04-09	1900-01-01 08:00:00	25.6	100
B2841	D-1-36	0	2019-04-09	1900-01-01 08:30:00	25.6	100
B2841	D-1-36	0	2019-04-09	1900-01-01 09:00:00	26.1	100
B2841	D-1-36	0	2019-04-09	1900-01-01 09:30:00	26.1	100
B2841	D-1-36	0	2019-04-09	1900-01-01 10:00:00	27.1	100
B2841	D-1-36	0	2019-04-09	1900-01-01 10:30:00	27.1	100
B2841	D-1-36	0	2019-04-09	1900-01-01 11:00:00	27.1	99.9
502CDA	D-1-37	0	2019-01-31	10:30:00	30.6	95.5
502CDA	D-1-37	0	2019-01-31	11:00:00	32.1	85.2
502CDA	D-1-37	0	2019-01-31	11:30:00	29.6	87
502CDA	D-1-37	0	2019-01-31	12:00:00	29.6	83.8
502CDA	D-1-37	0	2019-01-31	12:30:00	30.6	80.1
502CDA	D-1-37	0	2019-01-31	13:00:00	31.1	77.4
502CDA	D-1-37	0	2019-01-31	13:30:00	31.6	77.4
502CDA	D-1-37	0	2019-01-31	14:00:00	32.1	75.8
502CDA	D-1-37	0	2019-01-31	14:30:00	25.6	98
502CDA	D-1-37	0	2019-01-31	15:00:00	25.6	99.9
502CDA	D-1-37	0	2019-01-31	15:30:00	25.6	99.9
502CDA	D-1-37	0	2019-01-31	16:00:00	26.1	99.9
502CDA	D-1-37	0	2019-01-31	16:30:00	26.6	100
502CDA	D-1-37	0	2019-01-31	17:00:00	25.1	100
502CDA	D-1-37	0	2019-01-31	17:30:00	24.6	100
502CDA	D-1-37	0	2019-01-31	18:00:00	24.1	100
502CDA	D-1-37	0	2019-01-31	18:30:00	24.6	99.9
502CDA	D-1-37	0	2019-01-31	19:00:00	24.1	99.9
502CDA	D-1-37	0	2019-01-31	19:30:00	24.1	100
502CDA	D-1-37	0	2019-01-31	20:00:00	24.6	100
502CDA	D-1-37	0	2019-01-31	20:30:00	24.1	100
502CDA	D-1-37	0	2019-01-31	21:00:00	24.1	100
502CDA	D-1-37	0	2019-01-31	21:30:00	24.1	100
502CDA	D-1-37	0	2019-01-31	22:00:00	24.1	100
502CDA	D-1-37	0	2019-01-31	22:30:00	24.1	100
502CDA	D-1-37	0	2019-01-31	23:00:00	24.1	100
[truncated: 10,593 more rows]

## Sheet: iButton definitions
Column name	Definition
ibutton_ID	iButton ID
Site_ID	Site ID
Dist_edge_cat	Distance from forest edge in meters (0, 500, 1000, 2000) as a categorical variable
Date	Date
Time	Time
Temperaure	Temperature (°C) logged by iButton
Humidity	Relative humidity (%) logged by iButton
